# Supplementary material for: Holistic understanding of trimethoprim resistance in Streptococcus pneumoniae using an integrative approach of genome-wide association study, resistance reconstruction, and machine learning
Source: mBio. 2024 Aug 9;15(9):e01360-24. doi: 10.1128/mbio.01360-24 (PMC11389379; doi:10.1128/mbio.01360-24)
Supplement: Table S1 — S. pneumoniae isolates. [file mbio.01360-24-s0002.xlsx]

## Sheet: Table_S1A
Table S1. (A) S. pneumoniae isolates used in this study.
strain	accession (in yellow: GenBank; no filling: NCBI BioSample)	country	sequence_type	serotype	serogroup	GPSC	TMP_resistance	log2_MIC_TMP	inferred_ CHL_resistance	inferred_ ERY_resistance	inferred_ TET_resistance	inferred_ PEN_resistance
D39V	CP027540	-	595	2	2	622	S	0	S	S	S	S
R6	AE007317	-	595	2	2	622	S	0	S	S	S	S
CCRI1378	SAMN33862335	CA	156	09V	9	6	R	9	S	S	S	R
CCRI1379	SAMN33862336	CA	156	14	14	6	R	10	S	S	S	R
CCRI1380	SAMN33862337	CA	156	14	14	6	R	10	S	S	S	R
CCRI1381	SAMN33862338	CA	156	09V	9	6	R	9	S	S	S	R
CCRI1382	SAMN33862339	CA	156	09V	9	6	R	9	S	S	S	R
CCRI1383	SAMN33862340	CA	81	23F	23	16	R	9	R	S	R	R
CCRI1384	SAMN33862341	CA	9	14	14	18	R	9	S	R	S	R
CCRI1385	SAMN33862342	CA	81	23F	23	16	R	9	R	R	R	R
CCRI1386	SAMN33862343	CA	90	06E(06B)	6	23	R	8	R	R	R	I
CCRI1387	SAMN33862344	CA	236	19F	19	1	R	9	S	R	R	R
CCRI1389	SAMN33862345	CA	156	14	14	6	R	9	S	S	S	R
CCRI1390	SAMN33862346	CA	651	19F	19	1	R	8	S	R	R	R
CCRI14590	SAMN33862347	CA	15	14	14	18	R	6	S	S	S	-
CCRI14657	SAMN33862348	CA	81	19F	19	16	R	7	R	R	R	R
CCRI14751	SAMN33862349	CA	-	19F	19	10	R	6	S	R	R	I
CCRI14906	SAMN33862350	CA	156	09V	9	6	R	9	S	S	S	R
CCRI15101	SAMN33862351	CA	9	14	14	18	R	9	S	R	S	R
CCRI15132	SAMN33862353	CA	-	-	-	-	R	2	S	R	R	I
CCRI15136	SAMN33862354	CA	9	14	14	18	R	9	S	R	S	R
CCRI15137	SAMN33862355	CA	490	06A	6	76	R	8	S	R	S	S
CCRI15151	SAMN33862356	CA	9	14	14	18	R	9	S	R	S	R
CCRI15681	SAMN33862358	CA	156	09V	9	6	R	10	S	R	S	R
CCRI18385	SAMN33862360	CA	-	21	21	11	R	6	S	S	S	S
CCRI18414	SAMN33862361	CA	-	19F	19	10	R	3	R	R	R	I
CCRI18429	SAMN33862362	CA	344	Swiss_NT	Swiss_NT	81	R	7	S	R	R	I
CCRI18438	SAMN33862363	CA	236	19F	19	1	R	9	S	R	R	R
CCRI22087	SAMN33862364	CA	236	19F	19	1	R	9	S	R	R	R
CCRI22088	SAMN33862365	CA	146	06E(06B)	6	23	R	5	S	S	S	S
CCRI22765	SAMN33862366	CA	-	14	14	6	R	9	S	R	R	R
CCRI8876	SAMN33862367	CA	37	23F	23	7	R	6	S	R	S	I
CCRI8881	SAMN33862368	CA	268	19A	19	738	R	5	R	R	R	I
CCRI8970	SAMN33862369	CA	145	06E(06B)	6	23	R	8	S	S	S	S
CCRI8973	SAMN33862370	CA	146	06E(06B)	6	23	R	8	S	S	S	S
CCRI8974	SAMN33862371	CA	156	09V	9	6	R	9	S	S	S	R
CCRI8977	SAMN33862372	CA	156	09V	9	6	R	9	S	S	S	R
CCRI8978	SAMN33862373	CA	156	09V	9	6	R	8	S	R	R	R
CCRI8979	SAMN33862374	CA	2222	06A	6	24	R	2	S	S	S	S
CCRI8980	SAMN33862375	CA	156	09V	9	6	R	9	S	S	S	R
CCRI8982	SAMN33862376	CA	37	23F	23	7	R	9	S	S	S	R
CCRI8985	SAMN33862377	CA	172	23F	23	5	R	8	S	S	S	R
CCRI8986	SAMN33862378	CA	13	14	14	18	R	9	S	R	S	R
CCRI8987	SAMN33862379	CA	172	23F	23	5	R	8	S	S	S	R
CCRI8988	SAMN33862380	CA	81	14	14	16	R	9	R	R	R	R
CCRI8989	SAMN33862381	CA	156	09A	9	6	R	9	S	S	S	R
CCRI8990	SAMN33862382	CA	156	09V	9	6	R	10	S	S	S	R
CCRI8991	SAMN33862383	CA	81	14	14	16	R	9	R	R	R	R
CCRI8992	SAMN33862384	CA	156	14	14	6	R	9	S	S	S	R
CCRI8993	SAMN33862385	CA	156	09V	9	6	R	9	S	S	S	R
CCRI8994	SAMN33862386	CA	81	14	14	16	R	9	R	R	R	-
CCRI9002	SAMN33862387	CA	200	15C	15	4	R	6	S	R	R	S
CCRI9004	SAMN33862388	CA	90	06E(06B)	6	23	R	8	R	R	R	R
CCRI9014	SAMN33862389	CA	81	14	14	16	R	8	R	R	R	R
CCRI9015	SAMN33862390	CA	156	09V	9	6	R	9	S	S	S	R
CCRI9025	SAMN33862393	CA	81	23F	23	16	R	8	R	S	R	I
CCRI9027	SAMN33862394	CA	81	23F	23	16	R	8	R	S	R	R
CCRI9029	SAMN33862395	CA	81	23F	23	16	R	8	R	S	R	I
CCRI9050	SAMN33862396	CA	90	06E(06B)	6	23	R	8	R	R	R	I
CCRI9055	SAMN33862397	CA	81	19F	19	16	R	8	R	R	R	R
CCRI9056	SAMN33862398	CA	143	14	14	6	R	8	S	S	R	R
CCRI9057	SAMN33862399	CA	81	23F	23	16	R	9	R	R	R	R
CCRI9058	SAMN33862400	CA	156	14	14	6	R	10	S	S	S	R
CCRI9059	SAMN33862401	CA	81	23F	23	16	R	9	R	S	R	R
CCRI9062	SAMN33862402	CA	172	19F	19	5	R	7	S	R	R	I
CCRI9067	SAMN33862403	CA	-	19F	19	10	R	7	S	R	R	I
CCRI9068	SAMN33862404	CA	81	23F	23	16	R	8	R	R	R	R
CCRI9069	SAMN33862405	CA	550	14	14	18	R	8	S	S	S	I
CCRI9070	SAMN33862406	CA	81	23F	23	16	R	9	R	R	R	R
CCRI9071	SAMN33862407	CA	81	19F	19	16	R	9	R	R	R	R
CCRI9072	SAMN33862392	CA	236	19F	19	1	R	9	S	R	R	R
CCRI9075	SAMN33862408	CA	-	06E(06B)	6	23	R	8	R	R	R	I
CCRI9076	SAMN33862409	CA	162	14	14	6	R	8	S	R	S	R
CCRI9077	SAMN33862410	CA	90	06E(06B)	6	23	R	9	R	R	R	I
CCRI9080	SAMN33862411	CA	81	23F	23	16	R	8	S	R	R	R
CCRI9088	SAMN33862412	CA	9	14	14	18	R	9	S	R	S	R
CCRI9090	SAMN33862413	CA	342	23F	23	24	R	8	S	R	R	S
CCRI9091	SAMN33862414	CA	-	19A	19	10	R	9	S	R	R	I
CCRI9093	SAMN33862416	CA	81	23F	23	16	R	9	R	R	R	R
CCRI9095	SAMN33862418	CA	172	23F	23	5	R	7	S	R	R	I
CCRI9096	SAMN33862419	CA	876	19A	19	4	R	7	S	S	S	I
CCRI9097	SAMN33862420	CA	90	06E(06B)	6	23	R	8	R	R	R	I
SP3	SAMN29865884	CN	-	20	20	43	R	3	S	R	R	S
SP7	SAMN29865752	CN	2754	13	13	230	R	8	S	R	R	S
SP10	SAMN29865755	CN	6011	15B	15	69	R	2	S	R	R	I
SP11	SAMN29865756	CN	-	10A	10	122	R	3	S	R	R	S
SP20	SAMN29865761	CN	242	23F	23	14	R	6	S	R	R	R
SP26	SAMN29865764	CN	4655	3	3	12	S	-1	S	R	R	S
SP30	SAMN29865767	CN	4655	3	3	12	S	-1	S	R	R	S
SP41	SAMN29865777	CN	81	23F	23	16	R	7	S	R	R	R
SP45	SAMN29865780	CN	876	14	14	4	R	6	S	R	R	R
SP47	SAMN29865782	CN	1937	19F	19	1	R	7	S	R	R	R
SP61	SAMN29865797	CN	166	11A	11	6	R	9	S	R	R	R
SP76	SAMN29865875	CN	9237	06E(06B)	6	14	R	2	S	R	R	R
SP77	SAMN29865809	CN	271	19F	19	1	R	8	S	R	R	R
SP86	SAMN29865817	CN	11967	07C	7	248	R	7	S	R	R	R
SP88	SAMN29865819	CN	-	8	8	224	S	-1	R	R	R	S
SP94	SAMN29865883	CN	280	09V	9	43	R	7	S	R	R	S
SP96	SAMN29865886	CN	-	15A	15	69	S	0	S	R	R	R
SP108	SAMN29865894	CN	2966	16F	16	158	R	3	S	R	R	S
SP110	SAMN29865839	CN	81	23F	23	16	R	7	S	R	R	R
SP116	SAMN29865845	CN	90	06E(06B)	6	23	R	7	S	R	R	R
SP130	SAMN29865906	CN	-	18C	18	107	R	6	S	R	R	S
SP131	SAMN29865907	CN	11972	15A	15	69	R	1	S	R	R	R
SP132	SAMN29865908	CN	3173	06C	6	852	R	2	S	R	R	R
SP163	SAMN29865949	CN	2754	13	13	230	R	9	S	R	R	S
SP167	SAMN29865951	CN	7751	35A	35	212	R	1	S	R	S	S
SP171	SAMN29865955	CN	16253	3	3	230	R	8	S	R	R	S
SP196	SAMN29865974	CN	-	21	21	-	R	8	S	R	R	I
SP198	SAMN29865976	CN	166	11A	11	6	R	6	S	R	R	R
SP199	SAMN29865977	CN	15084	20	20	43	R	2	S	R	R	S
SP205	SAMN29865990	CN	-	21	21	858	R	6	S	R	R	S
SP261	SAMN29866043	CN	5872	4	4	162	R	1	R	R	R	S
SP290	SAMN29866363	CN	4113	10A	10	122	R	8	S	R	R	S
SP294	SAMN29866368	CN	3397	15B	15	152	R	7	S	R	R	I
SP336	SAMN29866529	CN	81	23F	23	16	R	6	S	R	R	R
SP388	SAMN29866594	CN	99	11A	11	73	R	7	S	R	R	S
SP453	SAMN29866444	CN	8783	31	31	57	R	8	S	R	R	S
SP469	SAMN29866458	CN	320	19A	19	1	R	7	S	R	R	R
SP505	SAMN29866493	CN	3844	5	5	551	R	7	R	R	R	S
SP517	SAMN29866502	CN	236	19F	19	1	R	2	S	R	R	R
SP522	SAMN29865822	CN	2754	13	13	230	R	8	S	R	R	S
SP531	SAMN29865831	CN	4640	34	34	165	R	8	S	R	R	S
SP541	SAMN29865911	CN	320	19A	19	1	R	6	S	R	R	R
SP545	SAMN29865915	CN	6555	15B	15	152	R	11	S	R	R	R
SP561	SAMN29866375	CN	2754	13	13	230	R	8	S	R	R	S
SP569	SAMN29866383	CN	2248	14	14	904	R	7	S	R	R	R
SP571	SAMN29866385	CN	870	18C	18	107	S	0	S	S	R	S
SP585	SAMN29866507	CN	6908	41A	41	851	S	-4	S	R	R	S
SP596	SAMN29866610	CN	81	23F	23	16	R	7	S	R	R	R
SP702	SAMN29866721	CN	166	09V	9	6	R	7	S	R	R	R
SP762	SAMN29867188	CN	3545	07F	7	32	S	-1	R	R	R	S
SP816	SAMN29867242	CN	147	06E(06B)	6	23	R	5	S	R	S	R
SP821	SAMN29867247	CN	99	11A	11	73	R	8	S	R	R	S
SP840	SAMN29867266	CN	-	19B	19	230	R	9	S	R	R	S
SP872	SAMN29867298	CN	-	06A	6	853	R	6	R	R	R	R
SP912	SAMN29867338	CN	5096	33C	33	165	R	6	S	R	R	S
SP982	SAMN29867408	CN	2991	35F	35	177	R	1	S	R	R	S
SP1021	SAMN29867447	CN	876	14	14	4	R	1	S	R	R	R
SP1081	SAMN29867507	CN	3263	06B	6	230	R	7	S	R	R	S
SP1242	SAMN29865657	CN	8738	06C	6	244	R	7	S	R	R	R
SP1243	SAMN29865658	CN	271	19F	19	1	R	8	S	R	R	R
SP1244	SAMN29865659	CN	9114	20	20	-	R	9	S	R	R	I
SP1247	SAMN29865662	CN	4655	3	3	12	R	1	S	R	R	S
SP1249	SAMN29865664	CN	-	34	34	45	R	2	S	R	R	R
SP1250	SAMN29865665	CN	1464	19F	19	1	R	8	S	R	R	R
SP1253	SAMN29865668	CN	8250	16F	16	158	R	4	R	R	R	S
SP1254	SAMN29865669	CN	5196	06B	6	230	R	8	S	R	R	S
SP1256	SAMN29865671	CN	1263	09V	9	43	R	6	S	R	R	I
SP1257	SAMN29865672	CN	17173	23F	23	24	R	7	S	R	R	R
SP1258	SAMN29865673	CN	876	14	14	4	R	8	S	R	R	R
SP1259	SAMN29865674	CN	5244	06B	6	321	R	3	S	R	R	R
SP1260	SAMN29865675	CN	5244	06B	6	321	R	3	S	R	R	R
SP1261	SAMN29865676	CN	-	3	3	43	R	2	S	S	S	S
SP1264	SAMN29865679	CN	271	19F	19	1	R	8	S	R	R	R
SP1265	SAMN29865680	CN	180	3	3	12	R	2	S	R	R	S
SP1267	SAMN29865682	CN	4661	09V	9	43	R	6	S	R	R	S
SP1268	SAMN29865683	CN	11972	15A	15	69	R	1	S	R	R	R
SP1271	SAMN29865686	CN	902	06B	6	321	R	3	S	R	R	I
SP1272	SAMN29865687	CN	90	06E(06B)	6	23	S	0	S	R	R	R
SP1273	SAMN29865688	CN	271	19F	19	1	R	8	S	R	R	R
SP1278	SAMN29865693	CN	81	23F	23	16	R	7	S	R	R	R
SP1280	SAMN29865695	CN	-	06D	6	82	R	6	S	R	R	R
SP1283	SAMN29865698	CN	876	14	14	4	R	2	S	R	R	R
SP1288	SAMN29865703	CN	96	06E(06B)	6	23	R	6	R	R	R	R
SP1290	SAMN29865705	CN	236	19F	19	1	R	6	S	R	R	R
SP1291	SAMN29865706	CN	-	06A	6	-	R	6	S	R	R	R
SP1294	SAMN29865709	CN	320	19A	19	1	R	8	S	R	R	R
SP1298	SAMN29865713	CN	16248	18C	18	107	R	8	S	R	R	R
SP1302	SAMN29865717	CN	320	19A	19	1	R	7	S	R	R	R
SP1303	SAMN29865718	CN	271	19F	19	1	R	8	S	R	R	R
SP1305	SAMN29865720	CN	-	06B	6	321	R	3	S	S	S	I
SP1309	SAMN29865724	CN	11967	07C	7	248	R	9	R	R	R	R
SP1314	SAMN29865729	CN	9063	09N	9	230	R	6	S	R	R	S
SP1317	SAMN29865732	CN	-	10B	10	230	R	6	S	R	R	S
SP1318	SAMN29865733	CN	-	06C	6	244	R	7	S	R	R	S
SP1322	SAMN29865737	CN	15069	3	3	12	S	-1	S	R	R	S
SP1326	SAMN29865741	CN	320	19A	19	1	R	7	S	R	R	R
SP1331	SAMN29865746	CN	11949	09V	9	43	R	7	S	R	R	S
SP1334	SAMN29865749	CN	81	23F	23	16	R	7	S	R	R	R
SP1336	SAMN29865751	CN	90	06E(06A)	6	23	R	7	R	R	S	R
R34-3030	SAMEA1032505	US	199	15B	15	4	S	-2	S	S	S	S
R34-3031	SAMEA1032488	US	199	15B	15	4	R	2	S	S	S	S
R34-3032	SAMEA1032520	US	448	Swiss_NT	Swiss_NT	60	S	-2	S	S	S	S
R34-3033	SAMEA1032449	US	568	31	31	57	S	-2	S	S	S	S
R34-3034	SAMEA1032482	US	199	15C	15	4	S	-2	S	S	S	S
R34-3035	SAMEA1032417	US	460	06A	6	64	R	2	S	S	S	S
R34-3036	SAMEA1032435	US	1914	15A	15	904	S	-2	S	S	S	I
R34-3037	SAMEA1032430	US	1944	19A	19	14	S	-1	S	R	R	R
R34-3038	SAMEA1032741	US	1930	06E(06B)	6	23	R	2	S	S	S	S
R34-3039	SAMEA1032730	US	448	Swiss_NT	Swiss_NT	60	S	-2	S	S	S	S
R34-3040	SAMEA1032580	US	63	15A	15	904	S	-2	S	R	R	I
R34-3041	SAMEA1032611	US	1390	06C	6	111	R	1	S	S	S	S
R34-3043	SAMEA1032617	US	654	19F	19	119	S	-2	S	S	S	S
R34-3044	SAMEA1032644	US	558	35B	35	59	S	-2	S	S	S	R
R34-3045	SAMEA1032660	US	156	09V	9	6	R	2	S	R	S	R
R34-3046	SAMEA1032506	US	393	38	38	38	S	-2	S	S	S	S
R34-3047	SAMEA1032523	US	338	23A	23	5	S	-2	S	S	S	I
R34-3048	SAMEA1032541	US	547	34	34	45	S	-2	S	S	S	S
R34-3049	SAMEA1032540	US	667	19A	19	4	S	-2	S	S	S	S
R34-3050	SAMEA1032419	US	10325	23A	23	7	S	-2	S	S	S	S
R34-3051	SAMEA1032477	US	438	23A	23	7	S	-2	S	S	S	S
R34-3052	SAMEA1032460	US	62	11A	11	3	S	-2	S	S	S	S
R34-3053	SAMEA1032640	US	1379	06C	6	89	S	-2	S	R	S	S
R34-3054	SAMEA1032628	US	62	11A	11	3	S	-2	S	S	S	S
R34-3055	SAMEA1032651	US	1839	23A	23	7	S	-2	S	S	S	S
R34-3056	SAMEA1032581	US	1924	17F	17	49	S	-2	S	S	S	S
R34-3057	SAMEA1032619	US	438	23A	23	7	S	-2	S	S	S	S
R34-3058	SAMEA1032719	US	236	19F	19	1	R	2	S	R	R	R
R34-3059	SAMEA1032744	US	1073	18C	18	50	S	-2	S	S	S	S
R34-3060	SAMEA1032667	US	1379	06C	6	89	S	-2	S	R	S	S
R34-3061	SAMEA1032470	US	667	19A	19	4	S	-2	S	S	S	S
R34-3062	SAMEA1032443	US	659	16F	16	135	S	-2	S	S	S	S
R34-3063	SAMEA1032428	US	199	15C	15	4	S	-2	S	S	S	S
R34-3064	SAMEA1032412	US	63	15A	15	904	R	2	S	R	R	I
R34-3065	SAMEA1032420	US	393	38	38	38	S	-2	S	S	S	S
R34-3067	SAMEA1032566	US	1839	23A	23	7	R	2	S	S	S	S
R34-3068	SAMEA1032542	US	199	19A	19	4	S	-2	S	S	S	I
R34-3069	SAMEA1032517	US	558	35B	35	59	R	2	S	S	S	R
R34-3070	SAMEA1032489	US	654	19F	19	119	S	-2	S	S	S	S
R34-3071	SAMEA1032584	US	62	11A	11	3	S	-2	S	S	S	S
R34-3072	SAMEA1032647	US	1390	06C	6	111	S	-2	S	S	S	S
R34-3073	SAMEA1032638	US	199	19A	19	4	S	-2	S	S	S	I
R34-3074	SAMEA1032699	US	558	35B	35	59	S	-2	S	S	S	R
R34-3075	SAMEA1032686	US	460	06A	6	64	S	-2	S	S	S	S
R34-3076	SAMEA1032747	US	36	23F	23	7	S	-2	S	S	S	S
R34-3077	SAMEA1032729	US	63	15A	15	904	S	0	S	R	R	I
R34-3011	SAMEA1032536	US	199	15B	15	4	S	-2	S	R	S	S
R34-3012	SAMEA1032570	US	1337	22F	22	19	S	-2	S	S	S	S
R34-3013	SAMEA1032590	US	1908	23F	23	7	R	2	S	S	S	R
R34-3014	SAMEA1032606	US	199	15B	15	4	S	-2	S	R	S	S
R34-3015	SAMEA1032620	US	448	-	-	60	S	-2	S	S	S	S
R34-3016	SAMEA1032634	US	156	09V	9	6	R	2	S	S	S	R
R34-3017	SAMEA1032663	US	433	22F	22	19	S	-2	S	S	S	S
R34-3018	SAMEA1032678	US	460	06A	6	64	R	2	S	S	S	S
R34-3019	SAMEA1032673	US	439	23B	23	7	S	-2	S	S	S	S
R34-3020	SAMEA1032679	US	439	23B	23	7	S	-2	S	S	S	S
R34-3021	SAMEA1032446	US	585	10A	10	35	S	-2	S	S	S	S
R34-3022	SAMEA1032467	US	1847	23B	23	7	S	-2	S	S	S	S
R34-3023	SAMEA1032424	US	452	35B	35	75	S	-2	S	S	S	S
R34-3024	SAMEA1032433	US	585	10A	10	35	S	-2	S	S	S	S
R34-3025	SAMEA1032546	US	558	35D	35	59	S	-1	S	S	S	R
R34-3026	SAMEA1032535	US	242	06A	6	14	S	-1	S	R	R	R
R34-3027	SAMEA1032553	US	473	06A	6	13	S	-2	S	R	S	I
R34-3028	SAMEA1032497	US	425	19F	19	175	S	-2	S	S	S	S
R34-3029	SAMEA1032572	US	36	23F	23	7	S	-2	S	S	S	S
R34-3160	SAMEA1032455	US	199	15B	15	4	S	-2	S	S	S	S
R34-3163	SAMEA1032527	US	191	07F	7	15	S	-2	S	S	S	S
R34-3164	SAMEA1032514	US	1947	35B	35	59	S	-2	S	S	S	R
R34-3165	SAMEA1032487	US	558	35B	35	59	S	-2	S	R	S	R
R34-3166	SAMEA1032626	US	460	06A	6	64	S	-2	S	S	S	S
R34-3167	SAMEA1032652	US	433	22F	22	19	S	-2	S	S	S	S
R34-3168	SAMEA1032582	US	376	06A	6	97	R	2	S	R	S	R
R34-3169	SAMEA1032592	US	439	23B	23	7	S	-2	S	S	S	S
R34-3170	SAMEA1032622	US	62	11A	11	3	S	-2	S	S	S	S
R34-3171	SAMEA1032720	US	376	06A	6	97	R	2	S	R	S	R
R34-3172	SAMEA1032733	US	3632	35B	35	59	S	-2	S	R	R	R
R34-3173	SAMEA1032688	US	100	33F	33	3	S	0	S	S	S	S
R34-3174	SAMEA1032704	US	1839	23A	23	7	S	-2	S	S	S	S
R34-3175	SAMEA1032735	US	199	15C	15	4	S	-2	S	S	S	S
R34-3176	SAMEA1032715	US	1902	34	34	237	S	-2	S	S	S	S
R34-3177	SAMEA1032607	US	42	23A	23	7	S	-2	S	S	S	S
R34-3178	SAMEA1032589	US	498	35F	35	36	S	-2	S	S	S	S
R34-3179	SAMEA1032595	US	1915	15A	15	904	R	2	S	R	R	I
R34-3180	SAMEA1032662	US	690	06A	6	13	S	-2	S	S	S	I
R34-3181	SAMEA1032636	US	1909	23F	23	7	R	2	S	S	S	S
R34-3182	SAMEA1032528	US	816	10A	10	36	S	-2	S	S	S	S
R34-3183	SAMEA1032499	US	276	19A	19	10	S	0	S	R	R	R
R34-3078	SAMEA1032713	US	180	3	3	12	S	-2	S	S	S	S
R34-3079	SAMEA1032432	US	199	19A	19	4	S	-2	S	S	S	I
R34-3080	SAMEA1032411	US	62	11A	11	3	S	-2	S	S	S	S
R34-3081	SAMEA1032426	US	62	11A	11	3	S	-2	S	S	S	S
R34-3082	SAMEA1032444	US	1337	22F	22	19	S	-2	S	S	S	S
R34-3083	SAMEA1032462	US	558	35B	35	59	S	-2	S	S	S	R
R34-3084	SAMEA1032484	US	180	3	3	12	S	-2	S	S	S	S
R34-3085	SAMEA1032509	US	271	19F	19	1	R	2	S	R	R	R
R34-3086	SAMEA1032510	US	547	06C	6	45	S	-2	S	S	S	S
R34-3087	SAMEA1032531	US	558	35B	35	59	S	-2	S	S	S	R
R34-3089	SAMEA1032565	US	1390	06C	6	111	S	-2	S	S	S	S
R34-3090	SAMEA1032587	US	1337	22F	22	19	S	-2	S	S	S	S
R34-3091	SAMEA1032666	US	433	22F	22	19	S	-2	S	S	S	S
R34-3092	SAMEA1032649	US	1390	06C	6	111	S	0	S	S	S	S
R34-3093	SAMEA1032625	US	1925	19A	19	6	R	2	S	R	S	I
R34-3094	SAMEA1032641	US	236	19F	19	1	S	0	S	R	R	R
R34-3095	SAMEA1032623	US	62	11A	11	3	R	2	S	S	S	S
R34-3096	SAMEA1032594	US	1928	06A	6	13	S	-2	S	R	S	I
R34-3097	SAMEA1032544	US	558	35B	35	59	S	-2	S	S	S	R
R34-3098	SAMEA1032568	US	1941	19F	19	1	R	2	S	R	R	R
R34-3099	SAMEA1032508	US	1927	06A	6	13	S	-2	S	R	S	I
R34-3100	SAMEA1032493	US	690	06B	6	13	S	-2	S	S	S	I
R34-3101	SAMEA1032410	US	180	3	3	12	S	-2	S	S	S	S
R34-3102	SAMEA1032473	US	496	18C	18	3	R	2	S	S	S	S
R34-3103	SAMEA1032461	US	199	19A	19	4	S	0	S	R	S	I
R34-3108	SAMEA1032689	US	2011	-	-	18	S	-2	S	S	S	I
R34-3110	SAMEA1032683	US	1935	19A	19	4	S	-2	S	S	S	S
R34-3111	SAMEA1032743	US	816	10A	10	36	S	-2	S	S	S	S
R34-3112	SAMEA1032716	US	498	35F	35	36	S	-2	S	S	S	S
R34-3113	SAMEA1032602	US	43	19F	19	18	S	-2	S	S	S	S
R34-3114	SAMEA1032588	US	439	23B	23	7	S	-2	S	S	S	S
R34-3115	SAMEA1032665	US	547	34	34	45	S	-2	S	S	S	S
R34-3116	SAMEA1032503	US	199	19A	19	4	S	-2	S	S	S	I
R34-3118	SAMEA1032516	US	498	35F	35	36	S	-2	S	S	S	S
R34-3119	SAMEA1032533	US	558	35B	35	59	R	1	S	S	S	R
R34-3120	SAMEA1032555	US	498	35F	35	36	S	-2	S	S	S	S
R34-3121	SAMEA1032575	US	100	33F	33	3	S	-2	S	S	S	S
R34-3122	SAMEA1032418	US	452	35B	35	75	S	-2	S	S	S	S
R34-3123	SAMEA1032442	US	338	23A	23	5	S	-2	S	S	S	I
R34-3124	SAMEA1032447	US	199	19A	19	4	S	-2	S	S	S	I
R34-3125	SAMEA1032464	US	1390	06C	6	111	R	1	S	S	S	S
R34-3126	SAMEA1032671	US	63	15A	15	904	R	1	S	R	R	I
R34-3127	SAMEA1032727	US	1839	23A	23	7	S	-2	S	S	S	S
R34-3130	SAMEA1032712	US	63	15A	15	904	R	1	S	R	R	I
R34-3131	SAMEA1032616	US	558	35B	35	59	S	-2	S	S	S	R
R34-3136	SAMEA1032598	US	342	23F	23	24	S	-1	S	R	R	S
R34-3137	SAMEA1032664	US	425	19F	19	175	S	-2	S	S	S	S
R34-3138	SAMEA1032646	US	63	15A	15	904	R	2	S	R	R	I
R34-3139	SAMEA1032627	US	558	35B	35	59	S	-2	S	S	S	R
R34-3140	SAMEA1032549	US	199	15B	15	4	S	0	S	S	S	S
R34-3141	SAMEA1032556	US	271	19F	19	1	R	2	S	R	R	R
R34-3142	SAMEA1032469	US	271	19F	19	1	R	2	S	R	R	R
R34-3143	SAMEA1032481	US	433	22F	22	19	S	-2	S	S	S	S
R34-3144	SAMEA1032458	US	199	15C	15	4	S	-2	S	R	S	S
R34-3146	SAMEA1032439	US	393	38	38	38	S	-2	S	S	S	S
R34-3147	SAMEA1032409	US	1913	11A	11	3	S	-2	S	S	S	S
R34-3149	SAMEA1032749	US	408	11A	11	3	S	-2	S	S	S	S
R34-3150	SAMEA1032721	US	1914	15A	15	904	S	-2	S	S	S	I
R34-3151	SAMEA1032711	US	1876	06A	6	13	S	-2	S	R	S	I
R34-3153	SAMEA1032692	US	199	15B	15	4	S	-2	S	S	S	S
R34-3154	SAMEA1032676	US	199	15C	15	4	S	-2	S	S	S	S
R34-3155	SAMEA1032717	US	62	11A	11	3	S	-2	S	S	S	S
R34-3156	SAMEA1032734	US	62	11A	11	3	S	-2	S	S	S	S
R34-3157	SAMEA1032740	US	97	10A	10	35	S	-2	S	S	S	S
R34-3158	SAMEA1032427	US	63	15A	15	904	R	2	S	R	R	I
R34-3159	SAMEA1032405	US	1932	15C	15	4	S	-2	S	S	S	S
R34-3184	SAMEA1032563	US	816	10A	10	36	S	-2	S	S	S	S
R34-3185	SAMEA1032413	US	199	19A	19	4	S	-2	S	S	S	I
R34-3186	SAMEA1032437	US	138	06B	6	24	S	-2	S	S	S	S
R34-3187	SAMEA1032457	US	433	22F	22	19	S	-2	S	S	S	S
R34-3188	SAMEA1032485	US	199	15B	15	4	S	-2	S	S	S	S
R34-3189	SAMEA1032738	US	433	22F	22	19	S	-2	S	S	S	S
R34-3190	SAMEA1032742	US	180	3	3	12	S	-2	S	S	S	S
R34-3191	SAMEA1032722	US	498	35F	35	36	S	-2	S	S	S	S
R34-3192	SAMEA1032702	US	199	15C	15	4	S	-2	S	S	S	S
R34-3193	SAMEA1032669	US	1903	19F	19	175	S	-2	S	S	S	S
R34-3194	SAMEA1032645	US	16504	06B	6	24	S	-2	S	S	S	S
R34-3195	SAMEA1032408	US	439	23B	23	7	S	-2	S	R	S	S
R34-3196	SAMEA1032684	US	113	18B	18	50	S	-1	S	S	S	S
R34-3197	SAMEA1032687	US	199	19A	19	4	S	-2	S	S	S	I
R34-3198	SAMEA1032708	US	425	19F	19	175	S	-2	S	S	S	S
R34-3199	SAMEA1032737	US	63	19A	19	904	S	-2	S	R	R	I
R34-3200	SAMEA1032577	US	236	19F	19	1	S	0	S	R	R	R
R34-3201	SAMEA1032601	US	1921	06A	6	97	R	2	S	R	S	R
R34-3202	SAMEA1032612	US	180	3	3	12	S	-2	S	S	S	S
R34-3203	SAMEA1032632	US	62	11A	11	3	R	1	S	S	S	S
R34-3204	SAMEA1032654	US	558	35B	35	59	S	-2	S	S	S	R
R34-3205	SAMEA1032492	US	199	15C	15	4	S	-2	S	S	S	S
R34-3206	SAMEA1032557	US	199	15C	15	4	S	-2	S	S	S	S
R34-3207	SAMEA1032538	US	1943	19F	19	1	S	-1	S	R	R	R
R34-3208	SAMEA1032441	US	62	11A	11	3	S	-2	S	S	S	S
R34-3209	SAMEA1032423	US	338	23A	23	5	S	-2	S	S	S	I
R34-3210	SAMEA1032475	US	1876	06A	6	13	S	-2	S	R	S	I
R34-3211	SAMEA1032456	US	1876	06A	6	13	S	-2	S	R	S	I
R34-3212	SAMEA1032452	US	199	15C	15	4	S	-2	S	S	S	S
R34-3213	SAMEA1032468	US	498	35F	35	36	S	-2	S	S	S	S
R34-3214	SAMEA1032450	US	62	11A	11	3	S	-2	S	S	S	S
R34-3215	SAMEA1032548	US	1925	19A	19	6	R	2	S	R	S	I
R34-3216	SAMEA1032537	US	498	35F	35	36	S	-2	S	S	S	S
R34-3217	SAMEA1032554	US	180	3	3	12	S	-2	S	S	S	S
R34-3218	SAMEA1032495	US	199	19A	19	4	S	-2	S	S	S	I
R34-3219	SAMEA1032521	US	191	07F	7	15	S	-2	S	S	S	S
R34-3220	SAMEA1032629	US	460	06A	6	64	R	2	S	S	S	S
R34-3221	SAMEA1032648	US	320	19A	19	1	R	2	S	R	R	R
R34-3222	SAMEA1032579	US	460	06A	6	64	R	2	S	S	S	S
R34-3223	SAMEA1032599	US	452	35B	35	75	S	-2	S	S	S	S
R34-3224	SAMEA1032615	US	425	19F	19	175	S	-2	S	S	S	S
R34-3225	SAMEA1032732	US	63	15A	15	904	S	-2	S	R	R	I
R34-3226	SAMEA1032709	US	63	15A	15	904	S	-2	S	R	R	I
R34-3227	SAMEA1032725	US	558	35B	35	59	S	-2	S	S	S	R
R34-3228	SAMEA1032406	US	62	11A	11	3	S	-2	S	S	S	S
R34-3229	SAMEA1032431	US	558	35B	35	59	S	-2	S	S	S	R
R34-3230	SAMEA1032454	US	124	14	14	39	S	-2	S	S	S	S
R34-3231	SAMEA1032478	US	124	14	14	39	S	-2	S	S	S	S
ND6110	SAMEA1463040	US	1379	06C	6	89	S	-1	S	S	S	S
ND6111	SAMEA1463264	US	392	17F	17	49	S	-2	S	S	S	S
ND6115	SAMEA1463104	US	36	23B1	23	7	S	-3	S	S	S	S
ND6116	SAMEA1463115	US	199	15C	15	4	S	-3	S	S	S	S
ND6117	SAMEA1463121	US	63	19A	19	904	S	-2	S	R	R	I
ND6118	SAMEA1463137	US	320	19A	19	1	R	3	S	R	R	R
ND6119	SAMEA1463148	US	473	06C	6	13	S	-3	S	S	S	S
ND6120	SAMEA1463153	US	191	07F	7	15	S	-2	S	S	S	S
ND6121	SAMEA1463162	US	199	15C	15	4	S	-2	S	S	S	S
ND6123	SAMEA1462970	US	405	09N	9	32	S	-2	S	S	S	S
ND6124	SAMEA1462987	US	1373	23B1	23	5	R	1	S	S	S	I
ND6130	SAMEA1462999	US	191	07F	7	15	S	-2	S	S	S	S
ND6132	SAMEA1463209	US	199	15C	15	4	S	-3	S	S	S	S
ND6133	SAMEA1463204	US	547	06C	6	45	S	-3	S	S	S	S
ND6134	SAMEA1463228	US	460	06A	6	64	R	6	S	S	S	S
ND6135	SAMEA1463221	US	1390	06C	6	111	S	-2	S	S	S	S
ND6137	SAMEA1463076	US	320	19A	19	1	R	3	S	R	R	R
ND6139	SAMEA1463060	US	199	19A	19	4	S	-3	S	S	S	I
ND6140	SAMEA1463045	US	338	23A	23	5	S	-3	S	R	R	I
ND6141	SAMEA1463032	US	558	35B	35	59	S	-2	S	S	S	I
ND6142	SAMEA1463023	US	498	35F	35	36	S	-3	S	S	S	S
ND6144	SAMEA1463011	US	439	23B	23	7	S	-3	S	S	S	S
ND6147	SAMEA1463180	US	63	15A	15	904	S	-2	S	R	R	I
ND6151	SAMEA1463177	US	62	11A	11	3	S	-2	S	S	S	S
ND6153	SAMEA1463293	US	558	35B	35	59	S	-3	S	S	S	R
ND6156	SAMEA1463301	US	62	11A	11	3	S	-2	S	S	S	S
ND6158	SAMEA1463268	US	191	07F	7	15	S	-3	S	S	S	S
NP7004	SAMEA1463282	US	346	15B	15	48	S	-3	S	S	S	I
NP7006	SAMEA1463252	US	1847	23B	23	7	S	-3	S	S	S	S
NP7010	SAMEA1463257	US	62	11A	11	3	S	-2	S	S	S	S
NP7012	SAMEA1463266	US	1840	16F	16	156	S	-2	S	S	S	S
NP7013	SAMEA1463239	US	433	22F	22	19	S	-3	S	S	S	S
NP7017	SAMEA1463212	US	63	15A	15	904	S	-2	S	R	R	I
NP7020	SAMEA1463223	US	558	35B	35	59	R	6	S	R	S	R
NP7022	SAMEA1463217	US	199	15B	15	4	S	-2	S	S	S	S
NP7026	SAMEA1463226	US	2355	17F	17	10	S	-1	S	S	R	S
NP7028	SAMEA1463170	US	1379	06C	6	89	S	-2	S	S	S	S
NP7029	SAMEA1463181	US	1390	06C	6	111	S	0	S	S	S	S
NP7047	SAMEA1463186	US	1451	19A	19	1	R	2	S	R	R	R
NP7052	SAMEA1463200	US	97	10A	10	35	S	-3	S	S	S	S
NP7053	SAMEA1463190	US	2705	33F	33	3	R	1	S	R	S	S
NP7057	SAMEA1463274	US	392	17F	17	49	S	-3	S	S	S	-
NP7062	SAMEA1463161	US	1901	22F	22	19	S	-3	S	S	S	S
NP7066	SAMEA1463134	US	199	15C	15	4	S	-2	S	R	S	S
NP7070	SAMEA1463122	US	1390	06C	6	111	S	0	S	S	S	S
NP7076	SAMEA1463183	US	498	35F	35	-	S	-3	S	R	S	-
NP7078	SAMEA1463194	US	1379	06C	6	89	R	2	S	R	S	I
NP7081	SAMEA1463171	US	199	15B	15	4	S	-2	S	R	S	S
NP7095	SAMEA1463173	US	62	11A	11	3	S	-2	S	S	S	S
NP7100	SAMEA1463015	US	199	19A	19	4	S	-3	S	S	S	I
NP7101	SAMEA1463062	US	876	19A	19	4	S	-1	S	R	S	I
NP7103	SAMEA1463048	US	659	16F	16	135	S	-3	S	S	S	S
NP7105	SAMEA1463097	US	1915	15A	15	904	R	2	S	R	R	I
NP7109	SAMEA1463094	US	558	35B	35	59	S	-3	S	S	S	R
NP7112	SAMEA1463079	US	1915	15A	15	904	R	3	S	R	R	I
NP7113	SAMEA1463110	US	558	35B	35	59	S	0	S	S	S	R
NP7118	SAMEA1463106	US	191	07F	7	15	S	-3	S	S	S	S
NP7122	SAMEA1463139	US	558	35B	35	59	S	-3	S	S	S	R
PT8000	SAMEA1463131	US	448	Swiss_NT	Swiss_NT	60	S	-3	S	S	S	S
PT8003	SAMEA1463294	US	558	35B	35	59	S	-2	S	S	S	I
PT8004	SAMEA1463289	US	667	19A	19	4	R	3	S	S	S	S
PT8009	SAMEA1463298	US	667	19A	19	4	S	-3	S	S	S	S
PT8011	SAMEA1463276	US	498	35F	35	36	S	-3	S	S	S	S
PT8013	SAMEA1463283	US	63	15A	15	904	S	-2	S	R	R	I
PT8014	SAMEA1463281	US	199	19A	19	4	R	2	S	S	S	I
PT8016	SAMEA1463253	US	461	10A	10	36	S	-3	S	S	S	S
PT8019	SAMEA1463260	US	3280	15B	15	132	S	0	S	R	R	I
PT8021	SAMEA1463241	US	10323	23A	23	7	S	-2	S	S	S	-
PT8025	SAMEA1463249	US	3280	15C	15	132	S	-1	S	R	R	I
PT8029	SAMEA1463058	US	659	16F	16	135	S	-4	S	S	S	S
PT8035	SAMEA1463042	US	558	35B	35	59	S	-3	S	S	S	R
PT8037	SAMEA1463018	US	62	11A	11	3	S	-2	S	S	S	S
PT8039	SAMEA1463005	US	191	07F	7	15	S	-3	S	S	S	S
PT8040	SAMEA1462990	US	558	35B	35	59	S	-2	S	S	S	R
PT8044	SAMEA1462978	US	3280	17F	17	132	S	0	S	R	R	-
PT8052	SAMEA1462989	US	1673	19A	19	4	S	-3	S	S	S	I
PT8053	SAMEA1462972	US	62	11A	11	3	S	-3	S	S	S	S
PT8054	SAMEA1463269	US	3280	15C	15	132	S	0	S	R	R	I
PT8063	SAMEA1463284	US	62	11A	11	3	S	-2	S	S	S	S
PT8064	SAMEA1463151	US	558	35B	35	59	S	-2	S	S	S	R
PT8065	SAMEA1463090	US	63	15A	15	904	S	-2	S	S	R	I
PT8069	SAMEA1463081	US	558	35B	35	59	S	-2	S	S	S	R
PT8072	SAMEA1463116	US	62	11A	11	3	S	-2	S	S	S	S
PT8074	SAMEA1463103	US	376	06A	6	97	R	4	S	R	S	R
PT8076	SAMEA1463031	US	498	35F	35	36	S	-2	S	S	S	S
PT8081	SAMEA1463020	US	1379	06C	6	89	R	2	S	R	S	S
PT8082	SAMEA1463028	US	392	17F	17	49	S	-3	S	S	S	S
PT8085	SAMEA1463075	US	433	22F	22	19	S	-2	S	S	S	S
PT8086	SAMEA1463054	US	338	23A	23	5	S	-2	S	S	S	I
PT8090	SAMEA1463147	US	659	16F	16	135	S	-3	S	S	S	S
PT8092	SAMEA1463092	US	1379	06C	6	89	R	2	S	R	S	I
PT8093	SAMEA1463083	US	568	31	31	57	S	-2	S	S	S	S
PT8094	SAMEA1463086	US	191	07F	7	15	S	-3	S	S	S	S
PT8098	SAMEA1463117	US	199	15B	15	4	S	-2	S	R	S	S
PT8105	SAMEA1463109	US	376	06A	6	97	R	4	S	R	S	R
PT8106	SAMEA1463043	US	199	19A	19	4	S	-2	S	S	S	I
PT8107	SAMEA1463027	US	558	35B	35	59	S	-2	S	S	S	R
PT8114	SAMEA1463071	US	1390	06C	6	111	S	-2	S	S	S	S
PT8116	SAMEA1463069	US	433	22F	22	19	S	-2	S	S	S	S
PT8120	SAMEA1463291	US	3280	15B	15	132	R	1	S	R	R	I
BR1000	SAMEA1463275	US	1756	19A	19	4	S	-3	S	S	S	I
BR1003	SAMEA1463271	US	63	15A	15	904	R	2	S	R	R	I
BR1008	SAMEA1463262	US	473	06C	6	13	S	-3	S	S	S	S
BR1012	SAMEA1463254	US	695	19A	19	27	S	-2	S	S	S	I
BR1014	SAMEA1463208	US	36	23B1	23	7	S	-3	S	S	S	S
BR1019	SAMEA1463202	US	695	19A	19	27	S	-2	S	S	S	I
BR1022-1	SAMEA1463206	US	320	19A	19	1	R	3	S	R	R	R
BR1022-2	SAMEA1463232	US	199	15C	15	4	S	-2	S	S	S	S
BR1023	SAMEA1463219	US	199	15B	15	4	S	-2	S	S	S	S
BR1025	SAMEA1463175	US	199	15B	15	4	S	-2	S	S	S	S
BR1029	SAMEA1463167	US	558	35B	35	59	S	-2	S	S	S	R
BR1036	SAMEA1463193	US	320	19A	19	1	R	2	S	R	R	R
BR1039	SAMEA1463195	US	62	11A	11	3	S	-2	S	S	S	S
BR1041	SAMEA1463184	US	547	34	34	45	S	-2	S	S	S	S
BR1045	SAMEA1463080	US	1390	06C	6	111	S	-2	S	S	S	S
BR1048	SAMEA1463091	US	393	38	38	38	S	-3	S	S	S	S
BR1050	SAMEA1463145	US	995	16F	16	135	S	-3	S	S	S	S
BR1055	SAMEA1463155	US	338	23A	23	5	S	-2	S	S	S	I
BR1058	SAMEA1463165	US	1373	23B1	23	5	R	1	S	S	S	I
BR1064	SAMEA1463126	US	1692	06C	6	29	S	-2	S	S	S	S
BR1065	SAMEA1463136	US	426	19F	19	316	S	-3	S	S	S	I
BR1068	SAMEA1463197	US	199	15B	15	4	S	-3	S	S	S	S
BR1074	SAMEA1463188	US	3284	07C	7	18	S	-2	S	S	S	S
BR1076	SAMEA1463182	US	1379	06C	6	89	S	-2	S	S	S	S
BR1080	SAMEA1463026	US	320	19A	19	1	R	4	S	R	R	R
BR1081	SAMEA1463037	US	654	19F	19	119	S	-2	S	S	S	S
BR1082	SAMEA1463059	US	498	35F	35	36	S	-2	S	S	S	S
BR1084	SAMEA1463077	US	36	23B1	23	7	S	-2	S	S	S	S
BR1085	SAMEA1463065	US	156	11A	11	6	R	6	S	S	S	I
BR1086	SAMEA1463087	US	1914	15A	15	904	S	-1	S	S	S	I
BR1090	SAMEA1463096	US	42	23A	23	7	S	-1	S	S	S	S
BR1098	SAMEA1463102	US	393	38	38	38	S	-2	S	S	S	S
BR1101	SAMEA1463113	US	568	31	31	57	S	0	S	S	S	S
BR1104	SAMEA1463123	US	498	35F	35	36	S	-4	S	S	S	S
BR1105	SAMEA1463302	US	199	19A	19	4	S	0	S	S	S	I
BR1106	SAMEA1463286	US	63	15A	15	904	R	3	S	R	R	I
BR1109	SAMEA1463278	US	63	15A	15	904	R	2	S	R	R	I
BR1111	SAMEA1463272	US	3292	19F	19	1	R	6	S	R	R	R
BR1112	SAMEA1463296	US	199	19A	19	4	S	-3	S	S	S	I
BR1113	SAMEA1463300	US	1176	07F	7	32	S	-2	S	S	S	S
BR1114	SAMEA1463292	US	439	23A	23	7	S	-4	S	S	S	S
BR1115	SAMEA1463248	US	547	34	34	45	S	-3	S	S	S	S
BR1116	SAMEA1463237	US	191	07F	7	-	S	-3	S	S	S	S
BR1117	SAMEA1463259	US	62	11A	11	3	S	-3	S	S	S	S
CH2006	SAMEA1463057	US	3288	-	-	397	S	-2	S	R	R	S
CH2007	SAMEA1463072	US	199	19A	19	4	S	-3	S	S	S	I
CH2008	SAMEA1462971	US	191	07F	7	15	S	-3	S	S	S	S
CH2016	SAMEA1462985	US	558	35B	35	59	S	-2	S	S	S	R
CH2017	SAMEA1462980	US	320	19A	19	1	R	2	S	R	R	R
CH2026	SAMEA1462991	US	438	23A	23	7	S	-1	S	S	S	S
CH2029	SAMEA1463002	US	162	09V	9	6	S	-2	S	S	S	S
CH2033	SAMEA1463297	US	236	19F	19	1	R	3	S	R	R	R
CH2053	SAMEA1463130	US	62	11A	11	3	S	-2	S	S	S	S
CH2054	SAMEA1463138	US	3276	11A	11	3	S	-2	S	S	S	S
CH2060	SAMEA1463105	US	199	15B	15	4	S	-1	S	S	S	S
CH2061	SAMEA1463112	US	190	23A	23	7	S	-2	S	S	S	S
CH2067	SAMEA1463078	US	695	19A	19	27	S	-3	S	S	S	I
CH2069	SAMEA1463093	US	415	19A	19	140	S	-3	S	S	S	S
CH2074	SAMEA1463050	US	558	35B	35	59	S	-2	S	S	S	-
CH2075	SAMEA1463061	US	558	35D	35	59	S	-3	S	R	S	R
CH2079	SAMEA1463014	US	816	10A	10	36	S	-3	S	S	S	S
CH2083	SAMEA1463201	US	558	35B	35	59	S	-2	S	S	S	R
CH2084	SAMEA1463207	US	498	35F	35	36	S	-2	S	S	S	S
CH2085	SAMEA1463233	US	199	15C	15	4	S	-1	S	S	S	S
CH2090	SAMEA1463222	US	1876	06A	6	13	S	-3	S	R	S	I
CH2091	SAMEA1463085	US	62	11A	11	3	S	-1	S	S	S	S
CH2105	SAMEA1463099	US	43	19F	19	18	S	-2	S	S	S	S
CH2106	SAMEA1463108	US	43	19F	19	18	R	4	S	S	S	S
CH2108	SAMEA1463118	US	433	22F	22	19	S	-3	S	S	S	S
CH2116	SAMEA1463120	US	438	23A	23	7	S	-3	S	S	S	S
CH2123	SAMEA1463273	US	558	35B	35	59	S	-3	S	S	S	R
CH2124	SAMEA1463191	US	1847	23B	23	7	S	-4	S	S	S	S
GL3012	SAMEA1463187	US	3288	-	-	397	S	0	S	R	R	S
GL3015	SAMEA1463178	US	695	19A	19	27	S	-2	S	S	S	I
GL3019	SAMEA1463166	US	558	35B	35	59	S	0	S	S	S	R
GL3021	SAMEA1463225	US	1925	19A	19	6	R	6	S	R	S	I
GL3023	SAMEA1463218	US	1839	23A	23	7	R	4	S	S	S	S
GL3024	SAMEA1463210	US	439	23B	23	7	S	-1	S	S	S	S
GL3029	SAMEA1463213	US	199	19A	19	4	R	6	S	R	S	I
GL3031	SAMEA1463073	US	432	21	21	99	S	-4	S	S	S	S
GL3032	SAMEA1463047	US	1379	06C	6	89	S	-2	S	S	S	S
GL3036	SAMEA1463256	US	199	19A	19	4	S	-2	S	S	S	I
GL3040	SAMEA1463265	US	498	35F	35	36	S	-3	S	S	S	S
GL3043	SAMEA1463238	US	473	06C	6	13	S	-2	S	S	S	S
GL3049	SAMEA1463245	US	1839	23A	23	7	S	-2	S	S	S	S
GL3050	SAMEA1463290	US	338	23A	23	5	S	0	S	S	S	I
GL3060	SAMEA1463299	US	2344	19A	19	4	R	3	S	S	S	R
GL3061	SAMEA1463119	US	558	35B	35	59	R	1	S	S	S	R
GL3066	SAMEA1463006	US	199	19A	19	4	S	-2	S	S	S	I
GL3071	SAMEA1462996	US	199	15B	15	4	S	-3	S	S	S	S
GL3075	SAMEA1462982	US	439	23B	23	7	S	-3	S	S	S	S
GL3077	SAMEA1462969	US	10416	19A	19	4	S	-3	S	S	S	I
GL3078	SAMEA1463070	US	393	38	38	38	S	-3	S	S	S	S
GL3080	SAMEA1463074	US	199	15C	15	4	S	-3	S	S	S	S
LE4000	SAMEA1463056	US	3290	10A	10	36	S	-3	S	S	S	S
LE4005	SAMEA1463038	US	62	11A	11	3	S	-1	S	S	S	S
LE4007	SAMEA1463019	US	1538	06A	6	97	S	-2	S	R	S	R
LE4011	SAMEA1463160	US	199	15B	15	4	S	-2	S	R	S	S
LE4012	SAMEA1463164	US	448	Swiss_NT	Swiss_NT	60	S	-3	S	S	S	S
LE4018	SAMEA1463156	US	62	11A	11	3	S	-2	S	S	S	S
LE4019	SAMEA1463098	US	498	35F	35	36	S	-3	S	S	S	S
LE4020	SAMEA1463082	US	42	23A	23	7	S	-3	S	S	S	S
LE4021	SAMEA1463114	US	3277	35B	35	59	S	-2	S	S	S	R
LE4030	SAMEA1463100	US	568	31	31	57	S	-3	S	S	S	S
LE4038	SAMEA1463107	US	695	19A	19	27	S	-3	S	S	S	I
LE4040	SAMEA1463033	US	62	11A	11	3	S	-2	S	R	S	S
LE4047	SAMEA1463024	US	695	19A	19	27	S	-2	S	S	S	I
LE4050	SAMEA1463189	US	62	11A	11	3	S	-2	S	S	S	S
LE4055	SAMEA1463196	US	199	19A	19	4	S	-2	S	S	S	I
LE4058	SAMEA1463192	US	1839	23A	23	7	S	-2	S	S	S	S
LE4059	SAMEA1463168	US	199	19A	19	4	S	-2	S	S	S	I
LE4062	SAMEA1463176	US	558	35B	35	59	S	-1	S	S	S	R
LE4073	SAMEA1463159	US	162	15C	15	6	S	-2	S	S	S	S
LE4079	SAMEA1463144	US	1379	06C	6	89	R	3	S	R	S	I
LE4081	SAMEA1463132	US	42	23A	23	7	S	-3	S	S	S	S
LE4083	SAMEA1463142	US	439	23B	23	7	S	-2	S	S	S	S
LE4084	SAMEA1463127	US	558	35B	35	59	S	-2	S	S	S	R
LE4092	SAMEA1463234	US	199	15B	15	4	S	-2	S	S	S	S
LE4099	SAMEA1463246	US	447	37	37	123	S	-3	S	S	S	S
LE4100	SAMEA1463247	US	1390	06C	6	111	S	-2	S	S	S	S
LE4106	SAMEA1463242	US	199	19A	19	4	S	-2	S	S	S	I
LE4111	SAMEA1463267	US	62	11A	11	3	S	-2	S	S	S	S
LE4117	SAMEA1463250	US	439	23B	23	7	S	-2	S	S	S	S
LE4118	SAMEA1463279	US	433	22F	22	19	S	-2	S	S	S	S
LE4119	SAMEA1463270	US	338	23A	23	5	S	0	S	S	S	I
LE4124	SAMEA1463277	US	816	10A	10	36	S	-2	S	S	S	S
LE4127	SAMEA1463199	US	62	11A	11	3	S	-2	S	S	S	S
LE4142	SAMEA1463185	US	199	19A	19	4	R	1	S	R	S	I
LE4150	SAMEA1463179	US	1847	23B	23	7	S	-3	S	S	S	S
MD5007	SAMEA1463174	US	66	09N	9	16	S	-2	S	S	S	S
MD5008	SAMEA1463172	US	558	35B	35	59	S	-2	S	S	S	R
MD5021	SAMEA1463230	US	816	10A	10	36	S	-3	S	S	S	S
MD5029	SAMEA1463205	US	338	23A	23	5	S	-3	S	S	S	I
MD5030	SAMEA1463258	US	138	06C	6	24	R	2	S	S	S	S
MD5031	SAMEA1463088	US	1390	06C	6	111	S	-2	S	S	S	S
MD5033	SAMEA1463095	US	199	19A	19	4	S	-2	S	S	S	S
MD5035	SAMEA1463146	US	36	23B1	23	7	S	-2	S	S	S	S
MD5037	SAMEA1463158	US	138	06B	6	24	S	-2	S	S	S	S
MD5042	SAMEA1463124	US	558	35B	35	59	S	-2	S	R	S	R
MD5045	SAMEA1463125	US	199	15C	15	4	S	-3	S	S	S	S
MD5052	SAMEA1463143	US	199	15C	15	4	S	-3	S	S	S	S
MD5068	SAMEA1463214	US	338	23A	23	5	S	-2	S	S	S	I
MD5070	SAMEA1463203	US	62	11A	11	3	S	-2	S	S	S	S
MD5071	SAMEA1463227	US	62	11A	11	3	S	-2	S	S	S	S
MD5081	SAMEA1462976	US	558	35B	35	59	S	-2	S	S	S	R
MD5090	SAMEA1462983	US	180	3	3	12	S	-3	S	S	S	S
MD5096	SAMEA1462995	US	570	16F	16	46	S	-4	S	S	S	S
MD5103	SAMEA1463004	US	3275	15C	15	6	S	-2	S	S	S	S
MD5104	SAMEA1463129	US	667	19A	19	4	S	-3	S	S	S	S
MD5106	SAMEA1463141	US	659	16F	16	135	S	-3	S	S	S	S
MD5107	SAMEA1463135	US	2705	33F	33	3	S	0	S	R	S	S
MD5110	SAMEA1463150	US	199	15C	15	4	S	-3	S	R	S	S
ND6000	SAMEA1463157	US	1797	07C	7	18	S	-2	S	S	S	S
ND6005	SAMEA1463089	US	393	38	38	38	S	-2	S	S	S	S
ND6006	SAMEA1463235	US	199	15B	15	4	S	-3	S	S	S	S
ND6008	SAMEA1463067	US	1448	23B1	23	7	S	-3	S	S	S	S
ND6010	SAMEA1463022	US	320	19A	19	1	R	3	S	R	R	R
ND6012	SAMEA1463035	US	1692	06C	6	29	S	-2	S	S	S	S
ND6017	SAMEA1462994	US	1925	19A	19	6	R	6	S	R	S	I
ND6019	SAMEA1462998	US	162	15C	15	6	S	-2	S	S	S	S
ND6022	SAMEA1463010	US	199	19A	19	4	S	-3	S	S	S	I
ND6028	SAMEA1462974	US	63	15A	15	904	R	6	S	R	R	I
ND6034	SAMEA1463003	US	816	10A	10	36	S	-2	S	S	S	S
ND6038	SAMEA1463008	US	558	35B	35	59	S	-1	S	S	S	R
ND6039	SAMEA1462973	US	97	10A	10	35	S	-2	S	S	S	S
ND6042	SAMEA1462988	US	695	19A	19	27	S	-1	S	S	S	I
ND6046	SAMEA1463051	US	1390	06D	6	111	S	-1	S	S	S	S
ND6047	SAMEA1463066	US	433	22F	22	19	S	-2	S	S	S	S
ND6051	SAMEA1463013	US	42	23A	23	7	S	-2	S	S	S	S
ND6052	SAMEA1463034	US	43	19F	19	18	S	-2	S	S	S	S
ND6053	SAMEA1463041	US	199	15B	15	4	S	-2	S	S	S	S
ND6059	SAMEA1463261	US	1847	23B	23	7	S	-2	S	S	S	S
ND6064	SAMEA1462993	US	199	19A	19	4	S	-2	S	S	S	I
ND6073	SAMEA1463007	US	62	11A	11	3	S	-2	S	S	S	S
ND6085	SAMEA1462977	US	62	11A	11	3	S	-1	S	S	S	S
ND6097	SAMEA1462986	US	180	3	3	12	S	-2	S	S	S	S
ND6100	SAMEA1462979	US	338	23A	23	5	S	-2	S	S	S	I
ND6103	SAMEA1463049	US	62	11A	11	3	S	-2	S	S	S	S
ND6104	SAMEA1463063	US	62	11A	11	3	S	-3	S	S	S	S
ND6109	SAMEA1463029	US	695	19A	19	27	S	-2	S	S	S	I

## Sheet: Table_S1B
Table S1. (B) Quality assessment of S. pneumoniae isolates used in this study.
strain	completeness	contamination	coverage	# contigs	# contigs (>= 1000 bp)	# contigs (>= 5000 bp)	# contigs (>= 10000 bp)	# contigs (>= 25000 bp)	# contigs (>= 50000 bp)	largest contig	total length	total length (>= 1000 bp)	total length (>= 5000 bp)	total length (>= 10000 bp)	total length (>= 25000 bp)	total length (>= 50000 bp)	GC (%)	N50	N75	L50	L75
CCRI1378	99.60	0.21	186.75	91	91	69	53	28	14	115162	2044369	2044369	1993102	1875587	1450623	950968	39.61	46278	22100	16	32
CCRI1379	99.60	0.21	147.65	89	89	69	61	27	13	115162	2040467	2040467	1987512	1925307	1386545	864726	39.64	41585	20334	17	34
CCRI1380	99.60	0.21	153.29	76	76	61	55	27	11	114751	2037002	2037002	1997207	1950299	1493457	880570	39.64	45244	23907	14	29
CCRI1381	99.60	0.21	194.99	77	77	64	52	26	14	129641	2005128	2005128	1968270	1879139	1473169	1043044	39.60	53498	23907	14	28
CCRI1382	99.55	0.42	217.07	94	94	75	63	26	12	115162	2038303	2038303	1989412	1901506	1285359	780976	39.63	38347	19989	18	37
CCRI1383	99.42	0.66	162.41	102	102	77	66	30	8	105611	2102136	2102136	2043944	1961477	1370304	626754	39.41	34172	19381	19	40
CCRI1384	99.81	0.36	279.96	88	88	72	59	29	11	126095	2038869	2038869	2002284	1910141	1410926	787983	39.54	38507	21154	17	35
CCRI1385	99.42	0.33	157.35	87	87	69	59	31	8	171069	2109368	2109368	2056093	1978677	1517405	704075	39.39	35570	23733	17	34
CCRI1386	99.60	0.38	235.48	93	93	75	55	26	11	170594	2108526	2108526	2053612	1903006	1414923	847128	39.51	43048	20165	16	34
CCRI1387	99.42	0.44	131.40	89	89	73	60	31	7	116602	2029657	2029657	1985003	1887957	1433120	600869	39.68	35257	22264	18	35
CCRI1389	99.60	0.21	203.66	79	79	62	53	28	11	142560	2040549	2040549	1995242	1928514	1515110	859664	39.65	45190	24617	15	29
CCRI1390	99.42	0.60	153.29	66	66	56	47	29	13	142851	2015322	2015322	1989983	1928281	1633329	1026173	39.70	52831	33794	13	25
CCRI14590	99.39	0.21	98.36	75	75	60	50	29	14	120446	2064513	2064513	2020403	1945582	1566736	1010423	39.48	48324	28029	15	29
CCRI14657	99.02	0.81	150.49	75	75	61	53	30	11	99128	2086401	2086401	2053056	1994705	1593559	878263	39.44	46846	26290	15	29
CCRI14751	99.42	0.20	179.17	74	74	59	46	26	9	178831	2049542	2049542	2009753	1912003	1544763	907591	39.54	46149	25777	12	26
CCRI14906	99.46	0.62	127.46	85	85	66	54	23	12	182711	2050634	2050634	2006215	1914223	1359603	960724	39.61	43677	22094	14	31
CCRI15101	99.81	0.21	139.34	75	75	54	45	30	14	137115	2092743	2092743	2040140	1982429	1724203	1146666	39.51	58330	34163	13	25
CCRI15132	99.82	0.20	102.58	43	43	34	32	26	16	160390	1973539	1973539	1952177	1937617	1848454	1478635	40.14	86164	46065	9	17
CCRI15136	99.60	0.25	136.54	66	66	54	45	32	13	175779	2044842	2044842	2022270	1958416	1739992	1049834	39.52	53312	32069	13	25
CCRI15137	99.81	0.21	153.08	73	73	58	46	32	14	133376	2089638	2089638	2046778	1959721	1724468	1053116	39.54	54513	33370	14	27
CCRI15151	99.81	0.21	105.48	72	72	55	47	30	13	178284	2075100	2075100	2032117	1973237	1666219	1050621	39.52	53312	32069	13	26
CCRI15681	99.60	0.21	183.62	75	75	62	54	30	15	133738	2053888	2053888	2020404	1962062	1569941	1084833	39.59	53529	26121	14	29
CCRI18385	99.26	0.20	186.88	83	83	67	54	29	11	127590	2064880	2064880	2020898	1933070	1476445	838470	39.50	41465	22370	16	33
CCRI18414	99.42	0.24	153.61	73	73	60	48	26	12	145973	2139851	2139851	2108169	2013357	1647561	1086648	39.41	51964	28782	12	25
CCRI18429	99.37	0.27	93.21	94	94	73	52	30	10	133166	2130398	2130398	2080974	1924972	1547330	823765	39.72	39226	23394	16	33
CCRI18438	99.42	0.60	122.61	79	79	63	54	32	12	97776	2030267	2030267	1992402	1931599	1528958	817693	39.70	39234	26463	17	32
CCRI22087	99.35	0.20	57.75	71	71	59	50	30	14	171388	2029651	2029651	2000955	1940308	1619260	1064094	39.71	53475	27905	14	27
CCRI22088	99.60	0.32	117.77	69	69	60	51	29	15	105585	2058520	2058520	2038670	1965940	1593052	1089476	39.74	50474	26567	14	28
CCRI22765	99.60	0.35	122.85	82	82	67	55	27	9	133636	2063391	2063391	2031096	1944028	1486402	821298	39.61	43280	24051	14	30
CCRI8876	99.60	0.26	146.50	76	76	62	52	30	13	133555	2044002	2044002	2011414	1941736	1564719	1008665	39.65	45371	25929	14	29
CCRI8881	99.60	0.21	188.78	75	75	60	54	28	13	161609	2167126	2167126	2129545	2087915	1640332	1105088	39.49	50006	26280	13	28
CCRI8970	99.60	0.21	336.22	58	58	49	45	28	15	124485	1991315	1991315	1970824	1942930	1657758	1172309	39.74	58806	33979	12	23
CCRI8973	99.60	0.21	307.72	61	61	51	46	31	14	156470	2030779	2030779	2011153	1970980	1702744	1097744	39.76	50641	30453	13	25
CCRI8974	99.60	0.23	201.98	91	91	70	60	25	14	101947	2047997	2047997	2002895	1927164	1357138	954996	39.62	46276	20636	16	33
CCRI8977	99.60	0.21	211.51	96	96	77	66	28	10	82622	2043786	2043786	1994421	1910594	1295496	666780	39.62	34179	19662	19	39
CCRI8978	99.39	0.21	177.70	90	90	70	61	28	13	114751	2110625	2110625	2065464	2000113	1437904	956451	39.48	34329	23031	16	35
CCRI8979	99.82	0.20	145.22	76	76	52	50	26	11	177193	2076335	2076335	2027454	2013158	1592251	1071605	39.58	58880	26473	11	25
CCRI8980	99.60	0.21	148.20	88	88	68	60	24	13	113075	2056496	2056496	2006634	1948010	1379578	1008295	39.61	46276	20636	14	32
CCRI8982	99.39	0.43	83.47	91	91	72	57	25	11	126967	2032052	2032052	1988525	1880372	1346045	857668	39.65	39324	19881	15	34
CCRI8985	99.76	0.26	175.59	58	58	44	41	27	18	179267	2098758	2098758	2072843	2054327	1846901	1547201	39.59	63349	43112	10	19
CCRI8986	99.81	0.21	128.32	83	83	56	51	30	12	175779	2094399	2094399	2028051	1995992	1625202	987059	39.53	47926	27896	14	28
CCRI8987	99.76	0.25	127.50	61	61	44	39	28	16	317752	2098607	2098607	2058508	2024278	1828328	1391706	39.59	62372	36844	11	21
CCRI8988	99.42	0.40	161.72	74	74	61	56	29	10	132033	2107661	2107661	2072970	2036101	1590408	907120	39.37	48556	26039	13	29
CCRI8989	99.60	0.21	160.93	76	76	61	55	27	15	106718	2042726	2042726	2004680	1957092	1491149	1073140	39.64	53496	24628	15	29
CCRI8990	99.35	0.21	151.34	91	91	70	61	29	11	105440	2037418	2037418	1977083	1905344	1402706	751702	39.64	43688	20621	17	35
CCRI8991	99.42	0.20	154.21	77	77	64	55	23	10	177452	2102500	2102500	2062466	1998329	1455736	971361	39.39	49405	23733	12	28
CCRI8992	99.60	0.21	180.06	75	75	60	53	25	14	139214	2018267	2018267	1983146	1932429	1456632	1066339	39.68	54789	23583	13	28
CCRI8993	99.50	0.21	91.48	96	96	70	59	26	13	141493	2078106	2078106	2016125	1936668	1412187	956819	39.63	43320	20734	15	33
CCRI8994	99.42	0.20	218.82	73	73	64	58	30	12	109620	2101586	2101586	2077771	2033236	1526541	873277	39.35	48744	24510	16	33
CCRI9002	99.82	0.29	188.32	80	80	61	48	27	10	141018	2085449	2085449	2039599	1942491	1587090	957550	39.48	45524	25002	12	27
CCRI9004	99.18	0.21	38.41	102	102	76	64	31	8	107351	2139216	2139216	2064870	1976984	1416947	554594	39.59	36331	20574	20	40
CCRI9014	99.02	0.20	131.20	74	74	60	51	27	9	182339	2128726	2128726	2093809	2027394	1623049	964781	39.34	46604	26827	12	26
CCRI9015	99.60	0.21	246.90	94	94	72	62	29	12	80680	2046037	2046037	1993896	1915986	1366133	752886	39.63	39049	20636	19	37
CCRI9025	99.42	0.25	195.49	86	86	63	53	30	12	186567	2099115	2099115	2039263	1966100	1568553	941893	39.40	46764	24690	15	31
CCRI9027	99.42	0.45	166.81	80	80	64	57	28	10	186575	2107187	2107187	2069268	2028403	1547099	915667	39.40	48398	24658	13	30
CCRI9029	99.42	0.25	145.23	79	79	55	49	28	12	156238	2103434	2103434	2046241	2002851	1642286	1059139	39.40	50143	26413	12	26
CCRI9050	99.60	0.29	211.25	67	67	55	48	27	17	154703	2110926	2110926	2080740	2030076	1684554	1279399	39.46	58984	35224	14	24
CCRI9055	99.02	0.33	167.10	72	72	63	49	25	9	130044	2092641	2092641	2072289	1958415	1551368	958789	39.44	48692	24699	11	26
CCRI9056	99.60	0.22	172.90	86	86	70	61	28	11	94549	2068087	2068087	2025059	1968988	1425804	844744	39.61	36582	23451	16	34
CCRI9057	99.02	0.25	151.78	85	85	69	60	28	10	123735	2095823	2095823	2056231	1991248	1469706	828213	39.41	43115	22412	15	33
CCRI9058	99.56	0.21	125.25	104	104	73	61	31	8	102200	2052792	2052792	1967359	1871304	1361757	506244	39.61	37633	20821	20	39
CCRI9059	99.42	0.45	158.58	70	70	56	50	29	9	181435	2103104	2103104	2056812	2012152	1624879	843921	39.39	46184	26319	14	28
CCRI9062	99.76	0.20	125.35	64	64	47	44	28	13	185690	2170165	2170165	2126795	2107206	1836922	1269121	39.46	62372	36744	10	22
CCRI9067	99.42	0.24	135.78	68	68	58	52	27	13	145822	2101004	2101004	2082948	2036806	1593894	1047464	39.47	49839	26321	14	27
CCRI9068	99.02	0.62	107.64	78	78	66	59	34	10	130975	2099263	2099263	2069330	2017569	1592211	761436	39.40	38334	25276	17	34
CCRI9069	99.39	0.21	65.11	73	73	56	53	32	14	123241	2100057	2100057	2055526	2032185	1654687	1001510	39.53	45627	28528	16	30
CCRI9070	99.02	0.25	128.92	80	80	64	54	33	12	109275	2102062	2102062	2059993	1988313	1648179	955824	39.40	43542	26414	15	31
CCRI9071	98.82	0.20	145.84	93	93	72	60	33	8	101109	2100693	2100693	2047288	1957755	1507784	608798	39.38	36898	24202	19	36
CCRI9072	99.42	0.20	181.51	64	64	55	47	29	12	142848	2014351	2014351	1991220	1940648	1612411	1008906	39.72	51666	28127	12	26
CCRI9075	99.60	0.29	198.33	73	73	54	47	31	16	134227	2117507	2117507	2073484	2023843	1739986	1155528	39.51	51323	38113	15	26
CCRI9076	99.60	0.21	131.82	79	79	65	53	32	15	119136	2061658	2061658	2024036	1940009	1604101	996349	39.59	48142	26400	16	30
CCRI9077	99.54	0.71	147.10	88	88	69	62	32	11	114362	2181983	2181983	2133812	2081063	1552788	793028	39.51	39802	22856	18	36
CCRI9080	99.42	4.28	39.33	76	76	56	46	30	13	185088	2189904	2189904	2134689	2056675	1780533	1214587	39.42	63513	28798	11	25
CCRI9088	99.78	0.21	164.25	77	77	61	54	31	11	107956	2037664	2037664	1997881	1954079	1520267	814812	39.52	40009	24827	16	32
CCRI9090	99.76	0.54	93.21	96	96	64	52	26	13	105975	2124780	2124780	2036472	1935723	1507942	1009735	39.56	43606	23357	15	30
CCRI9091	99.29	1.43	147.51	78	78	61	51	26	11	149324	2085767	2085767	2035984	1959197	1497942	895944	39.47	46159	22627	15	29
CCRI9093	99.42	0.25	152.10	61	61	50	46	28	12	186704	2118598	2118598	2094127	2059570	1740920	1190195	39.39	72678	31189	10	23
CCRI9095	99.76	0.25	227.60	61	61	49	46	29	13	178007	2206195	2206195	2173307	2152009	1895105	1330026	39.45	64227	33804	10	22
CCRI9096	99.42	0.20	210.54	79	79	54	46	27	12	131918	2022799	2022799	1970265	1913112	1582212	1060492	39.58	50691	28228	12	25
CCRI9097	99.60	0.92	138.09	68	68	61	57	30	11	158457	2067835	2067835	2046499	2018467	1551580	871020	39.50	46466	25497	15	30
D39V	99.60	0.21	-	1	1	1	1	1	1	2046572	2046572	2046572	2046572	2046572	2046572	2046572	39.71	2046572	2046572	1	1
R34-3030	99.82	0.25	259.08	56	56	48	41	27	13	176362	2061392	2061392	2047717	2002661	1780865	1268446	39.63	66012	36676	9	20
R34-3031	99.82	0.25	261.18	53	53	47	38	30	9	244762	2049758	2049758	2032148	1973670	1846299	1071335	39.52	68524	35566	9	21
R34-3032	99.81	0.25	244.44	71	71	53	46	30	10	160789	2114873	2114873	2062814	2008351	1746219	996375	39.68	48395	30648	12	25
R34-3033	99.60	0.21	266.07	63	63	51	46	27	15	161433	1987049	1987049	1955726	1927783	1580023	1129444	39.70	52598	31854	13	24
R34-3034	99.82	0.25	244.94	57	57	44	38	28	13	181199	2092374	2092374	2060534	2016476	1858623	1307253	39.50	71935	36581	9	20
R34-3035	99.42	0.69	286.56	49	49	44	36	29	16	184488	2102925	2102925	2091835	2036344	1912913	1427875	39.56	67074	41029	10	20
R34-3036	99.42	0.25	258.65	53	53	47	41	28	18	120495	2017025	2017025	2005054	1964067	1748507	1377714	39.55	65390	39860	12	22
R34-3037	99.60	0.21	228.66	72	72	61	50	30	12	163797	2068692	2068692	2038557	1961409	1627655	983637	39.62	48683	26634	14	28
R34-3038	99.60	0.21	292.24	57	57	50	43	27	14	182188	2075290	2075290	2058868	2009423	1741318	1252529	39.68	58858	36245	11	22
R34-3039	99.73	0.21	239.83	70	70	55	46	30	10	160789	2115447	2115447	2075303	2007364	1744331	995881	39.68	48395	30648	12	25
R34-3040	99.42	0.25	272.39	58	58	47	44	29	17	128129	2037412	2037412	2011877	1991523	1755359	1302325	39.52	64749	38865	12	23
R34-3041	99.42	0.20	441.99	46	46	35	33	26	16	159756	2041715	2041715	2012875	1998627	1892195	1474644	39.61	79719	47075	10	18
R34-3043	99.81	0.21	242.96	65	65	58	51	33	8	185217	2018946	2018946	2002422	1958481	1668170	686429	39.56	46526	31948	15	28
R34-3044	99.42	0.20	239.43	58	58	49	41	27	16	114891	1983503	1983503	1964193	1903995	1632499	1188794	39.71	62052	38029	13	23
R34-3045	99.60	0.21	220.72	67	67	55	48	23	13	137971	2051511	2051511	2019254	1969263	1546342	1174032	39.61	61041	25821	11	23
R34-3046	99.60	0.21	239.18	75	75	63	51	30	11	139049	2082428	2082428	2049104	1959932	1614430	875468	39.47	45865	27230	15	29
R34-3047	99.56	0.25	246.71	47	47	41	38	23	16	214680	2021269	2021269	2007045	1989942	1729978	1469180	39.62	85241	45734	9	18
R34-3048	99.60	0.42	295.10	41	41	35	31	24	15	296586	2086292	2086292	2071773	2048257	1914630	1558396	39.63	80494	48719	8	16
R34-3049	99.82	0.20	289.76	57	57	46	39	26	11	197047	2023283	2023283	1992277	1938420	1732547	1166387	39.61	65354	39469	9	19
R34-3050	99.60	0.26	284.60	45	45	39	36	27	17	206023	2030768	2030768	2012829	1991817	1854397	1504685	39.60	80213	48718	10	18
R34-3051	99.60	0.77	257.88	42	42	42	38	24	12	275790	2028883	2028883	2028883	2003178	1775699	1328583	39.61	71975	45847	8	17
R34-3052	99.60	0.21	289.74	40	40	34	32	24	11	290727	1996736	1996736	1980375	1968582	1827581	1327311	39.64	82975	45163	7	15
R34-3053	99.82	0.20	236.30	41	41	36	30	24	16	230221	2086251	2086251	2068191	2028344	1915070	1621965	39.65	80078	55242	8	15
R34-3054	99.60	0.21	221.15	45	45	36	32	25	14	150101	1986405	1986405	1966421	1937474	1829415	1400801	39.66	94231	45191	8	16
R34-3055	99.60	0.77	204.76	39	39	36	33	24	15	183342	2019032	2019032	2009314	1992296	1821811	1477715	39.63	84524	46790	9	16
R34-3056	99.42	0.60	189.76	54	54	44	39	25	15	150777	2050000	2050000	2023329	1991433	1728907	1376173	39.57	68128	38556	10	19
R34-3057	99.60	0.77	209.88	40	40	40	37	25	14	214910	2029598	2029598	2029598	2012397	1830748	1412525	39.61	93381	47802	8	17
R34-3058	99.42	0.20	183.77	58	58	48	42	28	16	143206	2040637	2040637	2016126	1980025	1727034	1286119	39.69	57439	35058	12	22
R34-3059	99.60	0.21	203.37	53	53	45	40	26	15	180109	2071178	2071178	2053365	2024737	1778056	1366788	39.69	75992	38191	10	20
R34-3060	99.82	0.20	184.77	43	43	37	32	25	17	230383	2085000	2085000	2063200	2029665	1902297	1585583	39.65	74687	53731	9	17
R34-3061	99.82	0.20	210.92	66	66	53	47	27	14	120105	2007265	2007265	1972963	1929937	1569086	1098350	39.65	57248	28000	13	25
R34-3062	99.60	0.21	209.39	51	51	40	35	25	17	204189	2015630	2015630	1986240	1957517	1772513	1499133	39.64	74014	49089	9	18
R34-3063	99.82	0.25	194.15	53	53	45	39	27	13	233180	2090677	2090677	2073323	2030475	1843250	1340121	39.57	73962	36760	9	19
R34-3064	99.42	0.25	173.75	55	55	50	45	27	14	193994	2081770	2081770	2069885	2037452	1756992	1285488	39.51	65126	37913	10	21
R34-3065	99.60	0.21	216.00	78	78	67	54	33	8	137684	2081002	2081002	2055458	1960327	1599835	670477	39.48	42329	27212	16	32
R34-3067	99.60	0.77	240.46	41	41	38	34	22	14	294781	2016126	2016126	2006566	1979757	1756183	1469938	39.63	76894	45341	7	15
R34-3068	99.82	0.20	233.34	53	53	44	39	29	14	167701	2035940	2035940	2015574	1979825	1833491	1266617	39.58	65914	42964	10	20
R34-3069	99.42	0.20	244.31	52	52	46	40	26	18	114911	1988493	1988493	1975817	1930152	1661463	1358386	39.68	63064	45164	12	21
R34-3070	99.60	0.21	209.04	72	72	62	54	30	7	185496	2073693	2073693	2046226	1995707	1589208	734355	39.57	44970	26406	14	29
R34-3071	99.60	0.21	197.59	47	47	41	36	24	12	287931	2013979	2013979	2003488	1970844	1770355	1286441	39.72	71417	42488	8	17
R34-3072	99.42	0.20	233.83	47	47	43	37	26	16	136492	2026436	2026436	2015905	1976277	1776701	1368473	39.64	65403	45041	10	20
R34-3073	99.82	0.20	188.24	55	55	46	40	31	16	167657	2067945	2067945	2044398	1999963	1850279	1311830	39.59	60167	38773	11	22
R34-3074	99.42	0.20	205.08	53	53	44	39	27	15	155897	1984567	1984567	1966214	1926973	1720320	1254715	39.71	67330	39904	11	21
R34-3075	99.42	0.69	161.98	49	49	43	38	31	16	141458	2105697	2105697	2091474	2058928	1942376	1358017	39.57	64522	39758	11	21
R34-3076	99.60	0.77	240.94	39	39	36	32	23	18	165134	2008040	2008040	1998024	1972124	1823603	1634944	39.62	80379	58233	9	16
R34-3077	99.42	0.25	209.71	56	56	48	42	27	16	193587	2034456	2034456	2017045	1975957	1729200	1309635	39.52	57488	37913	11	22
R34-3011	99.82	0.25	254.58	56	56	47	41	28	12	225076	2083107	2083107	2063493	2022570	1811581	1233883	39.57	69775	36920	9	20
R34-3012	99.81	0.21	225.88	60	60	56	45	28	16	110566	2057330	2057330	2047215	1962452	1656108	1255208	39.61	65172	31200	13	24
R34-3013	99.81	0.69	192.12	39	39	35	33	21	13	291999	2060025	2060025	2045747	2033780	1830543	1519802	39.58	94657	48673	7	14
R34-3014	99.82	0.25	277.33	48	48	42	36	27	11	225076	2042216	2042216	2027768	1989402	1852442	1247200	39.54	95007	38007	8	18
R34-3015	99.77	0.21	197.25	67	67	54	44	30	13	153583	2108544	2108544	2072251	1997467	1766088	1143809	39.69	53690	34535	12	24
R34-3016	99.60	0.21	164.15	73	73	57	50	28	13	114904	2048484	2048484	2012378	1961030	1598764	1039172	39.62	53880	30767	13	26
R34-3017	99.82	0.20	221.79	49	49	44	39	29	15	167912	2043324	2043324	2028116	1991460	1811816	1269585	39.58	68289	46701	11	21
R34-3018	99.42	0.69	142.10	55	55	47	38	32	18	132325	2100734	2100734	2074009	2002415	1906126	1376092	39.54	61501	39806	13	23
R34-3019	99.60	0.77	216.85	49	49	45	38	27	18	155421	2059961	2059961	2051924	2005946	1812162	1464103	39.59	65426	47869	11	20
R34-3020	99.60	0.77	217.96	51	51	47	39	26	16	229192	2057203	2057203	2049046	1993277	1767069	1387000	39.58	63711	45332	10	20
R34-3021	99.42	0.20	279.85	48	48	41	35	28	17	202071	2043334	2043334	2026022	1988101	1854907	1444542	39.54	65689	45541	10	19
R34-3022	99.60	0.26	188.87	51	51	46	38	27	19	152984	2090990	2090990	2077925	2026246	1848243	1560537	39.58	64313	45149	11	20
R34-3023	99.81	0.21	221.79	53	53	47	41	27	16	124209	2028392	2028392	2010782	1972422	1739541	1316820	39.58	67448	45199	11	21
R34-3024	99.42	0.20	257.96	49	49	42	36	27	18	201729	2040116	2040116	2022721	1984800	1839442	1500709	39.54	69449	46438	10	19
R34-3025	99.42	0.20	208.88	54	54	45	39	26	14	153738	1982818	1982818	1965014	1922092	1681008	1190407	39.71	67302	39904	11	21
R34-3026	99.56	0.21	230.62	57	57	49	41	32	18	115411	2076202	2076202	2053269	1996836	1846150	1328340	39.56	62518	43355	14	23
R34-3027	99.60	0.21	234.78	51	51	47	40	27	16	166910	2041173	2041173	2028552	1986447	1743993	1328960	39.53	64869	38662	11	21
R34-3028	99.39	0.21	224.84	61	61	53	46	29	14	192225	2067895	2067895	2045081	1996853	1712458	1098305	39.60	54292	39504	13	25
R34-3029	99.60	0.77	301.48	34	34	32	29	20	14	340906	2042889	2042889	2038913	2021892	1887474	1660796	39.63	98701	58548	6	12
R34-3160	99.82	0.25	278.66	58	58	49	39	28	16	167576	2046858	2046858	2024792	1956561	1767442	1335392	39.53	61021	39425	11	21
R34-3163	99.18	0.21	230.22	63	63	56	48	26	14	106676	1960690	1960690	1937618	1876753	1500758	1043883	39.81	55979	31580	13	25
R34-3164	99.42	0.20	263.25	49	49	42	38	31	17	112587	1987780	1987780	1975108	1948427	1815673	1294863	39.70	67436	39902	12	22
R34-3165	99.42	0.20	245.81	51	51	45	40	26	17	116405	2021836	2021836	2011588	1980244	1710851	1362288	39.69	68316	39904	12	21
R34-3166	99.42	0.69	226.03	48	48	42	37	26	14	143241	2093196	2093196	2076975	2044378	1846473	1399060	39.57	89410	39855	9	18
R34-3167	99.82	0.20	250.90	53	53	50	44	28	15	157898	2036913	2036913	2030393	1991649	1706583	1213916	39.52	58494	34591	12	23
R34-3168	99.60	0.21	216.76	70	70	54	48	31	12	173380	2056495	2056495	2005805	1957675	1679124	1012184	39.61	45632	29058	13	26
R34-3169	99.60	0.77	269.46	56	56	49	42	27	19	132238	2051295	2051295	2035730	1985712	1748302	1458141	39.53	63687	47865	12	21
R34-3170	99.60	0.21	179.94	38	38	33	31	23	15	183492	1980222	1980222	1970515	1958783	1821150	1517706	39.69	110461	51311	7	15
R34-3171	99.60	0.21	209.29	76	76	60	54	33	10	137476	2053310	2053310	2004599	1957038	1604573	807072	39.61	41111	26806	15	31
R34-3172	99.42	0.20	233.13	52	52	44	38	27	16	116574	2000907	2000907	1983782	1939391	1738585	1291874	39.74	67331	46285	12	21
R34-3173	99.42	0.20	302.93	38	38	34	30	25	15	236623	2026581	2026581	2016409	1993698	1915797	1501892	39.65	84392	49552	8	16
R34-3174	99.60	0.77	289.83	40	40	37	34	21	12	295640	2018877	2018877	2009257	1992239	1759851	1416549	39.63	87022	45224	6	15
R34-3175	99.82	0.25	265.19	56	56	47	38	29	13	176653	2064376	2064376	2040490	1981820	1831162	1244412	39.58	68596	39329	10	21
R34-3176	99.60	0.21	264.50	63	63	51	45	30	14	154888	2115227	2115227	2082543	2040380	1774274	1132752	39.56	54916	39004	13	25
R34-3177	99.60	0.77	265.90	44	44	43	39	23	11	214882	2024407	2024407	2021870	1996294	1714073	1269968	39.61	72727	36185	8	17
R34-3178	99.42	0.20	261.26	47	47	38	34	25	10	310504	2032327	2032327	2010344	1986426	1805825	1214992	39.58	81575	40708	7	17
R34-3179	99.42	0.25	271.03	57	57	46	42	28	18	142809	2074506	2074506	2047074	2017836	1780369	1402572	39.55	65390	39860	12	22
R34-3180	99.60	0.21	238.53	71	71	51	42	26	13	119010	2066236	2066236	2024888	1965085	1661321	1145193	39.51	60881	33876	12	23
R34-3181	99.60	0.26	257.38	40	40	39	33	19	14	292025	2008248	2008248	2005711	1962174	1704266	1524373	39.66	104841	50019	7	14
R34-3182	99.37	0.20	271.58	48	48	41	36	28	13	196859	2029431	2029431	2014269	1978207	1815949	1261402	39.54	77032	38816	10	19
R34-3183	99.42	0.20	256.13	51	51	45	40	25	18	152887	2033226	2033226	2019658	1982776	1723781	1481118	39.60	72361	46238	11	19
R34-3078	99.82	0.20	314.61	44	44	41	34	25	16	182463	1959655	1959655	1952905	1905298	1743399	1402581	39.74	75063	45448	10	18
R34-3079	99.82	0.20	317.36	49	49	39	34	27	15	167509	2032263	2032263	2006827	1971113	1850564	1400709	39.58	68510	47777	9	18
R34-3080	99.60	0.21	346.39	52	52	41	38	25	15	290518	1987044	1987044	1964500	1940988	1726534	1343414	39.66	64890	40193	9	19
R34-3081	99.60	0.21	340.34	39	39	37	32	23	12	291379	1992805	1992805	1988800	1956156	1797793	1334095	39.64	74944	45531	8	16
R34-3082	99.81	0.21	290.74	57	57	51	44	29	16	110671	2059520	2059520	2042660	1992500	1726271	1255519	39.60	65154	33624	13	24
R34-3083	99.42	0.20	289.94	55	55	46	40	32	14	114834	1985952	1985952	1970984	1928893	1773742	1075150	39.70	55224	36722	13	24
R34-3084	99.82	0.20	310.86	41	41	37	30	24	16	188036	2025984	2025984	2016348	1966374	1860990	1559054	39.76	79504	55021	8	16
R34-3085	99.42	0.20	322.54	69	69	60	50	28	12	213807	2028182	2028182	2002805	1934036	1544906	981419	39.70	48707	26738	13	28
R34-3086	99.60	0.42	296.10	48	48	43	37	27	16	180221	2109533	2109533	2100584	2063787	1887312	1469642	39.64	75281	46631	10	19
R34-3087	99.42	0.20	253.09	54	54	47	40	28	15	155385	1982583	1982583	1968327	1914128	1694884	1214452	39.71	62091	34896	12	22
R34-3089	99.42	0.20	289.89	49	49	41	37	27	15	159749	2027951	2027951	2006343	1980851	1814795	1334154	39.62	71038	46774	10	19
R34-3090	99.81	0.21	290.58	58	58	52	44	29	16	110672	2056893	2056893	2040030	1980062	1700338	1230600	39.61	58585	32348	13	24
R34-3091	99.82	0.20	297.16	52	52	46	41	25	15	181458	2016240	2016240	1999471	1967423	1690374	1326647	39.56	77267	34227	10	20
R34-3092	99.42	0.20	302.81	42	42	37	34	28	16	159756	2039474	2039474	2021363	2001920	1916723	1420857	39.60	78546	47075	10	19
R34-3093	99.60	0.21	270.05	64	64	53	44	24	11	156043	2009524	2009524	1983879	1922201	1570881	1070788	39.65	67722	33310	10	22
R34-3094	99.42	0.20	275.80	59	59	53	47	29	16	172665	2056486	2056486	2042239	2001317	1700907	1263137	39.72	58094	33321	12	24
R34-3095	99.60	0.21	290.24	53	53	42	36	26	14	223439	2012702	2012702	1991299	1949001	1789170	1315138	39.62	67393	44752	9	19
R34-3096	99.60	0.21	281.39	53	53	49	40	27	17	159984	2024022	2024022	2011375	1957609	1714276	1370633	39.62	63721	38038	11	21
R34-3097	99.42	0.20	285.60	55	55	47	41	28	15	116385	1983309	1983309	1963092	1916723	1669247	1157482	39.69	62052	37924	13	23
R34-3098	99.42	0.20	252.39	63	63	55	47	29	13	171336	2004596	2004596	1985844	1930387	1616907	1041141	39.74	53938	29971	13	25
R34-3099	99.60	0.21	301.57	53	53	48	42	26	15	149714	2092697	2092697	2076405	2040850	1741157	1341229	39.53	76417	34345	10	21
R34-3100	99.60	0.21	265.01	55	55	47	41	26	16	209846	2046422	2046422	2025424	1989413	1715244	1336941	39.51	60880	39889	11	21
R34-3101	99.82	0.20	300.18	35	35	34	30	22	17	262301	1960520	1960520	1959324	1931973	1805698	1601092	39.74	83809	63072	8	15
R34-3102	99.42	0.20	252.11	34	34	31	27	21	15	206473	2036809	2036809	2026856	2002049	1896910	1665276	39.66	101846	62114	7	13
R34-3103	99.82	0.20	280.91	56	56	46	36	30	19	148694	2110116	2110116	2085311	2012047	1900741	1518573	39.55	67435	44427	12	21
R34-3108	99.77	0.21	252.60	59	59	49	44	28	14	133795	2066505	2066505	2041051	2006752	1729770	1165449	39.62	58285	38032	12	23
R34-3110	99.82	0.20	230.05	50	50	44	38	25	11	191985	2013594	2013594	1998130	1957576	1731788	1208259	39.62	72112	39356	8	18
R34-3111	99.37	0.20	278.56	51	51	43	38	25	11	175761	2032399	2032399	2015577	1978288	1724119	1172468	39.56	86005	38472	9	19
R34-3112	99.42	0.20	245.74	50	50	38	34	24	10	310261	2031244	2031244	1999905	1976233	1786343	1238176	39.58	89364	39676	7	17
R34-3113	99.60	0.21	246.33	49	49	42	36	29	14	186722	2032068	2032068	2017295	1975259	1856794	1277981	39.61	66015	42498	10	20
R34-3114	99.60	0.77	212.99	56	56	47	40	29	17	131741	2051650	2051650	2035090	1984974	1799688	1324223	39.53	58976	45332	12	22
R34-3115	99.60	0.42	256.71	39	39	35	32	23	15	229346	2082503	2082503	2072045	2054992	1887927	1572652	39.63	82244	57979	8	15
R34-3116	99.82	0.20	312.60	55	55	46	39	30	15	167675	2033556	2033556	2005882	1955362	1800591	1287422	39.57	60167	36126	11	21
R34-3118	99.42	0.20	314.59	45	45	36	32	25	12	310771	2030739	2030739	2008116	1985223	1852893	1342039	39.61	89319	45587	8	16
R34-3119	99.42	0.20	252.40	50	50	43	38	29	17	116408	2013857	2013857	2000453	1965992	1799755	1359812	39.70	68316	39904	12	21
R34-3120	99.42	0.20	270.79	49	49	37	33	24	11	381275	2031964	2031964	1999832	1976160	1798939	1299361	39.59	83630	42777	8	16
R34-3121	99.42	0.20	303.21	39	39	37	31	24	15	172079	1984668	1984668	1981038	1942001	1814514	1458949	39.67	84889	46282	8	16
R34-3122	99.81	0.21	293.32	55	55	47	42	26	14	123720	2023795	2023795	2000258	1966122	1699055	1230218	39.59	64297	38974	11	21
R34-3123	99.76	0.25	258.88	48	48	40	37	19	14	270808	2020202	2020202	2002463	1985360	1659509	1483416	39.62	93453	47579	8	15
R34-3124	99.42	0.20	278.81	55	55	43	39	29	17	167720	2032051	2032051	2000955	1973644	1813037	1332426	39.57	60167	45212	12	22
R34-3125	99.42	0.20	276.54	49	49	41	38	30	16	160183	2032843	2032843	2012766	1993323	1874576	1289160	39.63	61351	45404	12	21
R34-3126	99.42	0.25	254.27	55	55	47	43	28	15	117311	2025213	2025213	2004097	1975146	1711555	1198887	39.52	64767	38931	12	23
R34-3127	99.60	0.77	211.86	41	41	38	34	24	12	290737	2020140	2020140	2011498	1982407	1810039	1316041	39.63	74387	45224	8	17
R34-3130	99.42	0.25	291.90	55	55	48	43	27	15	142768	2019283	2019283	2000725	1964739	1681537	1212554	39.52	56428	36542	12	23
R34-3131	99.42	0.52	288.85	55	55	47	41	30	18	94453	2021272	2021272	2007343	1962950	1756256	1302561	39.69	64540	39902	13	23
R34-3136	99.76	0.25	299.98	46	46	39	31	27	20	175709	2074058	2074058	2052044	1996256	1914041	1671945	39.57	80575	58781	10	18
R34-3137	99.39	0.21	286.46	61	61	53	46	30	12	192270	2065350	2065350	2041457	1988756	1718883	998420	39.62	49358	35741	13	25
R34-3138	99.42	0.25	272.82	55	55	50	46	32	16	193996	2080131	2080131	2068323	2042471	1817049	1245447	39.52	56467	37737	13	24
R34-3139	99.42	0.20	270.88	46	46	40	37	29	17	116405	1988714	1988714	1976489	1955724	1796728	1330194	39.70	67165	46255	12	21
R34-3140	99.82	0.25	279.90	55	55	45	37	26	12	167702	2034109	2034109	2006140	1949634	1777226	1267025	39.54	71371	38396	8	18
R34-3141	99.42	0.20	272.92	57	57	51	45	26	15	230304	2033119	2033119	2021783	1982966	1657209	1256274	39.69	57748	35459	11	22
R34-3142	99.42	0.20	282.62	56	56	51	45	28	14	230303	2031866	2031866	2023000	1984262	1694337	1190426	39.69	57390	33968	11	23
R34-3143	99.82	0.20	320.61	44	44	41	36	27	15	172335	2006187	2006187	1996626	1961358	1801842	1331284	39.57	69547	46721	10	19
R34-3144	99.82	0.25	277.87	51	51	45	38	30	13	167803	2043139	2043139	2028663	1982656	1861680	1232963	39.54	73695	36747	10	21
R34-3146	99.42	0.20	233.79	84	84	74	59	29	10	127415	2082922	2082922	2057045	1943935	1428509	725830	39.63	41909	21561	17	35
R34-3147	99.60	0.21	249.83	39	39	33	29	21	13	291377	1982924	1982924	1965247	1937841	1804976	1465562	39.69	86460	49300	7	14
R34-3149	99.60	0.21	243.84	51	51	43	39	25	12	179611	2023707	2023707	1999068	1972481	1736683	1254745	39.66	71281	36951	9	19
R34-3150	99.42	0.25	278.58	56	56	47	43	30	15	177948	2022636	2022636	2003140	1974001	1776659	1217656	39.54	61588	38832	12	23
R34-3151	99.60	0.21	269.91	55	55	52	44	26	16	159081	2037388	2037388	2026773	1975145	1662227	1327304	39.55	64871	32140	11	22
R34-3153	99.82	0.25	271.50	47	47	41	34	26	12	216512	2041765	2041765	2029269	1980242	1859126	1354537	39.54	99840	36917	7	17
R34-3154	99.82	0.25	235.18	50	50	43	38	25	12	215036	2061364	2061364	2045913	2011075	1819985	1349039	39.61	87923	36919	8	17
R34-3155	99.60	0.21	306.90	46	46	40	36	25	12	179800	1992989	1992989	1979642	1954558	1749892	1237369	39.64	71417	40982	9	18
R34-3156	99.60	0.21	267.36	53	53	43	39	27	15	243086	1987862	1987862	1966072	1935005	1743629	1314412	39.66	64775	37154	10	20
R34-3157	99.42	0.20	256.50	43	43	40	36	28	16	265936	2042272	2042272	2034720	2010588	1903844	1483946	39.54	74322	48699	9	17
R34-3158	99.42	0.25	237.82	56	56	50	46	32	17	111126	2083560	2083560	2069732	2044743	1801245	1274564	39.52	57306	35354	13	25
R34-3159	99.82	0.25	257.82	55	55	48	43	34	14	157222	2033923	2033923	2016459	1982336	1846026	1144206	39.57	58394	36243	12	24
R34-3184	99.42	0.20	355.71	48	48	39	35	27	13	199044	2036298	2036298	2014049	1982096	1829310	1288332	39.53	86733	39850	9	19
R34-3185	99.82	0.20	338.87	56	56	45	38	31	16	167719	2033710	2033710	2003346	1947525	1835936	1309963	39.57	61000	39415	11	21
R34-3186	99.82	0.20	340.94	47	47	40	38	23	16	198580	2089517	2089517	2073124	2061492	1782080	1533071	39.59	86291	45605	9	17
R34-3187	99.82	0.20	349.88	60	60	52	44	28	16	134771	2021983	2021983	2000676	1942056	1651486	1215113	39.59	58412	32174	13	24
R34-3188	99.82	0.25	303.71	53	53	44	39	27	13	228854	2064342	2064342	2040836	2010837	1813582	1317348	39.59	65558	36623	9	19
R34-3189	99.82	0.20	320.81	44	44	42	36	27	14	181468	2020717	2020717	2017068	1976069	1806892	1277436	39.59	69652	47097	10	19
R34-3190	99.82	0.20	304.30	36	36	33	30	25	14	272956	1986952	1986952	1980169	1962709	1889919	1453871	39.75	83810	49291	8	15
R34-3191	99.42	0.20	319.93	57	57	46	40	27	12	193980	2073128	2073128	2048419	2005434	1743790	1175555	39.60	67753	35480	10	22
R34-3192	99.82	0.25	351.84	63	63	53	44	29	12	167609	2042739	2042739	2015784	1950675	1706790	1037038	39.52	53204	36593	12	24
R34-3193	99.39	0.21	311.57	58	58	50	45	26	16	192246	2032760	2032760	2011673	1981900	1676464	1307940	39.60	59221	39572	11	21
R34-3194	99.42	0.20	325.44	55	55	48	44	27	14	198227	2075443	2075443	2059638	2034357	1731608	1222578	39.67	63061	33839	11	22
R34-3195	99.18	0.77	335.09	48	48	43	39	27	18	188613	2079672	2079672	2065864	2040666	1828355	1474852	39.55	65621	45175	11	20
R34-3196	99.60	0.21	337.33	55	55	46	39	23	12	243449	2047595	2047595	2019823	1972166	1701146	1292279	39.64	84503	35080	8	18
R34-3197	99.82	0.20	313.12	53	53	41	36	29	14	167539	2035759	2035759	2004800	1967517	1857669	1290919	39.57	61050	44427	10	20
R34-3198	99.39	0.21	274.16	60	60	52	48	28	12	192085	2068041	2068041	2044376	2013616	1679817	1046847	39.62	58297	34133	12	24
R34-3199	99.42	0.20	320.56	54	54	48	44	30	15	115278	2075783	2075783	2060650	2031760	1786756	1200005	39.59	61580	38082	13	24
R34-3200	99.42	0.20	328.71	62	62	54	47	26	15	171563	2009147	2009147	1990610	1939682	1580792	1175572	39.72	57439	31782	12	24
R34-3201	99.60	0.21	317.05	79	79	63	53	37	11	173383	2064117	2064117	2016107	1941141	1681680	809675	39.61	39517	26913	17	32
R34-3202	99.82	0.20	340.66	41	41	36	30	22	15	242292	1992719	1992719	1980911	1940030	1797049	1511585	39.76	83809	62572	8	15
R34-3203	99.60	0.21	322.88	50	50	42	37	25	15	219972	2032555	2032555	2014949	1984548	1770896	1355872	39.66	65787	44688	10	19
R34-3204	99.42	0.52	294.71	58	58	48	42	29	18	112587	2054080	2054080	2035565	1991171	1752801	1337047	39.69	64540	39902	13	23
R34-3205	99.82	0.25	331.23	51	51	41	36	25	12	201758	2028543	2028543	2003019	1969224	1790931	1300132	39.61	87472	38414	8	18
R34-3206	99.82	0.25	308.06	48	48	41	37	25	11	228504	2029818	2029818	2011554	1984900	1790743	1263595	39.60	87472	38712	8	17
R34-3207	99.42	0.20	330.43	65	65	57	49	27	15	171889	2033771	2033771	2016522	1961771	1587530	1148927	39.70	56498	33321	13	25
R34-3208	99.60	0.21	343.69	46	46	40	36	26	13	290188	2010092	2010092	1999208	1971499	1811245	1330591	39.72	67390	41027	8	17
R34-3209	99.76	0.25	361.00	45	45	39	35	25	16	214680	2023681	2023681	2008164	1982177	1795717	1477164	39.61	85607	47868	9	17
R34-3210	99.60	0.21	327.75	53	53	49	43	28	16	142301	2040675	2040675	2025109	1989301	1700686	1263449	39.55	59659	34345	12	23
R34-3211	99.60	0.21	286.42	55	55	49	42	28	17	138222	2041397	2041397	2024714	1983779	1695512	1286137	39.55	59659	38054	13	23
R34-3212	99.82	0.25	274.47	57	57	48	37	25	12	167621	2041948	2041948	2018506	1940744	1737956	1230180	39.54	72217	39425	9	19
R34-3213	99.42	0.20	290.43	50	50	40	35	24	10	272675	2065067	2065067	2037482	2005068	1790791	1268156	39.56	101788	37235	7	17
R34-3214	99.60	0.21	374.52	52	52	42	35	25	18	290723	1986486	1986486	1968573	1914205	1752804	1496871	39.68	65085	50990	10	18
R34-3215	99.60	0.21	319.59	63	63	51	43	24	12	149141	2052633	2052633	2023903	1968211	1633672	1169169	39.65	60579	34329	10	21
R34-3216	99.42	0.20	332.07	50	50	39	35	25	12	310331	2032870	2032870	2004182	1980510	1790280	1257706	39.58	71265	42912	9	18
R34-3217	99.82	0.20	287.30	37	37	36	32	22	15	262301	1960334	1960334	1959138	1931787	1753615	1454895	39.74	75336	48794	9	16
R34-3218	99.82	0.20	391.68	54	54	45	38	31	17	167656	2033270	2033270	2013622	1957457	1855146	1347008	39.56	59658	44427	12	21
R34-3219	99.18	0.21	348.75	61	61	55	46	25	15	107760	1959062	1959062	1945358	1879692	1523527	1137757	39.81	62081	31580	13	24
R34-3220	99.42	0.69	286.79	49	49	44	36	29	16	141495	2100328	2100328	2084848	2029294	1915659	1421156	39.56	72457	40729	10	20
R34-3221	99.42	0.20	313.91	53	53	47	40	24	15	341024	1999794	1999794	1982562	1936442	1642672	1334551	39.80	58875	35508	9	20
R34-3222	99.42	0.69	304.15	50	50	40	36	28	18	143676	2102090	2102090	2072646	2045247	1925502	1534272	39.57	68895	49731	10	19
R34-3223	99.81	0.21	338.64	56	56	49	43	28	15	124210	2031107	2031107	2016014	1979921	1736694	1226575	39.59	58930	41738	12	22
R34-3224	99.39	0.21	337.14	59	59	50	41	24	12	192222	2024739	2024739	2001029	1936725	1649742	1173819	39.59	59394	37199	10	21
R34-3225	99.42	0.25	312.78	56	56	48	44	27	17	128328	2035948	2035948	2017478	1987091	1695747	1328141	39.53	64204	37903	12	22
R34-3226	99.42	0.25	309.56	57	57	49	43	27	17	128389	2034757	2034757	2016285	1971384	1698773	1315453	39.53	64204	39860	12	22
R34-3227	99.42	0.20	334.48	56	56	46	40	28	14	114960	1985897	1985897	1969075	1925365	1707488	1158445	39.71	64405	39904	12	22
R34-3228	99.60	0.21	329.80	51	51	43	34	22	12	336981	1986279	1986279	1971734	1908007	1707412	1328673	39.66	71740	40580	7	16
R34-3229	99.42	0.20	348.71	50	50	44	37	27	18	105199	1987214	1987214	1974487	1922905	1754242	1398168	39.71	75512	47237	12	20
R34-3230	99.60	0.21	353.49	66	66	56	48	29	12	107238	2051790	2051790	2023577	1965696	1638752	999401	39.74	48704	32210	13	26
R34-3231	99.60	0.21	299.57	68	68	59	50	30	10	108078	2053668	2053668	2026958	1965641	1620351	865650	39.74	43283	31786	14	28
ND6110	99.82	0.20	636.79	44	44	37	31	25	16	174392	2038527	2038527	2012119	1971385	1858752	1493929	39.64	80068	49997	9	17
ND6111	99.42	0.60	629.12	64	64	52	45	31	15	117898	2034298	2034298	2006836	1963312	1715561	1120429	39.56	53382	33413	14	25
ND6115	99.60	0.77	430.45	41	41	40	34	22	13	329866	2036837	2036837	2034265	1992380	1787142	1447496	39.66	89303	48357	7	15
ND6116	99.82	0.25	356.92	63	63	56	46	34	12	133148	2069212	2069212	2053568	1983367	1794502	1047357	39.63	50959	32196	12	26
ND6117	99.42	0.20	368.13	62	62	52	45	27	15	117542	2048113	2048113	2025802	1974893	1655753	1206300	39.55	65316	35871	12	23
ND6118	99.42	0.20	388.54	66	66	58	49	27	14	117020	1994026	1994026	1978197	1912914	1513693	1044707	39.81	51445	26428	14	27
ND6119	99.42	0.65	401.13	68	68	54	45	25	14	186881	2057352	2057352	2020828	1964646	1590820	1162337	39.50	55952	27473	12	24
ND6120	99.18	0.21	686.14	66	66	57	48	27	15	99546	1959943	1959943	1938712	1873362	1538253	1088676	39.81	57011	29637	13	25
ND6121	99.82	0.25	564.04	50	50	44	38	26	10	266711	2045342	2045342	2029526	1989060	1780918	1224750	39.53	99538	35334	7	18
ND6123	99.82	0.23	457.60	75	75	60	53	24	15	190306	2053229	2053229	2019937	1971422	1488117	1172072	39.65	62008	24194	13	27
ND6124	99.76	0.25	608.69	63	63	54	48	25	15	224434	2100322	2100322	2068930	2030318	1613012	1227239	39.62	58879	32434	12	24
ND6130	99.18	0.35	437.12	76	76	64	53	26	12	96167	1957452	1957452	1934136	1850184	1382439	865247	39.81	45055	21787	15	30
ND6132	99.82	0.25	320.48	55	55	47	38	28	9	284684	2069986	2069986	2047795	1989015	1842656	1159972	39.58	73264	35566	8	19
ND6133	99.60	0.42	325.88	48	48	42	35	27	16	206147	2111502	2111502	2097241	2056128	1929823	1547807	39.64	79686	48724	9	17
ND6134	99.42	0.82	339.94	77	77	60	51	30	16	103347	2096355	2096355	2049380	1978397	1594416	1099252	39.55	50424	25470	15	30
ND6135	99.42	0.20	413.56	53	53	46	41	29	11	204294	2025224	2025224	2004043	1972052	1787408	1071309	39.64	56343	40004	10	21
ND6137	99.42	0.20	368.91	64	64	58	49	26	12	264811	2011760	2011760	1996845	1935427	1530322	1037591	39.78	53772	26386	12	26
ND6139	99.82	0.20	385.62	61	61	49	42	30	16	133095	2034459	2034459	2004024	1950782	1765521	1255728	39.58	60167	35568	12	23
ND6140	99.76	0.25	368.00	60	60	52	44	29	14	163076	2042151	2042151	2015188	1959219	1678787	1166916	39.59	60140	32661	12	25
ND6141	99.42	0.20	393.27	128	128	65	52	28	11	94453	2082405	2082405	1965718	1866421	1433491	802928	39.48	47288	21156	16	34
ND6142	99.42	0.20	666.40	50	50	43	38	29	14	128118	2029533	2029533	2014884	1980353	1811964	1254695	39.61	70166	37902	11	21
ND6144	99.60	0.77	533.25	50	50	47	39	26	15	241446	2040284	2040284	2032166	1975233	1758555	1339872	39.53	63687	45332	10	20
ND6147	99.42	0.25	561.37	55	55	48	41	28	19	121559	2037386	2037386	2019228	1970012	1746632	1395817	39.53	56728	42787	13	22
ND6151	99.60	0.21	534.99	52	52	45	38	29	14	244210	1990182	1990182	1975906	1923586	1773309	1201893	39.67	58341	38450	11	21
ND6153	99.42	0.20	594.40	60	60	51	44	27	13	143172	1983567	1983567	1968603	1917776	1593734	1037207	39.71	50163	34666	13	24
ND6156	99.60	0.21	454.16	53	53	42	35	26	14	219495	1988021	1988021	1966644	1914261	1769225	1317545	39.67	65020	40674	9	18
ND6158	99.18	0.21	354.44	64	64	56	47	25	15	106688	1958573	1958573	1941265	1875329	1513443	1129935	39.82	57726	31580	13	24
NP7004	99.82	0.25	387.78	44	44	38	31	24	16	296135	2041541	2041541	2021133	1976063	1871134	1575275	39.57	74257	55809	8	16
NP7006	99.60	0.26	443.86	64	64	55	47	28	16	194389	2095550	2095550	2078212	2021646	1681813	1267977	39.56	59604	31267	13	24
NP7010	99.60	0.21	584.80	45	45	37	36	26	17	150723	1981508	1981508	1959515	1952144	1801712	1471543	39.69	70786	46090	10	18
NP7012	99.60	0.21	551.55	68	68	58	49	22	15	153300	2100700	2100700	2075238	2014003	1521325	1261785	39.53	58645	23616	12	25
NP7013	99.82	0.20	440.32	63	63	58	49	30	13	157809	2033190	2033190	2021336	1956740	1613553	987649	39.52	48719	31199	14	27
NP7017	99.42	0.25	410.81	56	56	50	45	29	18	180816	2039726	2039726	2027006	1994499	1738350	1340968	39.52	56427	38744	13	23
NP7020	99.42	0.20	414.39	59	59	52	45	29	15	116258	2027078	2027078	2014710	1967540	1673897	1149041	39.72	63064	34310	13	24
NP7022	99.82	0.25	393.75	58	58	53	43	28	11	291003	2064275	2064275	2049932	1982040	1744479	1158573	39.63	53257	31520	9	22
NP7026	99.02	0.60	644.55	49	49	45	39	26	16	139778	2007544	2007544	1997836	1954147	1739067	1357005	39.68	67484	47354	11	20
NP7028	99.82	0.20	504.64	43	43	37	32	26	16	174391	2064260	2064260	2041073	2010824	1910150	1529450	39.68	79398	49062	9	17
NP7029	99.38	0.20	329.43	50	50	45	37	29	14	159714	2063149	2063149	2048220	1992299	1868483	1268659	39.69	73599	44726	11	20
NP7047	98.93	0.53	213.26	96	96	66	52	27	13	116801	2032599	2032599	1960392	1852307	1407007	916566	39.72	47891	22362	16	33
NP7052	99.42	0.20	393.77	53	53	46	42	29	16	133125	2071728	2071728	2051903	2027611	1773054	1298588	39.56	69463	37560	12	22
NP7053	99.42	0.20	364.24	42	42	40	33	23	16	233083	2039301	2039301	2033209	1988233	1802961	1553919	39.60	80045	54183	8	16
NP7057	96.68	2.19	373.98	368	368	137	52	4	0	41675	2034803	2034803	1464835	864197	133622	0	39.33	8300	4695	69	150
NP7062	99.82	0.20	306.82	67	67	61	54	31	12	157573	2063437	2063437	2048748	2001806	1592364	903571	39.53	44852	27479	15	30
NP7066	99.82	0.25	581.29	65	65	52	46	30	11	145687	2053609	2053609	2022351	1977757	1710286	1021773	39.53	47859	33208	12	25
NP7070	99.42	0.20	636.36	57	57	48	43	29	14	160183	2027786	2027786	2007848	1975207	1763903	1142440	39.64	56565	43939	12	23
NP7076	94.43	2.88	343.15	446	446	153	44	3	0	27851	2104435	2104435	1408001	627305	80954	0	39.13	7252	3823	95	193
NP7078	99.82	0.20	321.92	45	45	38	33	27	13	174306	2036972	2036972	2008363	1974031	1871421	1310320	39.61	80082	45723	9	18
NP7081	99.82	0.25	352.06	51	51	47	42	28	11	224866	2042339	2042339	2031510	1999936	1780918	1191782	39.55	65359	35226	9	20
NP7095	99.60	0.42	300.08	48	48	39	36	24	11	339328	1991859	1991859	1974248	1950545	1767709	1302874	39.67	77478	37754	7	16
NP7100	99.82	0.20	343.51	54	54	44	37	30	17	155261	2026727	2026727	2000677	1949985	1842463	1368843	39.61	64833	41156	11	21
NP7101	99.82	0.20	327.70	57	57	45	37	27	13	249162	2085287	2085287	2054313	1995586	1845787	1371328	39.58	68544	35819	8	18
NP7103	99.60	0.21	327.75	46	46	40	39	25	16	218125	2009791	2009791	1993004	1987757	1742988	1424507	39.66	73805	43372	9	18
NP7105	99.42	0.25	485.90	87	87	52	44	27	18	149579	2108187	2108187	2042131	1984364	1716981	1381864	39.49	61596	37913	13	23
NP7109	99.42	0.20	657.97	60	60	52	44	29	13	93818	1985595	1985595	1971241	1908768	1632964	980525	39.71	48527	34896	14	25
NP7112	99.42	0.25	354.02	71	71	49	43	27	19	149335	2090166	2090166	2042163	1998415	1734454	1445723	39.54	61596	39860	13	22
NP7113	99.42	0.20	733.61	61	61	48	40	26	16	116405	1987515	1987515	1960206	1904632	1645260	1252836	39.71	67435	39902	12	22
NP7118	99.18	0.21	321.48	106	106	72	53	27	8	92727	1926856	1926856	1830825	1704049	1269883	553586	40.01	40271	20692	18	35
NP7122	99.42	0.20	377.36	63	63	53	46	28	14	94453	1980819	1980819	1957210	1903383	1566819	1022630	39.71	50169	30587	14	26
PT8000	99.73	0.21	433.51	82	82	64	53	31	10	153598	2112394	2112394	2067384	1987201	1603513	842606	39.69	43867	25094	15	31
PT8003	99.42	0.20	350.51	58	58	47	42	27	15	116405	1990887	1990887	1966530	1928443	1648631	1186112	39.70	67436	34666	12	22
PT8004	99.82	0.20	387.00	64	64	52	43	26	8	228476	2063401	2063401	2028593	1963942	1675139	1009552	39.58	48657	28273	9	22
PT8009	99.82	0.20	468.50	65	65	53	41	25	9	217990	2021748	2021748	1991617	1903307	1638052	1014201	39.59	52482	33608	9	21
PT8011	99.42	0.60	452.14	93	93	54	46	31	12	142686	2143107	2143107	2071183	2024064	1728790	1013492	39.52	48941	28498	14	27
PT8013	99.42	0.25	383.33	57	57	50	45	29	19	117311	2034380	2034380	2013600	1977601	1706757	1322759	39.53	56085	38174	14	24
PT8014	99.82	0.20	409.39	59	59	48	40	31	14	133151	2037370	2037370	2009195	1949653	1810724	1203306	39.59	61360	35567	11	22
PT8016	99.42	0.40	403.78	66	66	52	46	30	11	164664	2025620	2025620	1984243	1945124	1664314	912027	39.55	48524	33414	14	26
PT8019	99.76	0.25	524.38	54	54	43	38	27	19	217424	2068640	2068640	2047643	2008726	1814613	1522215	39.52	65777	49344	11	20
PT8021	99.60	0.77	481.52	55	55	48	45	29	15	140462	2034441	2034441	2012900	1991444	1734178	1214593	39.62	62692	34970	12	23
PT8025	99.76	0.25	457.52	47	47	41	37	24	19	193058	2058285	2058285	2044408	2014062	1777079	1595369	39.55	71990	58766	10	19
PT8029	99.60	0.21	397.50	57	57	48	44	29	16	130419	2081275	2081275	2055766	2030266	1754212	1249048	39.63	55546	36167	13	23
PT8035	99.42	0.20	495.21	58	58	52	46	26	14	114911	1980984	1980984	1970495	1928798	1569000	1098628	39.71	62040	34666	13	24
PT8037	99.60	0.21	373.94	47	47	38	34	23	15	336995	1988739	1988739	1969135	1938068	1774701	1479024	39.67	70780	46873	8	16
PT8039	99.18	0.21	426.93	65	65	58	48	28	14	98611	1956913	1956913	1939323	1863523	1537174	1014017	39.82	50117	31229	14	26
PT8040	99.42	0.20	380.27	56	56	47	42	26	14	116405	1984724	1984724	1964135	1922961	1624634	1120145	39.70	63199	38027	12	23
PT8044	99.36	0.51	358.90	133	133	77	55	29	13	102275	2214842	2214842	2090482	1949319	1499993	888878	39.21	45186	20170	18	37
PT8052	99.82	0.20	393.97	60	60	51	43	28	13	141341	2037600	2037600	2014026	1956753	1708897	1158852	39.59	61005	34457	11	23
PT8053	99.60	0.21	673.87	49	49	40	35	25	14	290705	1988775	1988775	1969067	1928043	1761714	1359175	39.67	70797	44753	8	17
PT8054	99.76	0.25	474.89	49	49	43	37	25	18	217426	2062083	2062083	2046527	2005608	1776733	1504380	39.52	70312	49413	11	19
PT8063	99.60	0.21	696.87	56	56	48	39	26	16	290517	2026536	2026536	2010967	1946733	1734055	1358154	39.69	65091	43707	11	20
PT8064	99.42	0.20	455.02	55	55	48	42	26	14	116406	1985721	1985721	1970326	1923957	1624168	1138302	39.70	63099	38027	12	22
PT8065	99.42	0.25	746.08	55	55	45	40	27	17	128300	2031818	2031818	2005144	1967831	1743225	1366524	39.56	65579	39860	11	21
PT8069	99.42	0.20	501.88	103	103	57	48	28	15	114911	2061046	2061046	1985311	1920848	1568007	1097182	39.59	55298	26413	14	28
PT8072	99.60	0.21	292.11	44	44	35	33	26	14	186081	2013356	2013356	1993983	1980307	1870769	1438106	39.71	85694	44920	8	16
PT8074	99.60	0.21	365.25	74	74	61	56	34	13	137476	2052165	2052165	2015026	1975750	1616225	926900	39.61	43990	26325	16	31
PT8076	99.42	0.20	506.54	56	56	48	44	32	11	123584	2028582	2028582	2007787	1985095	1757447	943566	39.58	49438	36296	13	25
PT8081	99.72	0.90	568.90	134	134	59	46	25	10	221035	2177109	2177109	2004279	1914964	1556806	987575	39.33	45723	22720	13	29
PT8082	99.42	0.60	586.38	61	61	47	42	27	14	120201	2049323	2049323	2018594	1983376	1684577	1169147	39.55	54335	38328	12	23
PT8085	99.82	0.20	516.30	64	64	56	51	28	12	157998	2038514	2038514	2023603	1989117	1582307	1001328	39.52	48719	28643	13	27
PT8086	99.76	0.25	448.04	54	54	46	42	24	15	284448	2019784	2019784	1997201	1971212	1630552	1305927	39.62	60972	33333	10	21
PT8090	99.60	0.21	506.42	56	56	47	43	28	15	200854	2078821	2078821	2052022	2026571	1750380	1245065	39.62	55897	36210	12	22
PT8092	99.82	0.20	544.83	58	58	47	37	25	14	160813	2044231	2044231	2009858	1942563	1757706	1301716	39.60	71180	43446	10	19
PT8093	99.42	0.60	475.89	100	100	57	48	27	12	161561	2030206	2030206	1949215	1882195	1545646	988240	39.62	49236	25240	13	27
PT8094	99.18	0.21	579.88	64	64	58	48	28	14	98611	1959158	1959158	1947198	1872026	1545283	1015019	39.81	50117	31229	14	26
PT8098	99.68	0.25	206.31	50	50	47	39	27	13	224805	2060816	2060816	2051135	1996844	1808019	1289109	39.61	65556	38007	9	19
PT8105	99.60	0.21	222.31	70	70	57	53	32	11	173287	2054595	2054595	2017890	1987707	1618053	868720	39.61	43990	26913	15	30
PT8106	99.82	0.20	200.35	94	94	63	49	25	11	163171	2031548	2031548	1954541	1849471	1442783	898168	39.65	47720	21199	14	29
PT8107	99.42	0.20	171.45	60	60	49	44	28	15	114911	1979983	1979983	1954904	1920443	1613600	1144726	39.71	57285	32991	13	24
PT8114	99.42	0.20	218.15	59	59	50	43	27	14	159697	2036171	2036171	2009460	1962745	1703979	1170792	39.62	56578	39809	12	22
PT8116	99.82	0.40	192.10	108	108	71	57	28	9	134641	1985149	1985149	1903001	1801954	1298694	609330	39.73	34782	21403	19	37
PT8120	99.76	0.41	173.73	98	98	69	56	28	12	96530	2045837	2045837	1962058	1855489	1392883	822097	39.65	43842	19559	17	35
BR1000	99.82	0.20	176.99	68	68	53	44	30	13	133104	2079071	2079071	2044826	1977097	1723966	1108161	39.56	59658	34152	12	25
BR1003	99.42	0.25	232.71	60	60	51	43	29	16	142768	2090706	2090706	2071402	2016590	1775338	1280326	39.54	62932	38067	12	23
BR1008	99.60	0.21	265.19	64	64	56	49	26	13	136775	2054748	2054748	2032544	1990644	1585204	1103666	39.51	53988	26593	12	25
BR1012	99.42	0.20	230.82	82	82	71	62	34	9	84579	2085463	2085463	2064296	2001851	1531667	611798	39.65	38448	23547	19	36
BR1014	99.60	0.77	230.57	36	36	34	30	22	14	291626	2034773	2034773	2029188	2002353	1871482	1560754	39.63	96013	50329	7	14
BR1019	99.42	0.20	216.88	77	77	66	59	33	10	147895	2085928	2085928	2064761	2018023	1586854	735839	39.64	43893	26250	17	33
BR1022-1	99.42	0.20	239.81	62	62	56	49	26	12	330478	2018380	2018380	2006092	1958215	1552257	1068318	39.77	54900	26656	11	25
BR1022-2	99.82	0.25	247.32	58	58	48	39	24	13	167694	2074810	2074810	2048803	1985203	1762329	1361943	39.56	78065	38396	8	18
BR1023	99.82	0.25	255.75	71	71	57	45	28	10	167511	2079063	2079063	2040178	1950489	1690073	1057029	39.49	53156	27711	10	24
BR1025	96.95	0.75	134.01	158	158	77	48	23	11	118417	2027421	2027421	1809714	1591841	1234159	765664	39.57	37360	12110	17	42
BR1029	99.42	0.20	213.69	60	60	49	43	26	15	114911	1982485	1982485	1957621	1916586	1610842	1170773	39.70	64216	33641	12	23
BR1036	99.42	0.20	220.80	62	62	56	50	27	12	339506	2015498	2015498	2004356	1965836	1566121	1046688	39.77	53123	28011	12	25
BR1039	99.60	0.21	205.83	50	50	41	36	25	15	270822	1987078	1987078	1969977	1933876	1743521	1373664	39.67	66228	40430	9	18
BR1041	99.60	0.42	236.95	36	36	32	29	21	14	232609	2072771	2072771	2064226	2044416	1908735	1641626	39.62	106524	65484	7	13
BR1045	99.42	0.20	232.60	51	51	42	39	29	14	199270	2037424	2037424	2011388	1990683	1813488	1237360	39.61	69056	40252	11	21
BR1048	99.60	0.21	219.59	85	85	74	57	28	9	137683	2101469	2101469	2076990	1947338	1433899	782486	39.50	34045	21780	16	35
BR1050	99.60	0.21	262.05	58	58	47	40	29	14	193414	2049760	2049760	2025061	1985364	1785551	1227125	39.60	54882	38327	11	21
BR1055	99.76	0.25	277.07	54	54	45	40	21	16	215035	2020839	2020839	1996633	1961977	1615365	1418253	39.62	67338	44966	10	19
BR1058	99.76	0.25	218.62	51	51	44	39	24	16	332563	2101715	2101715	2081813	2051919	1770245	1449282	39.61	64406	42749	10	19
BR1064	99.42	0.20	237.71	71	71	53	43	30	15	145475	2094175	2094175	2047691	1966745	1728227	1186156	39.49	56640	30029	13	25
BR1065	99.60	0.21	219.00	62	62	52	45	30	14	128726	2137371	2137371	2111363	2062856	1812302	1182973	39.52	59343	38858	13	24
BR1068	99.82	0.25	224.50	65	65	53	42	26	12	167511	2081203	2081203	2047834	1967726	1704937	1195270	39.50	60993	33210	10	21
BR1074	99.39	0.21	255.08	61	61	51	42	30	14	164611	2042137	2042137	2009900	1954985	1731456	1089614	39.55	51267	38393	13	25
BR1076	99.82	0.20	242.29	42	42	34	28	22	16	209193	2040191	2040191	2014136	1975283	1869012	1655765	39.64	98797	55241	7	14
BR1080	99.42	0.20	230.04	61	61	55	49	25	12	339765	2014840	2014840	2002405	1963772	1547590	1112547	39.77	54900	26698	11	24
BR1081	99.81	0.21	240.30	70	70	61	55	32	9	123703	2066652	2066652	2043627	2005186	1612640	728147	39.58	46527	27564	16	30
BR1082	99.42	0.20	224.06	55	55	45	40	27	11	155931	2031387	2031387	2007330	1972951	1724073	1069946	39.59	60812	37902	10	22
BR1084	99.60	0.77	267.28	39	39	37	32	23	14	189905	2035842	2035842	2028513	1995241	1841370	1488387	39.62	89318	49959	8	15
BR1085	99.60	0.21	235.43	67	67	55	46	25	14	137968	2046474	2046474	2017297	1954568	1623365	1188178	39.61	57148	35543	11	23
BR1086	99.42	0.25	228.41	56	56	48	41	28	17	108897	2021321	2021321	2004506	1955078	1736078	1314255	39.55	65113	38865	12	22
BR1090	99.60	0.77	244.92	48	48	43	40	25	14	171373	2031274	2031274	2014233	1997210	1758733	1334133	39.60	75475	45339	10	19
BR1098	99.60	0.21	248.10	89	89	70	55	31	11	137920	2064176	2064176	2018177	1904914	1493000	798032	39.50	39427	21940	17	34
BR1101	99.60	0.21	245.63	64	64	55	47	29	16	124519	1988006	1988006	1965728	1907375	1627150	1112594	39.72	56010	38959	14	25
BR1104	99.42	0.20	216.69	92	92	57	47	27	10	175362	1921372	1921372	1844339	1772772	1421603	788174	40.10	44263	24380	14	28
BR1105	99.82	0.20	228.58	56	56	49	40	26	14	167526	2033392	2033392	2015535	1946623	1689993	1243131	39.57	61095	35555	10	21
BR1106	99.42	0.25	213.61	54	54	48	43	31	17	194080	2081700	2081700	2072236	2039803	1853247	1341370	39.52	56728	37913	12	23
BR1109	99.42	0.25	172.02	59	59	51	46	26	15	222274	2078443	2078443	2056907	2022057	1701690	1326177	39.51	64832	32954	11	22
BR1111	99.42	0.20	230.96	62	62	57	50	26	13	213459	2030897	2030897	2020503	1973165	1557447	1108442	39.69	57389	26738	12	25
BR1112	99.82	0.20	214.00	54	54	46	40	29	17	133111	2032183	2032183	2012993	1973865	1801690	1369834	39.57	64806	39415	11	21
BR1113	99.60	0.21	233.00	48	48	44	36	24	15	174204	1969408	1969408	1959228	1901669	1672715	1320694	39.71	65916	41988	10	19
BR1114	99.60	0.77	234.88	40	40	37	33	23	17	293377	2053379	2053379	2044525	2021709	1844893	1606630	39.59	80191	54727	8	16
BR1115	99.60	0.42	244.70	35	35	32	29	22	14	273379	2073240	2073240	2065129	2047321	1931360	1634601	39.62	101675	65961	7	13
BR1116	91.26	2.55	288.27	545	545	113	25	0	0	24912	1968125	1968125	907145	330556	0	0	39.19	4780	2802	129	264
BR1117	99.60	0.21	224.48	46	46	37	33	20	16	290932	1978256	1978256	1961585	1931718	1723900	1575182	39.71	84239	56861	7	15
CH2006	99.62	0.20	270.79	75	75	54	42	27	12	206317	1991549	1991549	1945545	1864869	1610004	1125354	39.85	68237	28107	10	23
CH2007	99.82	0.20	274.70	54	54	45	39	29	16	159232	2024069	2024069	2007132	1962630	1800814	1327105	39.57	60212	39415	11	21
CH2008	99.18	0.21	227.93	61	61	55	44	26	15	107760	1957264	1957264	1946150	1867846	1561137	1147071	39.81	64528	34561	12	23
CH2016	99.42	0.20	224.68	58	58	49	42	27	15	114932	2014594	2014594	1996109	1947501	1664617	1225950	39.70	67436	33641	12	22
CH2017	99.42	0.20	225.68	59	59	54	48	27	14	213753	1996141	1996141	1987236	1945019	1568456	1123226	39.80	57543	27903	12	25
CH2026	99.60	0.26	253.43	46	46	44	39	25	13	264287	2017131	2017131	2011843	1976501	1751876	1275886	39.64	68363	45847	9	18
CH2029	99.60	0.21	220.90	75	75	59	47	26	12	188316	2080180	2080180	2043208	1952437	1595822	1050673	39.58	56014	26489	12	25
CH2033	99.42	0.20	227.05	66	66	56	49	29	15	119363	2039014	2039014	2015862	1972265	1619551	1125547	39.70	53772	31064	13	26
CH2053	99.60	0.21	233.39	52	52	45	41	26	15	196649	1987631	1987631	1973874	1943460	1687586	1274846	39.66	63478	37417	11	20
CH2054	99.60	0.21	240.09	49	49	42	39	27	16	229787	1981809	1981809	1968355	1949606	1770866	1360468	39.70	63669	46932	10	19
CH2060	99.82	0.25	261.23	54	54	48	40	25	13	155512	2032250	2032250	2018022	1965339	1696849	1275541	39.56	74129	32586	10	19
CH2061	99.60	0.77	269.21	45	45	44	41	28	14	173075	2028510	2028510	2027164	2010141	1806578	1279341	39.61	66466	39195	10	20
CH2067	99.42	0.20	238.23	85	85	70	60	34	11	84579	2090661	2090661	2057680	1988568	1552194	724604	39.64	38423	23648	19	35
CH2069	99.42	0.20	292.57	58	58	49	43	27	13	157453	2026322	2026322	2003501	1963435	1663941	1116448	39.76	56407	33893	12	23
CH2074	99.42	0.25	255.89	132	132	57	47	29	13	114911	2101982	2101982	1965794	1893860	1567121	977636	39.37	48243	24371	15	30
CH2075	99.42	0.20	232.01	63	63	52	47	27	12	112349	1977987	1977987	1957047	1920608	1553726	940760	39.73	48840	33641	13	25
CH2079	99.42	0.20	249.26	47	47	38	34	26	14	198610	2042472	2042472	2022249	1995059	1842180	1399551	39.55	83624	47020	9	17
CH2083	99.42	0.20	276.36	54	54	45	41	28	16	130152	1985331	1985331	1967171	1942471	1696152	1217354	39.71	67328	42581	12	22
CH2084	99.42	0.20	243.97	46	46	38	34	25	11	270882	2030494	2030494	2009280	1985593	1814243	1295328	39.58	89365	38867	7	17
CH2085	99.82	0.25	264.01	59	59	50	40	29	13	146735	2026443	2026443	2000467	1925890	1748354	1178461	39.53	67852	34297	11	22
CH2090	99.60	0.21	231.76	56	56	51	43	27	17	165203	2079329	2079329	2062450	2014888	1719905	1384074	39.56	64869	33929	11	22
CH2091	99.60	0.21	274.41	53	53	46	39	24	14	290706	1991710	1991710	1979842	1930405	1682884	1326609	39.66	70792	36545	9	19
CH2105	99.39	0.21	235.84	63	63	51	44	30	15	154077	2063572	2063572	2038401	1996267	1737095	1164563	39.64	57019	35858	13	24
CH2106	99.39	0.21	222.97	60	60	52	45	28	13	154918	2062603	2062603	2045261	2002287	1676863	1134199	39.65	54842	30705	12	24
CH2108	99.82	0.20	247.38	49	49	47	41	26	15	157842	2038045	2038045	2034731	1995988	1728470	1308734	39.53	67488	39764	11	20
CH2116	99.60	0.77	244.81	50	50	47	41	24	14	170074	2028493	2028493	2021797	1978830	1688196	1312507	39.61	72637	35832	10	19
CH2123	99.42	0.20	245.47	60	60	50	44	27	14	114911	1985343	1985343	1964463	1921508	1607000	1114034	39.71	64121	34899	12	23
CH2124	99.60	0.26	228.41	107	107	58	47	30	15	192164	2169786	2169786	2079407	2001861	1758793	1186751	39.40	57619	32300	14	26
GL3012	99.82	0.20	227.20	44	44	40	34	24	15	230083	2055640	2055640	2043132	2001910	1833458	1514743	39.65	77071	48209	8	16
GL3015	99.42	0.20	242.90	82	82	68	58	34	11	110637	2118457	2118457	2090114	2024086	1621364	805978	39.66	39584	26682	17	33
GL3019	99.42	0.20	267.77	54	54	45	41	27	15	121525	1982996	1982996	1964103	1939403	1673223	1228093	39.70	67435	34666	11	22
GL3021	99.60	0.21	235.21	64	64	52	44	26	12	149141	2053871	2053871	2024289	1965030	1642433	1103630	39.65	53787	34329	11	23
GL3023	99.60	0.77	276.62	45	45	43	38	28	15	183364	2052609	2052609	2045765	2010125	1834530	1367415	39.63	68360	41212	10	19
GL3024	99.18	0.77	231.31	49	49	46	39	26	18	167723	2039979	2039979	2031861	1984707	1758012	1457154	39.53	73559	46778	11	20
GL3029	99.82	0.20	221.60	55	55	47	37	26	12	167374	2092482	2092482	2073726	2002060	1820355	1250277	39.57	68011	39415	9	20
GL3031	99.02	0.20	248.79	51	51	44	39	24	14	208606	2084634	2084634	2067789	2037579	1775078	1374580	39.48	72716	42478	10	19
GL3032	99.82	0.20	276.97	39	39	33	28	24	17	230359	2041765	2041765	2019603	1986862	1920996	1654066	39.63	85077	56705	8	15
GL3036	99.82	0.20	219.35	55	55	47	40	28	15	167526	2035581	2035581	2016287	1966456	1763405	1286072	39.56	61097	38042	11	21
GL3040	99.42	0.20	279.99	54	54	45	40	29	12	180881	2030071	2030071	2003902	1973434	1785865	1113412	39.60	62841	37348	11	22
GL3043	99.60	0.21	198.70	55	55	50	42	27	13	172697	2094950	2094950	2075253	2020577	1783206	1224847	39.47	68842	39588	10	21
GL3049	99.60	0.77	256.31	44	44	42	37	24	14	274100	2016815	2016815	2010151	1974511	1756048	1391614	39.63	74386	45361	8	17
GL3050	99.76	0.25	227.71	59	59	50	42	20	14	219928	2027602	2027602	2000068	1943317	1565010	1343100	39.60	70686	33549	9	19
GL3060	99.82	0.20	284.05	57	57	46	37	30	15	163839	2040006	2040006	2015175	1950142	1838667	1309672	39.53	64662	39414	10	20
GL3061	99.42	0.20	286.14	62	62	49	43	27	16	116405	2025112	2025112	2000296	1959101	1659946	1238452	39.72	64252	34896	13	23
GL3066	99.82	0.20	273.75	55	55	46	39	31	17	167734	2134041	2134041	2111974	2062442	1930395	1441021	39.58	64863	39201	11	21
GL3071	99.82	0.25	222.64	58	58	51	43	29	11	167564	2065402	2065402	2047242	1990442	1765272	1081921	39.59	60967	38134	11	22
GL3075	99.18	0.77	262.90	52	52	49	41	28	16	230776	2076708	2076708	2070893	2014735	1788417	1336421	39.54	63687	45295	11	21
GL3077	99.82	0.20	245.04	56	56	47	41	28	13	165435	2034253	2034253	2013797	1969434	1752026	1177743	39.57	60167	35622	11	21
GL3078	99.60	0.21	226.87	74	74	62	51	30	11	137684	2078909	2078909	2045184	1967433	1607641	914439	39.48	48803	26478	14	29
GL3080	99.82	0.25	233.78	50	50	42	37	28	12	167557	2067718	2067718	2047752	2016532	1886105	1278585	39.58	75447	42671	9	18
LE4000	99.42	0.20	265.51	50	50	43	38	27	13	199080	2032477	2032477	2012634	1976554	1769314	1208622	39.55	61563	39902	10	20
LE4005	99.60	0.21	253.02	52	52	46	37	24	14	196649	1988148	1988148	1977087	1911233	1706292	1315636	39.66	70785	45151	9	18
LE4007	99.60	0.21	226.41	73	73	61	53	34	15	93506	2065330	2065330	2031944	1974629	1650142	1016069	39.59	45519	26914	16	31
LE4011	99.82	0.25	226.38	49	49	44	37	27	12	225076	2047426	2047426	2035912	1989508	1833057	1308845	39.53	87487	35540	8	18
LE4012	99.81	0.29	299.29	70	70	57	48	31	10	153583	2115760	2115760	2080120	2011533	1745886	946517	39.69	47993	34319	13	26
LE4018	99.60	0.21	314.71	47	47	41	37	26	19	144085	1989780	1989780	1980278	1950550	1787447	1525516	39.67	70779	51311	10	19
LE4019	99.42	0.20	287.95	48	48	38	34	25	10	309874	2029852	2029852	2003037	1979482	1805393	1214323	39.59	81416	40711	7	17
LE4020	99.60	0.77	217.26	47	47	45	39	25	13	214882	2022868	2022868	2019464	1980544	1729542	1305221	39.61	70295	36185	9	18
LE4021	99.42	0.20	239.00	53	53	46	41	27	15	154285	1984419	1984419	1969037	1929269	1667545	1207568	39.69	59907	34899	11	22
LE4030	99.60	0.21	234.65	67	67	55	48	28	14	125591	1984268	1984268	1955279	1906735	1572035	1054711	39.70	52467	29532	13	26
LE4038	99.42	0.20	232.37	84	84	73	63	32	9	97539	2088095	2088095	2067086	1998693	1466857	630885	39.65	36076	22369	19	37
LE4040	99.60	0.21	232.73	54	54	45	38	26	9	191576	2035371	2035371	2018395	1971870	1768368	1080127	39.65	63646	40634	8	19
LE4047	99.42	0.20	440.33	79	79	67	59	35	11	84579	2089241	2089241	2064993	2008668	1594484	742501	39.64	38423	26682	18	34
LE4050	99.60	0.21	231.53	49	49	43	38	24	16	196649	1990053	1990053	1979055	1941001	1707242	1418938	39.66	70790	46979	10	18
LE4055	99.82	0.20	229.08	65	65	50	43	30	15	167573	2077336	2077336	2042879	1991325	1767600	1216765	39.58	56659	35658	12	23
LE4058	99.60	0.77	227.72	41	41	39	35	24	12	292036	2058290	2058290	2051218	2025329	1847665	1395905	39.64	86232	45361	7	16
LE4059	99.82	0.20	178.98	65	65	52	43	29	14	167719	2103716	2103716	2070276	2007330	1763825	1203868	39.57	59658	34143	12	23
LE4062	99.42	0.20	250.92	58	58	47	42	28	15	112542	1983611	1983611	1962337	1927707	1657914	1136259	39.70	62091	38027	13	23
LE4073	99.60	0.26	275.23	80	80	61	51	28	14	116549	2114994	2114994	2070144	1996682	1591637	1049028	39.55	48364	25699	15	28
LE4079	99.82	0.20	274.12	46	46	35	29	22	15	220775	2039803	2039803	2005187	1963057	1845658	1560754	39.61	97485	53342	8	15
LE4081	99.60	0.77	245.75	46	46	44	39	27	13	275631	2028273	2028273	2022985	1990297	1791115	1260090	39.61	66813	39388	10	19
LE4083	99.60	0.77	212.24	46	46	44	36	28	18	229191	2052301	2052301	2047982	1991843	1850941	1487963	39.55	70806	47800	11	20
LE4084	99.42	0.20	217.01	62	62	53	47	28	13	110123	1981888	1981888	1962347	1915975	1561110	978801	39.70	48243	33177	14	26
LE4092	99.82	0.25	237.88	65	65	57	45	25	10	179713	2071096	2071096	2045100	1957298	1653836	1104111	39.56	68607	31420	9	22
LE4099	99.56	0.30	191.73	79	79	62	45	27	10	141300	1957829	1957829	1915396	1799456	1486688	859661	39.70	46120	25056	13	27
LE4100	99.42	0.20	198.95	55	55	48	42	30	11	159697	2038242	2038242	2015065	1977958	1807870	1074645	39.61	53588	36168	10	22
LE4106	99.82	0.20	235.29	56	56	48	41	30	16	167528	2031491	2031491	2012349	1962128	1783978	1310717	39.58	61053	33593	11	22
LE4111	99.60	0.21	201.79	41	41	35	29	23	14	290724	1978973	1978973	1967005	1927008	1843590	1508394	39.71	85694	51780	7	14
LE4117	99.60	0.77	231.98	52	52	49	41	28	18	155420	2053738	2053738	2046889	1989960	1749726	1385696	39.56	63687	42957	12	22
LE4118	99.82	0.20	224.65	54	54	50	43	27	15	157977	2037018	2037018	2028024	1983381	1688289	1251071	39.52	64838	34410	11	22
LE4119	99.76	0.25	177.23	50	50	43	38	23	15	214730	2071456	2071456	2049422	2013687	1769668	1464877	39.60	79137	39014	9	18
LE4124	99.37	0.20	237.12	54	54	44	40	28	12	175761	2031041	2031041	2007820	1975729	1739215	1136556	39.54	66632	37895	10	21
LE4127	99.60	0.42	197.13	79	79	63	50	25	14	118118	2007081	2007081	1970178	1872818	1488775	1081453	39.79	55304	24980	13	26
LE4142	99.82	0.20	195.94	57	57	48	40	30	15	171516	2078625	2078625	2061087	2001872	1836810	1284051	39.58	60668	39415	11	22
LE4150	99.60	0.26	187.71	51	51	43	37	25	17	192164	2094949	2094949	2075424	2033412	1817225	1530217	39.58	65502	49942	10	18
MD5007	99.82	0.20	228.33	54	54	40	36	25	13	190633	2058150	2058150	2018014	1988648	1819820	1356597	39.49	76275	47302	9	17
MD5008	99.42	0.20	249.71	63	63	48	40	26	14	153983	1990544	1990544	1957797	1903747	1637853	1160069	39.68	64588	37743	11	22
MD5021	99.42	0.20	236.45	51	51	42	39	26	12	175474	2072176	2072176	2050730	2033075	1776834	1230343	39.56	86786	38897	9	20
MD5029	99.76	0.25	209.22	55	55	46	41	22	14	305690	2101550	2101550	2078300	2047404	1691141	1395030	39.58	65390	34950	9	19
MD5030	99.82	0.20	276.79	60	60	49	46	24	14	171855	2083414	2083414	2055741	2037082	1639531	1274459	39.60	65002	32636	10	22
MD5031	99.42	0.20	209.19	55	55	44	40	27	15	160464	2024329	2024329	1992763	1965966	1722609	1230605	39.64	57694	39711	12	22
MD5033	99.82	0.20	208.69	56	56	48	39	26	14	244202	2032315	2032315	2012753	1949229	1747335	1316898	39.59	68509	39416	9	19
MD5035	99.60	0.77	221.36	42	42	39	35	24	14	190416	2069564	2069564	2062845	2035536	1852467	1473303	39.63	83646	48357	8	16
MD5037	99.82	0.20	200.05	51	51	43	41	24	15	199176	2085301	2085301	2063965	2051649	1730906	1400127	39.59	66774	39617	10	19
MD5042	99.42	0.20	230.31	54	54	45	39	25	17	116427	1969351	1969351	1953491	1909706	1649110	1305095	39.77	64160	45113	12	21
MD5045	99.82	0.25	240.26	55	55	47	40	28	11	228618	2057958	2057958	2034256	1989279	1794624	1192400	39.63	68580	35772	9	20
MD5052	99.82	0.25	235.76	54	54	46	40	27	10	261529	2064683	2064683	2044013	2004827	1789723	1166754	39.58	68928	35270	8	20
MD5068	99.76	0.25	219.50	50	50	44	38	19	13	284469	2029550	2029550	2011410	1969350	1618806	1404245	39.59	85841	34946	7	16
MD5070	99.60	0.21	227.75	59	59	46	43	28	15	166838	1983136	1983136	1954116	1934964	1691856	1176831	39.69	58340	39111	12	22
MD5071	99.60	0.21	256.39	41	41	35	27	22	12	339327	1989891	1989891	1977961	1921446	1831782	1471681	39.66	85694	48221	6	13
MD5081	99.42	0.20	234.63	52	52	45	38	26	18	114911	1986354	1986354	1972567	1917171	1703137	1386195	39.70	67705	47235	12	21
MD5090	99.82	0.20	218.28	42	42	38	35	23	13	261836	1991163	1991163	1980547	1963084	1744867	1346985	39.76	82537	44411	8	17
MD5096	99.42	0.20	231.92	48	48	43	38	25	14	242880	2048667	2048667	2036824	2003392	1786233	1371745	39.55	69942	43267	9	18
MD5103	99.60	0.26	232.03	81	81	63	52	29	15	101787	2083913	2083913	2043852	1964379	1533911	987644	39.53	48225	24833	17	31
MD5104	99.82	0.20	190.54	58	58	50	42	26	11	167536	2020213	2020213	1998306	1941643	1653045	1085012	39.60	61569	32586	10	22
MD5106	99.60	0.21	237.40	59	59	44	38	28	14	167559	2076252	2076252	2035959	2002320	1826254	1357523	39.63	82119	36095	10	19
MD5107	99.42	0.27	145.62	60	60	53	44	26	15	145536	2039034	2039034	2021987	1961998	1632766	1213762	39.61	58739	30931	12	23
MD5110	99.82	0.25	200.43	56	56	47	39	27	10	225078	2043872	2043872	2024122	1968611	1786864	1208640	39.55	95008	34187	8	19
ND6000	99.39	0.21	245.40	66	66	54	45	32	12	115564	2067883	2067883	2031043	1973543	1746563	961779	39.55	47811	35570	14	26
ND6005	99.60	0.21	202.72	84	84	69	54	27	11	130112	2079870	2079870	2042294	1935612	1457686	844956	39.47	42058	22817	16	32
ND6006	99.82	0.25	238.70	50	50	47	39	29	12	167662	2029674	2029674	2025623	1969742	1810154	1212934	39.60	78749	36547	9	20
ND6008	99.58	0.77	263.24	55	55	47	41	24	17	233860	2054124	2054124	2033037	1992128	1698715	1431413	39.58	66882	42184	10	20
ND6010	99.42	0.20	219.92	58	58	54	47	25	13	342190	2017589	2017589	2008630	1960830	1574615	1147285	39.77	54837	27917	11	23
ND6012	99.42	0.20	209.28	62	62	53	43	29	14	137042	2057965	2057965	2031455	1963952	1705632	1186087	39.54	58929	28339	12	23
ND6017	99.60	0.21	251.54	61	61	49	40	23	12	208077	2052778	2052778	2022227	1957405	1664420	1222146	39.65	72913	37749	9	20
ND6019	99.60	0.26	239.72	88	88	63	54	29	14	139223	2109543	2109543	2057405	1987786	1541911	989623	39.54	48365	23994	16	31
ND6022	99.82	0.20	259.35	54	54	43	35	26	15	167527	2033525	2033525	2005045	1953222	1802507	1377644	39.60	64906	43266	9	19
ND6028	99.42	0.25	214.44	54	54	46	43	29	16	193886	2018528	2018528	1996665	1976304	1741200	1257266	39.52	61597	37156	12	23
ND6034	99.37	0.20	244.10	53	53	45	40	25	11	175650	2033007	2033007	2015223	1978804	1685750	1132528	39.56	69403	38465	9	20
ND6038	99.82	0.20	240.06	58	58	48	41	28	14	116405	1985903	1985903	1965118	1913913	1670385	1146129	39.70	63064	34622	12	23
ND6039	99.42	0.20	238.30	49	49	45	41	30	18	160111	2033399	2033399	2026341	2001728	1798293	1351603	39.56	61405	43662	12	22
ND6042	99.42	0.20	213.62	75	75	64	57	35	10	100315	2116630	2116630	2093871	2047437	1664969	755697	39.63	43893	26682	17	33
ND6046	98.98	0.20	260.72	130	130	86	63	21	7	87461	1955485	1955485	1851202	1696224	983288	468243	40.02	26838	16184	21	45
ND6047	99.82	0.20	120.78	57	57	52	45	28	15	153412	2037715	2037715	2025058	1976366	1670929	1192041	39.53	61372	31888	12	24
ND6051	99.81	0.77	318.26	42	42	40	37	26	14	174582	2030430	2030430	2024773	2007751	1816922	1357151	39.61	73664	45353	9	18
ND6052	99.39	0.21	268.11	64	64	56	47	29	14	154077	2060483	2060483	2042972	1985166	1637555	1114034	39.63	53542	28252	13	26
ND6053	99.82	0.25	282.11	53	53	45	38	27	11	284699	2064553	2064553	2039636	1990425	1806148	1227176	39.57	73262	37008	8	19
ND6059	99.60	0.26	271.75	56	56	50	42	29	15	216034	2091852	2091852	2077082	2027215	1799468	1269608	39.57	58254	40733	12	22
ND6064	99.82	0.20	259.77	56	56	48	41	31	16	167720	2032581	2032581	2010357	1960800	1801051	1244062	39.58	60167	39038	12	23
ND6073	99.60	0.21	363.00	51	51	42	35	24	14	260873	1977750	1977750	1960756	1915190	1757611	1391451	39.70	71140	45163	8	16
ND6085	99.60	0.21	230.78	74	74	51	42	24	11	259993	2020059	2020059	1960509	1894849	1613763	1101173	39.70	55517	32777	10	21
ND6097	99.82	0.20	447.12	35	35	33	28	23	13	187551	1989336	1989336	1985606	1954239	1865139	1486688	39.76	91042	49291	7	14
ND6100	99.76	0.25	225.03	51	51	45	37	20	13	284409	2066940	2066940	2049806	1994113	1691935	1424988	39.57	89597	38687	7	16
ND6103	99.60	0.21	230.49	61	61	50	37	26	14	177259	1987026	1987026	1961294	1875124	1695257	1229777	39.69	70932	44752	11	20
ND6104	99.60	0.21	249.88	52	52	38	34	25	15	190661	2022623	2022623	1996214	1968607	1828577	1489283	39.72	77478	44752	8	16
ND6109	99.42	0.20	150.81	85	85	72	61	30	10	129902	2092077	2092077	2064324	1990170	1458456	719796	39.64	39584	21425	18	35
SP3	99.82	0.20	634.30	48	48	44	38	27	13	190968	1980393	1980393	1971384	1926680	1733503	1203174	39.75	61656	40237	10	20
SP7	99.60	0.63	355.83	51	51	44	38	28	15	177948	2079978	2079978	2065176	2030351	1837864	1337315	39.60	75731	41568	10	20
SP10	99.42	0.25	364.13	34	34	30	26	23	17	384398	2032117	2032117	2021734	1995884	1939007	1717791	39.56	90430	55276	7	14
SP11	99.60	0.21	368.90	38	38	32	29	24	15	270694	2066985	2066985	2046372	2028867	1935035	1592982	39.56	77871	54215	7	15
SP20	99.37	0.25	337.55	58	58	51	45	30	17	155405	2078218	2078218	2057014	2015925	1739622	1260559	39.49	57598	35825	13	24
SP26	99.38	0.20	351.40	33	33	33	30	24	14	228166	1962288	1962288	1962288	1944436	1850223	1451216	39.75	78669	47993	7	15
SP30	99.38	0.20	389.01	36	36	36	33	26	16	252196	1959552	1959552	1959552	1941700	1822121	1408102	39.75	70456	45471	10	18
SP41	99.42	0.25	429.68	48	48	38	33	27	15	186750	2084058	2084058	2062438	2033626	1929254	1462125	39.57	86628	48529	9	18
SP45	99.82	0.20	371.33	42	42	40	34	26	14	240558	2066422	2066422	2063363	2021460	1883665	1452463	39.49	102579	42854	8	17
SP47	99.42	0.60	339.51	58	58	52	47	28	14	165015	2038663	2038663	2024730	1991736	1661571	1141480	39.69	57389	35960	12	24
SP61	99.42	0.20	347.31	65	65	57	48	26	13	148698	2062823	2062823	2043963	1978203	1630279	1169799	39.61	60987	27208	11	23
SP76	99.56	0.21	386.81	53	53	46	42	29	15	128477	2080109	2080109	2059481	2029749	1821502	1309171	39.56	71243	41653	11	21
SP77	99.42	0.20	346.88	58	58	53	43	27	15	142849	2068878	2068878	2058441	1991168	1698902	1239694	39.71	55513	36019	12	23
SP86	99.60	0.21	373.52	51	51	41	35	25	18	153721	2141543	2141543	2115630	2074719	1894449	1613921	39.51	84520	52308	10	18
SP88	99.60	0.21	424.34	37	37	35	32	20	10	533483	2044530	2044530	2039258	2018864	1798230	1420692	39.65	99823	44986	5	13
SP94	99.82	0.20	412.88	45	45	38	34	27	14	183482	2032467	2032467	2015353	1984526	1856954	1396837	39.70	76334	42685	9	17
SP96	99.42	0.25	394.91	28	28	25	22	19	11	420649	2042398	2042398	2029745	2007890	1948341	1665112	39.55	118641	71293	4	9
SP108	99.56	0.21	349.93	42	42	40	35	28	19	124340	2054937	2054937	2048821	2013225	1902136	1563731	39.59	70749	50796	11	19
SP110	99.42	0.25	368.09	51	51	44	39	26	14	145290	2085709	2085709	2070306	2037936	1805530	1374990	39.54	87994	39421	9	19
SP116	99.60	0.29	337.32	53	53	46	40	27	18	158503	2124375	2124375	2109183	2068836	1840774	1514989	39.50	64124	43454	11	20
SP130	99.82	0.20	337.01	40	40	32	29	25	14	219078	2058338	2058338	2032911	2014792	1943620	1517736	39.58	97304	49069	8	15
SP131	99.42	0.25	374.35	29	29	24	21	18	12	395470	2031684	2031684	2016431	1995854	1936281	1713786	39.58	118643	70781	5	10
SP132	99.82	0.20	355.01	57	57	47	41	28	21	139141	2137232	2137232	2113818	2075092	1856666	1584919	39.55	66637	49508	13	22
SP163	99.60	0.63	313.96	48	48	44	38	27	14	317240	2083087	2083087	2071976	2035012	1842362	1376367	39.60	75422	37147	9	19
SP167	99.42	0.60	384.25	38	38	34	31	23	15	220033	2045408	2045408	2037289	2020749	1871768	1590992	39.57	94401	57435	8	14
SP171	99.60	0.21	390.01	37	37	35	28	21	13	348140	2027771	2027771	2019783	1968895	1835556	1535390	39.65	85996	55394	6	13
SP196	99.11	0.20	354.84	61	61	45	38	31	20	116526	2113914	2113914	2074012	2028539	1893824	1501379	39.67	64826	44020	13	22
SP198	99.60	0.21	368.27	58	58	52	45	27	13	148699	2072542	2072542	2057585	2008121	1705457	1203736	39.59	71894	30723	10	22
SP199	99.82	0.20	412.02	43	43	36	32	25	12	190920	1977208	1977208	1960833	1930006	1811052	1287462	39.80	78574	44170	8	17
SP205	99.60	0.21	415.72	50	50	45	40	26	19	194120	2098640	2098640	2088264	2057553	1819786	1570081	39.64	71053	47726	11	20
SP261	99.60	0.21	603.43	49	49	43	37	30	15	217053	2047473	2047473	2032508	1997255	1872263	1306658	39.56	62155	43573	11	20
SP290	99.50	0.21	338.96	38	38	34	30	25	18	181311	2087869	2087869	2076935	2053608	1966671	1689385	39.59	77851	61343	9	16
SP294	99.42	0.25	337.68	50	50	44	39	29	16	206574	2058533	2058533	2044376	2011616	1825049	1335473	39.56	58662	41227	11	21
SP336	99.42	0.25	425.07	70	70	59	50	26	11	134175	2080075	2080075	2060852	1994880	1604823	1088648	39.59	52186	25382	11	25
SP388	99.38	0.20	420.37	53	53	47	37	27	17	208090	1985793	1985793	1972768	1903600	1732448	1387340	39.64	59871	38390	10	20
SP453	99.42	0.20	344.87	60	60	53	46	31	16	127402	2032235	2032235	2013630	1961816	1720903	1195244	39.62	56324	34455	13	25
SP469	99.42	0.20	353.60	77	77	63	53	31	12	113744	2000936	2000936	1957232	1884595	1514292	832602	39.79	39914	26475	16	31
SP505	99.62	0.20	403.55	75	75	65	51	32	12	122010	2051808	2051808	2026520	1925694	1613228	895842	39.55	46919	28195	15	30
SP517	99.42	0.20	352.96	74	74	58	52	33	12	157780	2106953	2106953	2066627	2028729	1713851	1003450	39.72	46493	27838	14	29
SP522	99.60	0.63	416.34	51	51	46	40	23	11	355540	2043037	2043037	2028024	1988232	1682857	1239847	39.58	76184	33051	8	19
SP531	99.60	0.21	416.09	52	52	46	37	28	14	184186	2036563	2036563	2019146	1961508	1783981	1210856	39.64	63523	41647	11	21
SP541	99.42	0.20	376.21	59	59	53	47	25	11	284766	2017248	2017248	2004798	1966060	1553977	1060806	39.77	53832	27902	10	24
SP545	99.42	0.25	370.35	45	45	38	36	27	15	206107	2088282	2088282	2068214	2055382	1889843	1417262	39.53	72053	46136	9	19
SP561	99.60	0.63	442.56	52	52	45	40	28	15	138258	2038735	2038735	2022113	1992998	1766699	1257737	39.58	70939	43459	11	21
SP569	99.42	0.20	353.97	53	53	47	41	26	16	161896	2098167	2098167	2082807	2040140	1794591	1439159	39.63	72681	37125	10	20
SP571	99.82	0.20	402.28	40	40	33	28	24	15	343104	2079789	2079789	2061800	2027420	1948549	1604776	39.59	83157	56789	7	15
SP585	99.42	0.20	443.58	62	62	43	39	29	14	127469	2034490	2034490	2000965	1974685	1786480	1269195	39.64	83237	33253	10	21
SP596	99.42	0.25	393.25	47	47	41	34	24	14	186761	2077942	2077942	2061526	2018095	1847532	1526689	39.57	101794	48195	8	15
SP702	99.60	0.21	409.21	67	67	56	49	24	15	145389	2075132	2075132	2041832	1989378	1564237	1214998	39.60	56470	31136	12	24
SP762	99.50	0.21	436.68	46	46	41	33	27	20	188536	2039896	2039896	2027969	1970336	1859546	1617065	39.63	66979	52854	10	19
SP816	99.60	0.21	315.05	58	58	50	44	26	16	186386	2041739	2041739	2028091	1986472	1657251	1314987	39.59	62366	33324	11	22
SP821	99.38	0.20	344.83	53	53	45	36	27	16	245401	1986714	1986714	1965905	1904127	1743985	1367409	39.64	67085	39628	10	19
SP840	99.60	0.63	668.07	122	122	66	52	27	12	184149	2174996	2174996	2071181	1971395	1528437	960347	39.33	47814	21859	15	32
SP872	99.81	0.73	387.74	51	51	46	38	25	15	191801	2087263	2087263	2074517	2016444	1792609	1404507	39.51	72150	46071	10	19
SP912	99.60	0.21	406.06	44	44	41	37	23	13	256637	2031206	2031206	2023033	1998105	1738492	1347565	39.64	83018	41205	8	17
SP982	99.82	0.20	364.54	40	40	34	32	23	17	269089	2085777	2085777	2068698	2056650	1895748	1679695	39.60	84499	59695	8	15
SP1021	99.82	0.20	345.38	53	53	43	37	26	12	201573	2060930	2060930	2035263	1990136	1805645	1285100	39.50	85982	38105	8	19
SP1081	99.42	0.20	404.26	47	47	38	33	23	13	318368	2043858	2043858	2023365	1989802	1793091	1418939	39.64	84504	40688	7	16
SP1242	99.02	0.24	474.72	72	72	62	53	28	13	112408	2051977	2051977	2021824	1951970	1510832	991124	39.54	48936	24267	14	30
SP1243	99.82	11.11	423.45	267	267	54	48	26	13	208566	2286253	2286253	1998209	1959663	1571601	1106512	40.01	48371	21703	14	33
SP1244	99.42	0.20	408.05	48	48	39	35	30	16	118520	2009592	2009592	1988218	1958594	1857186	1273940	39.70	67824	45422	12	21
SP1247	99.38	0.20	642.46	33	33	31	30	23	16	251348	2004314	2004314	1999416	1994218	1871515	1600840	39.58	80784	55977	7	15
SP1249	99.42	0.20	405.58	38	38	35	29	23	13	216215	2067496	2067496	2059317	2021769	1904583	1512066	39.58	108532	49104	7	14
SP1250	99.42	0.20	382.20	55	55	52	44	26	14	151082	2018304	2018304	2011147	1955784	1601746	1153225	39.71	54835	33321	12	24
SP1253	99.56	0.21	365.92	41	41	38	33	25	14	210929	2162068	2162068	2150692	2113554	1985529	1602340	39.47	95491	48951	8	15
SP1254	99.60	0.21	652.88	44	44	40	35	22	16	184075	2071470	2071470	2064874	2036460	1787054	1560759	39.66	84518	58176	9	16
SP1256	99.81	0.26	377.44	36	36	29	27	21	15	392634	2017713	2017713	2005469	1990629	1875790	1666686	39.54	105503	56169	6	13
SP1257	99.76	0.25	421.17	54	54	42	37	26	14	307257	2135628	2135628	2105833	2074727	1865081	1468884	39.58	80452	35854	8	18
SP1258	99.82	0.20	410.09	47	47	41	36	28	14	201569	2118627	2118627	2104655	2069911	1932323	1434028	39.52	71454	39046	9	18
SP1259	99.81	0.21	433.63	63	63	50	46	29	19	105015	2111858	2111858	2076996	2050664	1768921	1394576	39.49	59584	37848	14	24
SP1260	99.81	0.21	411.41	65	65	50	46	29	20	105015	2112729	2112729	2067530	2042567	1755403	1427372	39.49	58652	38997	14	24
SP1261	99.82	0.20	426.33	45	45	41	39	29	11	170172	1951703	1951703	1941057	1925747	1738442	1066817	39.84	55583	38442	10	21
SP1264	99.42	0.20	433.39	61	61	52	46	26	14	204914	2013573	2013573	1988757	1950080	1591981	1159804	39.71	54836	27917	12	24
SP1265	99.62	0.20	382.24	39	39	35	28	19	11	466121	2028640	2028640	2020698	1976251	1818678	1479746	39.59	106772	48768	6	12
SP1267	99.82	0.20	404.00	51	51	44	37	28	14	196968	2038983	2038983	2025965	1976638	1806636	1285660	39.72	71539	40024	10	20
SP1268	99.42	0.25	438.95	30	30	26	22	19	14	308337	2043557	2043557	2030783	2003649	1941080	1753082	39.59	116592	68516	6	11
SP1271	99.81	0.29	423.48	57	57	49	41	30	19	111178	2074733	2074733	2055628	1999876	1832569	1412985	39.47	64077	48395	13	22
SP1272	99.60	0.29	421.48	50	50	43	37	24	17	191769	2120179	2120179	2106015	2067134	1827979	1553585	39.52	76429	48906	9	18
SP1273	99.42	0.20	453.78	54	54	49	42	26	13	191108	2000363	2000363	1989877	1943078	1653314	1170594	39.76	57407	35969	10	22
SP1278	99.42	0.25	578.30	48	48	42	37	24	14	186761	2082017	2082017	2070924	2037424	1798835	1480443	39.56	87768	39421	9	16
SP1280	99.77	0.21	504.17	48	48	40	34	25	17	261782	2087807	2087807	2064993	2022864	1874663	1616756	39.70	78838	53358	8	17
SP1283	99.82	0.20	527.57	45	45	39	33	25	15	247543	2114225	2114225	2099681	2055515	1908910	1554224	39.50	93692	45903	8	16
SP1288	99.60	0.29	481.41	58	58	51	46	32	17	106650	2172464	2172464	2156958	2124279	1877295	1311163	39.50	59044	37234	14	25
SP1290	99.42	0.20	526.81	70	70	57	51	30	13	142849	2060124	2060124	2027421	1992248	1626089	1018112	39.67	48332	27904	14	28
SP1291	99.60	0.21	589.38	43	43	38	34	23	16	175591	2021616	2021616	2011137	1986945	1766864	1497084	39.65	82527	48416	9	17
SP1294	99.42	0.20	546.18	58	58	53	46	26	13	266077	2015783	2015783	2005836	1962296	1586849	1122691	39.77	53243	27917	11	24
SP1298	99.82	0.20	475.68	30	30	27	24	19	14	237812	2046191	2046191	2035737	2015232	1923673	1709294	39.58	118038	76590	6	12
SP1302	99.42	0.20	451.82	60	60	54	47	25	11	270946	2005925	2005925	1993280	1945795	1552108	1060214	39.78	53891	26734	10	24
SP1303	99.42	0.20	299.24	58	58	53	45	26	13	214280	2055535	2055535	2043124	1990898	1640806	1206464	39.73	57385	27904	10	23
SP1305	99.81	0.29	550.75	54	54	46	43	32	19	146573	2070478	2070478	2048581	2028736	1872262	1358480	39.47	61312	44655	14	24
SP1309	99.60	0.21	340.48	51	51	45	39	27	18	213662	2128423	2128423	2113491	2075301	1852826	1511997	39.48	66204	47385	11	20
SP1314	99.81	0.21	569.38	53	53	47	40	27	14	170027	2083424	2083424	2071301	2024113	1787590	1306066	39.58	77927	35231	10	21
SP1317	99.60	0.21	363.87	44	44	40	33	23	15	205548	2086414	2086414	2080510	2035386	1834063	1509201	39.57	82206	48167	8	17
SP1318	99.42	0.24	401.55	69	69	60	49	33	13	174905	2092330	2092330	2069697	1987795	1727786	1046907	39.56	56197	28981	13	28
SP1322	99.38	0.20	376.26	38	38	37	33	25	12	327046	1961709	1961709	1959737	1935873	1802866	1292902	39.74	70457	45201	8	16
SP1326	99.42	0.20	369.39	55	55	49	43	26	12	330410	1998739	1998739	1986003	1946961	1634826	1153359	39.79	54814	31780	10	22
SP1331	99.81	0.26	375.53	34	34	30	28	21	13	269771	2036081	2036081	2028427	2013587	1896157	1579095	39.49	147228	54614	5	12
SP1334	99.42	0.25	410.35	58	58	46	42	27	14	169576	2153314	2153314	2121699	2095013	1835499	1395628	39.57	87768	34172	10	20
SP1336	99.60	0.29	379.60	45	45	40	35	23	18	185199	2094907	2094907	2082541	2047285	1856163	1679882	39.49	82799	59219	9	17
R6	99.56	0.21	-	1	1	1	1	1	1	2038615	2038615	2038615	2038615	2038615	2038615	2038615	39.72	2038615	2038615	1	1

## Sheet: Table_S1C
Table S1. (C) Number of genomic features detected and annotated by Prokka (1).
1. Seemann T. 2014. Prokka: rapid prokaryotic genome annotation. Bioinformatics 30:2068–2069.
strain	organism	# contigs	bases	CDS	gene	rRNA	tRNA	tmRNA	repeat_region
CCRI1378	Streptococcus pneumoniae	91	2044369	1998	2034	1	34	1
CCRI1379	Streptococcus pneumoniae	89	2040467	1995	2032	2	34	1
CCRI1380	Streptococcus pneumoniae	76	2037002	1994	2032	2	35	1
CCRI1381	Streptococcus pneumoniae	77	2005128	1947	1985	2	35	1
CCRI1382	Streptococcus pneumoniae	94	2038303	1991	2028	3	33	1
CCRI1383	Streptococcus pneumoniae	102	2102136	2031	2064	2	30	1
CCRI1384	Streptococcus pneumoniae	88	2038869	1977	2016	2	36	1
CCRI1385	Streptococcus pneumoniae	87	2109368	2052	2082	3	26	1
CCRI1386	Streptococcus pneumoniae	93	2108526	2077	2108	4	26	1
CCRI1387	Streptococcus pneumoniae	89	2029657	1964	1999	2	32	1
CCRI1389	Streptococcus pneumoniae	79	2040549	1989	2026	4	32	1
CCRI1390	Streptococcus pneumoniae	66	2015322	1948	1991	3	39	1
CCRI14590	Streptococcus pneumoniae	75	2064513	2001	2032	2	28	1
CCRI14657	Streptococcus pneumoniae	75	2086401	2026	2062	2	33	1
CCRI14751	Streptococcus pneumoniae	74	2049542	2007	2033	2	23	1
CCRI14906	Streptococcus pneumoniae	85	2050634	2018	2057	3	35	1
CCRI15101	Streptococcus pneumoniae	75	2092743	2069	2106	2	34	1
CCRI15132	Streptococcus pneumoniae	43	1973539	1815	1837	4	17	1
CCRI15136	Streptococcus pneumoniae	66	2044842	1992	2032	4	35	1
CCRI15137	Streptococcus pneumoniae	73	2089638	2087	2116	4	24	1
CCRI15151	Streptococcus pneumoniae	72	2075100	2039	2064	4	20	1
CCRI15681	Streptococcus pneumoniae	75	2053888	2020	2056	1	34	1
CCRI18385	Streptococcus pneumoniae	83	2064880	1998	2018	2	17	1
CCRI18414	Streptococcus pneumoniae	73	2139851	2124	2151	2	24	1
CCRI18429	Streptococcus pneumoniae	94	2130398	2119	2154	4	30	1
CCRI18438	Streptococcus pneumoniae	79	2030267	1966	2004	3	34	1
CCRI22087	Streptococcus pneumoniae	71	2029651	1970	2005	3	31	1
CCRI22088	Streptococcus pneumoniae	69	2058520	2045	2082	2	34	1
CCRI22765	Streptococcus pneumoniae	82	2063391	2025	2061	4	31	1
CCRI8876	Streptococcus pneumoniae	76	2044002	2036	2063	1	25	1
CCRI8881	Streptococcus pneumoniae	75	2167126	2144	2164	4	15	1
CCRI8970	Streptococcus pneumoniae	58	1991315	1945	1983	3	34	1
CCRI8973	Streptococcus pneumoniae	61	2030779	1994	2023	3	25	1
CCRI8974	Streptococcus pneumoniae	91	2047997	2000	2040	3	36	1
CCRI8977	Streptococcus pneumoniae	96	2043786	1995	2028	4	28	1
CCRI8978	Streptococcus pneumoniae	90	2110625	2080	2115	2	32	1
CCRI8979	Streptococcus pneumoniae	76	2076335	2040	2066	2	23	1
CCRI8980	Streptococcus pneumoniae	88	2056496	2037	2074	4	32	1
CCRI8982	Streptococcus pneumoniae	91	2032052	2008	2046	2	35	1
CCRI8985	Streptococcus pneumoniae	58	2098758	2080	2119	4	34	1
CCRI8986	Streptococcus pneumoniae	83	2094399	2060	2101	4	36	1
CCRI8987	Streptococcus pneumoniae	61	2098607	2085	2119	2	31	1
CCRI8988	Streptococcus pneumoniae	74	2107661	2048	2083	2	32	1
CCRI8989	Streptococcus pneumoniae	76	2042726	2001	2041	3	36	1
CCRI8990	Streptococcus pneumoniae	91	2037418	1992	2024	2	29	1
CCRI8991	Streptococcus pneumoniae	77	2102500	2028	2064	2	33	1
CCRI8992	Streptococcus pneumoniae	75	2018267	1991	2027	4	31	1
CCRI8993	Streptococcus pneumoniae	96	2078106	2065	2101	3	32	1
CCRI8994	Streptococcus pneumoniae	73	2101586	2042	2076	1	32	1
CCRI9002	Streptococcus pneumoniae	80	2085449	2025	2060	3	31	1
CCRI9004	Streptococcus pneumoniae	102	2139216	2104	2144	5	34	1
CCRI9014	Streptococcus pneumoniae	74	2128726	2086	2121	4	30	1
CCRI9015	Streptococcus pneumoniae	94	2046037	2004	2042	3	34	1
CCRI9025	Streptococcus pneumoniae	86	2099115	2041	2068	3	23	1
CCRI9027	Streptococcus pneumoniae	80	2107187	2051	2078	2	24	1
CCRI9029	Streptococcus pneumoniae	79	2103434	2041	2080	4	34	1
CCRI9050	Streptococcus pneumoniae	67	2110926	2080	2117	2	34	1
CCRI9055	Streptococcus pneumoniae	72	2092641	2028	2064	4	31	1
CCRI9056	Streptococcus pneumoniae	86	2068087	2032	2067	3	31	1
CCRI9057	Streptococcus pneumoniae	85	2095823	2026	2064	3	34	1
CCRI9058	Streptococcus pneumoniae	104	2052792	2010	2036	2	23	1
CCRI9059	Streptococcus pneumoniae	70	2103104	2054	2081	2	24	1
CCRI9062	Streptococcus pneumoniae	64	2170165	2119	2159	5	34	1
CCRI9067	Streptococcus pneumoniae	68	2101004	2075	2109	1	32	1
CCRI9068	Streptococcus pneumoniae	78	2099263	2045	2079	2	31	1
CCRI9069	Streptococcus pneumoniae	73	2100057	2100	2119	3	15	1
CCRI9070	Streptococcus pneumoniae	80	2102062	2044	2074	4	25	1
CCRI9071	Streptococcus pneumoniae	93	2100693	2036	2074	3	34	1
CCRI9072	Streptococcus pneumoniae	64	2014351	1950	1988	3	34	1
CCRI9075	Streptococcus pneumoniae	73	2117507	2085	2125	4	35	1
CCRI9076	Streptococcus pneumoniae	79	2061658	2024	2060	3	32	1
CCRI9077	Streptococcus pneumoniae	88	2181983	2190	2229	4	34	1
CCRI9080	Streptococcus pneumoniae	76	2189904	2127	2167	3	36	1
CCRI9088	Streptococcus pneumoniae	77	2037664	1977	2013	3	32	1
CCRI9090	Streptococcus pneumoniae	96	2124780	2129	2159	2	27	1
CCRI9091	Streptococcus pneumoniae	78	2085767	2040	2075	2	32	1
CCRI9093	Streptococcus pneumoniae	61	2118598	2070	2108	4	33	1
CCRI9095	Streptococcus pneumoniae	61	2206195	2200	2229	3	25	1
CCRI9096	Streptococcus pneumoniae	79	2022799	1957	1982	3	21	1
CCRI9097	Streptococcus pneumoniae	68	2067835	2017	2046	3	25	1
D39V	Streptococcus pneumoniae	1	2046572	1999	2070	12	58	1
R34-3030	Streptococcus pneumoniae	56	2061392	2026	2060	3	30	1
R34-3031	Streptococcus pneumoniae	53	2049758	1987	2026	3	35	1
R34-3032	Streptococcus pneumoniae	71	2114873	2081	2120	3	35	1
R34-3033	Streptococcus pneumoniae	63	1987049	1957	1995	3	34	1
R34-3034	Streptococcus pneumoniae	57	2092374	2053	2086	2	30	1
R34-3035	Streptococcus pneumoniae	49	2102925	2070	2110	2	37	1
R34-3036	Streptococcus pneumoniae	53	2017025	1959	1999	3	36	1
R34-3037	Streptococcus pneumoniae	72	2068692	2009	2042	3	29	1
R34-3038	Streptococcus pneumoniae	57	2075290	2051	2089	3	34	1
R34-3039	Streptococcus pneumoniae	70	2115447	2083	2122	3	35	1
R34-3040	Streptococcus pneumoniae	58	2037412	1984	2024	3	36	1
R34-3041	Streptococcus pneumoniae	46	2041715	2018	2057	3	35	1
R34-3043	Streptococcus pneumoniae	65	2018946	1959	1992	3	29	1
R34-3044	Streptococcus pneumoniae	58	1983503	1909	1950	3	37	1
R34-3045	Streptococcus pneumoniae	67	2051511	2010	2049	3	35	1
R34-3046	Streptococcus pneumoniae	75	2082428	2049	2083	3	30	1
R34-3047	Streptococcus pneumoniae	47	2021269	1972	2009	3	33	1
R34-3048	Streptococcus pneumoniae	41	2086292	2068	2110	3	38	1
R34-3049	Streptococcus pneumoniae	57	2023283	1952	1985	3	29	1
R34-3050	Streptococcus pneumoniae	45	2030768	2010	2038	3	24	1
R34-3051	Streptococcus pneumoniae	42	2028883	2000	2039	3	35	1
R34-3052	Streptococcus pneumoniae	40	1996736	1935	1975	3	36	1
R34-3053	Streptococcus pneumoniae	41	2086251	2068	2108	3	36	1
R34-3054	Streptococcus pneumoniae	45	1986405	1932	1955	2	20	1
R34-3055	Streptococcus pneumoniae	39	2019032	2004	2043	3	35	1
R34-3056	Streptococcus pneumoniae	54	2050000	1991	2030	3	35	1
R34-3057	Streptococcus pneumoniae	40	2029598	2002	2041	3	35	1
R34-3058	Streptococcus pneumoniae	58	2040637	1968	2006	3	34	1
R34-3059	Streptococcus pneumoniae	53	2071178	2064	2100	3	32	1
R34-3060	Streptococcus pneumoniae	43	2085000	2069	2109	3	36	1
R34-3061	Streptococcus pneumoniae	66	2007265	1941	1974	3	29	1
R34-3062	Streptococcus pneumoniae	51	2015630	1975	2003	3	24	1
R34-3063	Streptococcus pneumoniae	53	2090677	2070	2104	3	30	1
R34-3064	Streptococcus pneumoniae	55	2081770	2047	2087	3	36	1
R34-3065	Streptococcus pneumoniae	78	2081002	2044	2081	3	33	1
R34-3067	Streptococcus pneumoniae	41	2016126	1999	2038	3	35	1
R34-3068	Streptococcus pneumoniae	53	2035940	1972	2012	3	36	1
R34-3069	Streptococcus pneumoniae	52	1988493	1928	1954	3	22	1
R34-3070	Streptococcus pneumoniae	72	2073693	2054	2088	3	30	1
R34-3071	Streptococcus pneumoniae	47	2013979	1973	2013	3	36	1
R34-3072	Streptococcus pneumoniae	47	2026436	1996	2035	3	35	1
R34-3073	Streptococcus pneumoniae	55	2067945	2030	2069	3	35	1
R34-3074	Streptococcus pneumoniae	53	1984567	1916	1954	3	34	1
R34-3075	Streptococcus pneumoniae	49	2105697	2076	2115	3	35	1
R34-3076	Streptococcus pneumoniae	39	2008040	1990	2029	3	35	1
R34-3077	Streptococcus pneumoniae	56	2034456	1970	2010	3	36	1
R34-3011	Streptococcus pneumoniae	56	2083107	2048	2082	3	30	1
R34-3012	Streptococcus pneumoniae	60	2057330	2042	2082	3	36	1
R34-3013	Streptococcus pneumoniae	39	2060025	2047	2075	3	24	1
R34-3014	Streptococcus pneumoniae	48	2042216	1985	2019	3	30	1
R34-3015	Streptococcus pneumoniae	67	2108544	2077	2116	3	35	1
R34-3016	Streptococcus pneumoniae	73	2048484	2006	2045	3	35	1
R34-3017	Streptococcus pneumoniae	49	2043324	2025	2064	3	35	1
R34-3018	Streptococcus pneumoniae	55	2100734	2076	2115	3	35	1
R34-3019	Streptococcus pneumoniae	49	2059961	2046	2087	3	37	1
R34-3020	Streptococcus pneumoniae	51	2057203	2040	2068	3	24	1
R34-3021	Streptococcus pneumoniae	48	2043334	2002	2041	3	35	1
R34-3022	Streptococcus pneumoniae	51	2090990	2100	2139	3	35	1
R34-3023	Streptococcus pneumoniae	53	2028392	1958	1997	3	35	1
R34-3024	Streptococcus pneumoniae	49	2040116	2000	2041	3	37	1
R34-3025	Streptococcus pneumoniae	54	1982818	1911	1950	3	35	1
R34-3026	Streptococcus pneumoniae	57	2076202	2022	2055	3	29	1
R34-3027	Streptococcus pneumoniae	51	2041173	1989	2025	3	32	1
R34-3028	Streptococcus pneumoniae	61	2067895	2049	2085	3	32	1
R34-3029	Streptococcus pneumoniae	34	2042889	2042	2081	3	35	1
R34-3160	Streptococcus pneumoniae	58	2046858	1989	2023	3	30	1
R34-3163	Streptococcus pneumoniae	63	1960690	1914	1947	3	29	1
R34-3164	Streptococcus pneumoniae	49	1987780	1931	1970	3	35	1
R34-3165	Streptococcus pneumoniae	51	2021836	1974	2013	3	35	1
R34-3166	Streptococcus pneumoniae	48	2093196	2048	2087	3	35	1
R34-3167	Streptococcus pneumoniae	53	2036913	1997	2037	3	36	1
R34-3168	Streptococcus pneumoniae	70	2056495	2023	2063	3	36	1
R34-3169	Streptococcus pneumoniae	56	2051295	2023	2063	2	37	1
R34-3170	Streptococcus pneumoniae	38	1980222	1923	1963	3	36	1
R34-3171	Streptococcus pneumoniae	76	2053310	2019	2056	3	33	1
R34-3172	Streptococcus pneumoniae	52	2000907	1932	1971	3	35	1
R34-3173	Streptococcus pneumoniae	38	2026581	1992	2028	3	32	1
R34-3174	Streptococcus pneumoniae	40	2018877	2004	2043	3	35	1
R34-3175	Streptococcus pneumoniae	56	2064376	2026	2067	2	38	1
R34-3176	Streptococcus pneumoniae	63	2115227	2103	2137	3	30	1
R34-3177	Streptococcus pneumoniae	44	2024407	1998	2034	3	32	1
R34-3178	Streptococcus pneumoniae	47	2032327	1958	1997	3	35	1
R34-3179	Streptococcus pneumoniae	57	2074506	2027	2068	4	36	1
R34-3180	Streptococcus pneumoniae	71	2066236	2002	2038	3	32	1
R34-3181	Streptococcus pneumoniae	40	2008248	1984	2020	3	32	1
R34-3182	Streptococcus pneumoniae	48	2029431	1972	2011	3	35	1
R34-3183	Streptococcus pneumoniae	51	2033226	1987	2027	3	36	1
R34-3078	Streptococcus pneumoniae	44	1959655	1937	1974	3	33	1
R34-3079	Streptococcus pneumoniae	49	2032263	1970	2003	3	29	1
R34-3080	Streptococcus pneumoniae	52	1987044	1924	1965	4	36	1
R34-3081	Streptococcus pneumoniae	39	1992805	1934	1974	3	36	1
R34-3082	Streptococcus pneumoniae	57	2059520	2048	2088	3	36	1
R34-3083	Streptococcus pneumoniae	55	1985952	1923	1962	3	35	1
R34-3084	Streptococcus pneumoniae	41	2025984	2057	2094	3	33	1
R34-3085	Streptococcus pneumoniae	69	2028182	1969	2010	3	37	1
R34-3086	Streptococcus pneumoniae	48	2109533	2118	2154	3	32	1
R34-3087	Streptococcus pneumoniae	54	1982583	1911	1946	3	31	1
R34-3089	Streptococcus pneumoniae	49	2027951	1991	2030	3	35	1
R34-3090	Streptococcus pneumoniae	58	2056893	2042	2082	3	36	1
R34-3091	Streptococcus pneumoniae	52	2016240	1978	2017	3	35	1
R34-3092	Streptococcus pneumoniae	42	2039474	2009	2037	3	24	1
R34-3093	Streptococcus pneumoniae	64	2009524	1942	1981	3	35	1
R34-3094	Streptococcus pneumoniae	59	2056486	2002	2047	3	41	1
R34-3095	Streptococcus pneumoniae	53	2012702	1954	1994	3	36	1
R34-3096	Streptococcus pneumoniae	53	2024022	1966	2003	3	33	1
R34-3097	Streptococcus pneumoniae	55	1983309	1913	1939	3	22	1
R34-3098	Streptococcus pneumoniae	63	2004596	1942	1983	3	37	1
R34-3099	Streptococcus pneumoniae	53	2092697	2061	2101	3	36	1
R34-3100	Streptococcus pneumoniae	55	2046422	1975	2014	3	35	1
R34-3101	Streptococcus pneumoniae	35	1960520	1944	1973	3	25	1
R34-3102	Streptococcus pneumoniae	34	2036809	1994	2033	4	34	1
R34-3103	Streptococcus pneumoniae	56	2110116	2074	2110	3	32	1
R34-3108	Streptococcus pneumoniae	59	2066505	2004	2043	3	35	1
R34-3110	Streptococcus pneumoniae	50	2013594	1948	1981	3	29	1
R34-3111	Streptococcus pneumoniae	51	2032399	1962	2003	3	37	1
R34-3112	Streptococcus pneumoniae	50	2031244	1957	1996	3	35	1
R34-3113	Streptococcus pneumoniae	49	2032068	1978	2017	3	35	1
R34-3114	Streptococcus pneumoniae	56	2051650	2028	2064	3	32	1
R34-3115	Streptococcus pneumoniae	39	2082503	2069	2105	3	32	1
R34-3116	Streptococcus pneumoniae	55	2033556	1963	1996	3	29	1	1
R34-3118	Streptococcus pneumoniae	45	2030739	1956	1995	3	35	1
R34-3119	Streptococcus pneumoniae	50	2013857	1961	2000	3	35	1
R34-3120	Streptococcus pneumoniae	49	2031964	1957	1996	3	35	1
R34-3121	Streptococcus pneumoniae	39	1984668	1931	1961	3	26	1
R34-3122	Streptococcus pneumoniae	55	2023795	1952	1988	3	32	1
R34-3123	Streptococcus pneumoniae	48	2020202	1975	2010	3	31	1
R34-3124	Streptococcus pneumoniae	55	2032051	1963	1997	4	29	1
R34-3125	Streptococcus pneumoniae	49	2032843	2006	2045	3	35	1
R34-3126	Streptococcus pneumoniae	55	2025213	1962	2003	3	37	1
R34-3127	Streptococcus pneumoniae	41	2020140	1998	2037	3	35	1
R34-3130	Streptococcus pneumoniae	55	2019283	1957	1998	3	37	1
R34-3131	Streptococcus pneumoniae	55	2021272	1971	2012	3	37	1
R34-3136	Streptococcus pneumoniae	46	2074058	2052	2089	3	33	1
R34-3137	Streptococcus pneumoniae	61	2065350	2049	2083	3	30	1
R34-3138	Streptococcus pneumoniae	55	2080131	2050	2087	3	33	1
R34-3139	Streptococcus pneumoniae	46	1988714	1931	1967	3	32	1
R34-3140	Streptococcus pneumoniae	55	2034109	1973	2006	3	29	1
R34-3141	Streptococcus pneumoniae	57	2033119	1979	2020	3	37	1
R34-3142	Streptococcus pneumoniae	56	2031866	1980	2021	3	37	1
R34-3143	Streptococcus pneumoniae	44	2006187	1969	2008	3	35	1
R34-3144	Streptococcus pneumoniae	51	2043139	1985	2019	3	30	1
R34-3146	Streptococcus pneumoniae	84	2082922	2026	2063	3	33	1
R34-3147	Streptococcus pneumoniae	39	1982924	1929	1969	3	36	1
R34-3149	Streptococcus pneumoniae	51	2023707	1976	2016	3	36	1
R34-3150	Streptococcus pneumoniae	56	2022636	1963	2004	4	36	1
R34-3151	Streptococcus pneumoniae	55	2037388	1981	2017	3	32	1
R34-3153	Streptococcus pneumoniae	47	2041765	1988	2026	3	34	1
R34-3154	Streptococcus pneumoniae	50	2061364	2017	2051	3	30	1
R34-3155	Streptococcus pneumoniae	46	1992989	1937	1974	3	33	1
R34-3156	Streptococcus pneumoniae	53	1987862	1926	1966	3	36	1
R34-3157	Streptococcus pneumoniae	43	2042272	2010	2049	3	35	1
R34-3158	Streptococcus pneumoniae	56	2083560	2048	2085	3	33	1
R34-3159	Streptococcus pneumoniae	55	2033923	1976	2014	3	34	1
R34-3184	Streptococcus pneumoniae	48	2036298	1979	2016	4	32	1
R34-3185	Streptococcus pneumoniae	56	2033710	1964	2004	2	37	1	1
R34-3186	Streptococcus pneumoniae	47	2089517	2064	2091	3	23	1
R34-3187	Streptococcus pneumoniae	60	2021983	1985	2025	3	36	1
R34-3188	Streptococcus pneumoniae	53	2064342	2031	2065	3	30	1
R34-3189	Streptococcus pneumoniae	44	2020717	1983	2023	3	36	1
R34-3190	Streptococcus pneumoniae	36	1986952	1985	2014	3	25	1
R34-3191	Streptococcus pneumoniae	57	2073128	2034	2073	3	35	1
R34-3192	Streptococcus pneumoniae	63	2042739	1986	2022	2	33	1
R34-3193	Streptococcus pneumoniae	58	2032760	1992	2026	3	30	1
R34-3194	Streptococcus pneumoniae	55	2075443	2044	2078	3	30	1
R34-3195	Streptococcus pneumoniae	48	2079672	2069	2104	2	32	1
R34-3196	Streptococcus pneumoniae	55	2047595	2031	2066	4	30	1
R34-3197	Streptococcus pneumoniae	53	2035759	1972	2005	3	29	1
R34-3198	Streptococcus pneumoniae	60	2068041	2053	2087	3	30	1
R34-3199	Streptococcus pneumoniae	54	2075783	2050	2091	3	37	1
R34-3200	Streptococcus pneumoniae	62	2009147	1936	1977	3	37	1
R34-3201	Streptococcus pneumoniae	79	2064117	2037	2077	3	36	1
R34-3202	Streptococcus pneumoniae	41	1992719	1986	2025	3	35	1
R34-3203	Streptococcus pneumoniae	50	2032555	2001	2043	3	38	1
R34-3204	Streptococcus pneumoniae	58	2054080	2018	2044	3	22	1
R34-3205	Streptococcus pneumoniae	51	2028543	1973	2007	3	30	1
R34-3206	Streptococcus pneumoniae	48	2029818	1967	2007	3	36	1
R34-3207	Streptococcus pneumoniae	65	2033771	1971	2012	3	37	1
R34-3208	Streptococcus pneumoniae	46	2010092	1968	2008	3	36	1
R34-3209	Streptococcus pneumoniae	45	2023681	1975	2012	3	33	1
R34-3210	Streptococcus pneumoniae	53	2040675	1987	2026	3	35	1
R34-3211	Streptococcus pneumoniae	55	2041397	1985	2024	3	35	1
R34-3212	Streptococcus pneumoniae	57	2041948	1979	2013	3	30	1
R34-3213	Streptococcus pneumoniae	50	2065067	2004	2043	3	35	1
R34-3214	Streptococcus pneumoniae	52	1986486	1926	1964	2	35	1
R34-3215	Streptococcus pneumoniae	63	2052633	2007	2046	3	35	1
R34-3216	Streptococcus pneumoniae	50	2032870	1956	1995	3	35	1
R34-3217	Streptococcus pneumoniae	37	1960334	1941	1978	3	33	1
R34-3218	Streptococcus pneumoniae	54	2033270	1966	2005	3	35	1
R34-3219	Streptococcus pneumoniae	61	1959062	1911	1936	3	21	1
R34-3220	Streptococcus pneumoniae	49	2100328	2069	2108	3	35	1
R34-3221	Streptococcus pneumoniae	53	1999794	1932	1973	3	37	1
R34-3222	Streptococcus pneumoniae	50	2102090	2074	2113	3	35	1
R34-3223	Streptococcus pneumoniae	56	2031107	1957	1996	3	35	1
R34-3224	Streptococcus pneumoniae	59	2024739	1987	2021	3	30	1
R34-3225	Streptococcus pneumoniae	56	2035948	1978	2019	3	37	1
R34-3226	Streptococcus pneumoniae	57	2034757	1972	2012	3	36	1
R34-3227	Streptococcus pneumoniae	56	1985897	1916	1955	3	35	1
R34-3228	Streptococcus pneumoniae	51	1986279	1919	1959	3	36	1
R34-3229	Streptococcus pneumoniae	50	1987214	1921	1960	3	35	1
R34-3230	Streptococcus pneumoniae	66	2051790	2058	2099	3	37	1
R34-3231	Streptococcus pneumoniae	68	2053668	2058	2095	3	33	1
ND6110	Streptococcus pneumoniae	44	2038527	2005	2048	3	39	1
ND6111	Streptococcus pneumoniae	64	2034298	1975	2013	3	34	1
ND6115	Streptococcus pneumoniae	41	2036837	2035	2071	3	32	1
ND6116	Streptococcus pneumoniae	63	2069212	2024	2058	3	30	1
ND6117	Streptococcus pneumoniae	62	2048113	1999	2036	3	33	1
ND6118	Streptococcus pneumoniae	66	1994026	1925	1966	3	37	1
ND6119	Streptococcus pneumoniae	68	2057352	1994	2030	3	32	1
ND6120	Streptococcus pneumoniae	66	1959943	1916	1941	3	21	1
ND6121	Streptococcus pneumoniae	50	2045342	1993	2027	3	30	1
ND6123	Streptococcus pneumoniae	75	2053229	2014	2052	3	34	1
ND6124	Streptococcus pneumoniae	63	2100322	2088	2123	3	31	1
ND6130	Streptococcus pneumoniae	76	1957452	1914	1937	2	20	1
ND6132	Streptococcus pneumoniae	55	2069986	2037	2073	2	33	1
ND6133	Streptococcus pneumoniae	48	2111502	2121	2163	3	38	1
ND6134	Streptococcus pneumoniae	77	2096355	2061	2102	3	37	1
ND6135	Streptococcus pneumoniae	53	2025224	1988	2025	3	33	1
ND6137	Streptococcus pneumoniae	64	2011760	1959	2000	3	37	1
ND6139	Streptococcus pneumoniae	61	2034459	1965	1998	3	29	1
ND6140	Streptococcus pneumoniae	60	2042151	2000	2035	3	31	1
ND6141	Streptococcus pneumoniae	128	2082405	2003	2046	3	39	1
ND6142	Streptococcus pneumoniae	50	2029533	1959	2001	3	38	1
ND6144	Streptococcus pneumoniae	50	2040284	2006	2043	3	33	1
ND6147	Streptococcus pneumoniae	55	2037386	1981	2020	3	35	1
ND6151	Streptococcus pneumoniae	52	1990182	1931	1974	3	39	1
ND6153	Streptococcus pneumoniae	60	1983567	1907	1943	3	32	1
ND6156	Streptococcus pneumoniae	53	1988021	1926	1970	4	39	1
ND6158	Streptococcus pneumoniae	64	1958573	1911	1947	3	32	1
NP7004	Streptococcus pneumoniae	44	2041541	2009	2051	3	38	1
NP7006	Streptococcus pneumoniae	64	2095550	2103	2140	3	33	1
NP7010	Streptococcus pneumoniae	45	1981508	1928	1959	3	27	1
NP7012	Streptococcus pneumoniae	68	2100700	2075	2116	3	37	1	1
NP7013	Streptococcus pneumoniae	63	2033190	2003	2040	3	33	1
NP7017	Streptococcus pneumoniae	56	2039726	1980	2020	3	36	1
NP7020	Streptococcus pneumoniae	59	2027078	1984	2026	3	38	1
NP7022	Streptococcus pneumoniae	58	2064275	2032	2066	3	30	1
NP7026	Streptococcus pneumoniae	49	2007544	1962	1996	3	30	1
NP7028	Streptococcus pneumoniae	43	2064260	2051	2091	3	36	1
NP7029	Streptococcus pneumoniae	50	2063149	2067	2106	3	35	1
NP7047	Streptococcus pneumoniae	96	2032599	2006	2045	3	35	1
NP7052	Streptococcus pneumoniae	53	2071728	2061	2103	3	38	1
NP7053	Streptococcus pneumoniae	42	2039301	2011	2049	3	34	1
NP7057	Streptococcus pneumoniae	368	2034803	1919	1953	2	31	1
NP7062	Streptococcus pneumoniae	67	2063437	2052	2095	3	39	1
NP7066	Streptococcus pneumoniae	65	2053609	2002	2039	3	33	1
NP7070	Streptococcus pneumoniae	57	2027786	1993	2032	3	35	1
NP7076	Streptococcus pneumoniae	446	2104435	1958	1985		26	1
NP7078	Streptococcus pneumoniae	45	2036972	2012	2055	3	39	1
NP7081	Streptococcus pneumoniae	51	2042339	1982	2016	3	30	1
NP7095	Streptococcus pneumoniae	48	1991859	1936	1979	4	38	1
NP7100	Streptococcus pneumoniae	54	2026727	1957	1989	2	29	1
NP7101	Streptococcus pneumoniae	57	2085287	2058	2091	3	29	1
NP7103	Streptococcus pneumoniae	46	2009791	1965	2002	3	33	1
NP7105	Streptococcus pneumoniae	87	2108187	2068	2106	3	34	1
NP7109	Streptococcus pneumoniae	60	1985595	1914	1949	3	31	1
NP7112	Streptococcus pneumoniae	71	2090166	2052	2092	3	36	1
NP7113	Streptococcus pneumoniae	61	1987515	1930	1965	3	31	1
NP7118	Streptococcus pneumoniae	106	1926856	1865	1903	3	34	1
NP7122	Streptococcus pneumoniae	63	1980819	1903	1942	3	35	1
PT8000	Streptococcus pneumoniae	82	2112394	2079	2115	3	32	1
PT8003	Streptococcus pneumoniae	58	1990887	1921	1960	3	35	1
PT8004	Streptococcus pneumoniae	64	2063401	2014	2046	3	28	1
PT8009	Streptococcus pneumoniae	65	2021748	1958	1992	3	30	1
PT8011	Streptococcus pneumoniae	93	2143107	2107	2146	3	35	1
PT8013	Streptococcus pneumoniae	57	2034380	1973	2011	3	34	1
PT8014	Streptococcus pneumoniae	59	2037370	1969	2002	3	29	1
PT8016	Streptococcus pneumoniae	66	2025620	1950	1986	3	32	1
PT8019	Streptococcus pneumoniae	54	2068640	2022	2057	3	31	1
PT8021	Streptococcus pneumoniae	55	2034441	1998	2037	3	35	1
PT8025	Streptococcus pneumoniae	47	2058285	2024	2059	3	31	1
PT8029	Streptococcus pneumoniae	57	2081275	2069	2103	3	30	1
PT8035	Streptococcus pneumoniae	58	1980984	1903	1944	3	37	1
PT8037	Streptococcus pneumoniae	47	1988739	1933	1973	3	36	1
PT8039	Streptococcus pneumoniae	65	1956913	1912	1945	3	29	1
PT8040	Streptococcus pneumoniae	56	1984724	1908	1945	3	33	1
PT8044	Streptococcus pneumoniae	133	2214842	2139	2173	3	30	1
PT8052	Streptococcus pneumoniae	60	2037600	1973	2010	3	33	1
PT8053	Streptococcus pneumoniae	49	1988775	1927	1970	3	39	1
PT8054	Streptococcus pneumoniae	49	2062083	2021	2056	3	31	1
PT8063	Streptococcus pneumoniae	56	2026536	1985	2028	3	39	1
PT8064	Streptococcus pneumoniae	55	1985721	1914	1951	3	33	1
PT8065	Streptococcus pneumoniae	55	2031818	1969	2009	3	36	1
PT8069	Streptococcus pneumoniae	103	2061046	1993	2034	3	37	1
PT8072	Streptococcus pneumoniae	44	2013356	1986	2026	3	36	1
PT8074	Streptococcus pneumoniae	74	2052165	2017	2060	3	39	1
PT8076	Streptococcus pneumoniae	56	2028582	1954	1996	3	38	1
PT8081	Streptococcus pneumoniae	134	2177109	2120	2162	3	38	1
PT8082	Streptococcus pneumoniae	61	2049323	1990	2027	3	33	1
PT8085	Streptococcus pneumoniae	64	2038514	2007	2045	4	33	1
PT8086	Streptococcus pneumoniae	54	2019784	1970	2007	3	33	1
PT8090	Streptococcus pneumoniae	56	2078821	2066	2091	3	21	1
PT8092	Streptococcus pneumoniae	58	2044231	2010	2053	3	39	1
PT8093	Streptococcus pneumoniae	100	2030206	1991	2028	3	33	1
PT8094	Streptococcus pneumoniae	64	1959158	1913	1946	3	29	1
PT8098	Streptococcus pneumoniae	50	2060816	2036	2076	3	36	1
PT8105	Streptococcus pneumoniae	70	2054595	2024	2064	3	36	1
PT8106	Streptococcus pneumoniae	94	2031548	1957	1992	3	31	1
PT8107	Streptococcus pneumoniae	60	1979983	1909	1936	3	23	1
PT8114	Streptococcus pneumoniae	59	2036171	2006	2045	3	35	1
PT8116	Streptococcus pneumoniae	108	1985149	1934	1973	3	35	1
PT8120	Streptococcus pneumoniae	98	2045837	2006	2040	3	30	1
BR1000	Streptococcus pneumoniae	68	2079071	2035	2069	3	30	1
BR1003	Streptococcus pneumoniae	60	2090706	2074	2112	3	34	1
BR1008	Streptococcus pneumoniae	64	2054748	1997	2036	3	35	1
BR1012	Streptococcus pneumoniae	82	2085463	2046	2086	3	36	1
BR1014	Streptococcus pneumoniae	36	2034773	2032	2068	3	32	1
BR1019	Streptococcus pneumoniae	77	2085928	2049	2089	3	36	1
BR1022-1	Streptococcus pneumoniae	62	2018380	1967	2008	3	37	1
BR1022-2	Streptococcus pneumoniae	58	2074810	2045	2083	3	34	1
BR1023	Streptococcus pneumoniae	71	2079063	2027	2060	3	29	1
BR1025	Streptococcus pneumoniae	158	2027421	1991	2027	3	32	1
BR1029	Streptococcus pneumoniae	60	1982485	1913	1939	3	22	1
BR1036	Streptococcus pneumoniae	62	2015498	1966	2007	3	37	1
BR1039	Streptococcus pneumoniae	50	1987078	1930	1971	2	38	1
BR1041	Streptococcus pneumoniae	36	2072771	2052	2093	4	36	1
BR1045	Streptococcus pneumoniae	51	2037424	2006	2045	3	35	1
BR1048	Streptococcus pneumoniae	85	2101469	2056	2090	3	30	1
BR1050	Streptococcus pneumoniae	58	2049760	2022	2056	3	30	1
BR1055	Streptococcus pneumoniae	54	2020839	1977	2012	3	31	1
BR1058	Streptococcus pneumoniae	51	2101715	2100	2137	3	33	1
BR1064	Streptococcus pneumoniae	71	2094175	2051	2089	3	34	1
BR1065	Streptococcus pneumoniae	62	2137371	2124	2164	3	36	1
BR1068	Streptococcus pneumoniae	65	2081203	2034	2067	3	29	1
BR1074	Streptococcus pneumoniae	61	2042137	1964	2005	3	37	1
BR1076	Streptococcus pneumoniae	42	2040191	2005	2048	3	39	1
BR1080	Streptococcus pneumoniae	61	2014840	1964	2005	3	37	1
BR1081	Streptococcus pneumoniae	70	2066652	2018	2054	3	32	1
BR1082	Streptococcus pneumoniae	55	2031387	1955	1994	3	35	1
BR1084	Streptococcus pneumoniae	39	2035842	2033	2059	3	22	1
BR1085	Streptococcus pneumoniae	67	2046474	2001	2040	3	35	1
BR1086	Streptococcus pneumoniae	56	2021321	1966	2006	3	36	1
BR1090	Streptococcus pneumoniae	48	2031274	1998	2039	3	37	1
BR1098	Streptococcus pneumoniae	89	2064176	2014	2048	3	30	1
BR1101	Streptococcus pneumoniae	64	1988006	1966	1999	3	29	1
BR1104	Streptococcus pneumoniae	92	1921372	1848	1887	3	35	1
BR1105	Streptococcus pneumoniae	56	2033392	1960	2001	3	37	1
BR1106	Streptococcus pneumoniae	54	2081700	2051	2088	3	33	1
BR1109	Streptococcus pneumoniae	59	2078443	2049	2085	3	32	1
BR1111	Streptococcus pneumoniae	62	2030897	1981	2022	3	37	1
BR1112	Streptococcus pneumoniae	54	2032183	1961	1994	2	30	1
BR1113	Streptococcus pneumoniae	48	1969408	1914	1952	3	34	1
BR1114	Streptococcus pneumoniae	40	2053379	2033	2072	3	35	1
BR1115	Streptococcus pneumoniae	35	2073240	2051	2093	3	38	1
BR1116	Streptococcus pneumoniae	545	1968125	1825	1847	4	18
BR1117	Streptococcus pneumoniae	46	1978256	1923	1965	3	38	1
CH2006	Streptococcus pneumoniae	75	1991549	1968	2005	3	33	1
CH2007	Streptococcus pneumoniae	54	2024069	1959	1993	4	29	1
CH2008	Streptococcus pneumoniae	61	1957264	1910	1938	3	24	1
CH2016	Streptococcus pneumoniae	58	2014594	1958	1994	3	32	1
CH2017	Streptococcus pneumoniae	59	1996141	1928	1969	3	37	1
CH2026	Streptococcus pneumoniae	46	2017131	1977	2018	3	37	1
CH2029	Streptococcus pneumoniae	75	2080180	2075	2115	3	36	1
CH2033	Streptococcus pneumoniae	66	2039014	1964	2005	3	37	1
CH2053	Streptococcus pneumoniae	52	1987631	1928	1966	2	35	1
CH2054	Streptococcus pneumoniae	49	1981809	1931	1971	3	36	1
CH2060	Streptococcus pneumoniae	54	2032250	1974	2008	3	30	1
CH2061	Streptococcus pneumoniae	45	2028510	2003	2031	3	24	1
CH2067	Streptococcus pneumoniae	85	2090661	2052	2094	3	38	1
CH2069	Streptococcus pneumoniae	58	2026322	1984	2018	3	30	1
CH2074	Streptococcus pneumoniae	132	2101982	2019	2055	3	32	1
CH2075	Streptococcus pneumoniae	63	1977987	1909	1948	3	35	1
CH2079	Streptococcus pneumoniae	47	2042472	1977	2016	3	35	1
CH2083	Streptococcus pneumoniae	54	1985331	1922	1961	3	35	1
CH2084	Streptococcus pneumoniae	46	2030494	1960	1999	3	35	1
CH2085	Streptococcus pneumoniae	59	2026443	1963	1980	3	13	1
CH2090	Streptococcus pneumoniae	56	2079329	2052	2090	3	34	1
CH2091	Streptococcus pneumoniae	53	1991710	1931	1970	2	36	1
CH2105	Streptococcus pneumoniae	63	2063572	2024	2063	3	35	1
CH2106	Streptococcus pneumoniae	60	2062603	2023	2062	3	35	1
CH2108	Streptococcus pneumoniae	49	2038045	2000	2040	3	36	1
CH2116	Streptococcus pneumoniae	50	2028493	1990	2029	3	35	1
CH2123	Streptococcus pneumoniae	60	1985343	1919	1958	3	35	1
CH2124	Streptococcus pneumoniae	107	2169786	2175	2209	3	30	1
GL3012	Streptococcus pneumoniae	44	2055640	2023	2062	3	35	1
GL3015	Streptococcus pneumoniae	82	2118457	2104	2147	3	39	1
GL3019	Streptococcus pneumoniae	54	1982996	1922	1961	3	35	1
GL3021	Streptococcus pneumoniae	64	2053871	2011	2050	3	35	1
GL3023	Streptococcus pneumoniae	45	2052609	2047	2075	3	24	1
GL3024	Streptococcus pneumoniae	49	2039979	2006	2045	3	35	1
GL3029	Streptococcus pneumoniae	55	2092482	2047	2080	3	29	1
GL3031	Streptococcus pneumoniae	51	2084634	2040	2078	3	34	1
GL3032	Streptococcus pneumoniae	39	2041765	2007	2035	2	25	1
GL3036	Streptococcus pneumoniae	55	2035581	1968	2007	3	35	1
GL3040	Streptococcus pneumoniae	54	2030071	1952	1991	3	35	1
GL3043	Streptococcus pneumoniae	55	2094950	2061	2096	2	32	1
GL3049	Streptococcus pneumoniae	44	2016815	1988	2027	3	35	1
GL3050	Streptococcus pneumoniae	59	2027602	1988	2025	3	33	1
GL3060	Streptococcus pneumoniae	57	2040006	1981	2014	3	29	1
GL3061	Streptococcus pneumoniae	62	2025112	1986	2022	3	32	1
GL3066	Streptococcus pneumoniae	55	2134041	2124	2157	2	30	1
GL3071	Streptococcus pneumoniae	58	2065402	2023	2052	3	25	1
GL3075	Streptococcus pneumoniae	52	2076708	2050	2091	3	37	1
GL3077	Streptococcus pneumoniae	56	2034253	1968	2001	2	30	1
GL3078	Streptococcus pneumoniae	74	2078909	2044	2078	3	30	1
GL3080	Streptococcus pneumoniae	50	2067718	2034	2063	3	25	1
LE4000	Streptococcus pneumoniae	50	2032477	1975	2014	3	35	1
LE4005	Streptococcus pneumoniae	52	1988148	1928	1968	3	36	1
LE4007	Streptococcus pneumoniae	73	2065330	2036	2076	3	36	1
LE4011	Streptococcus pneumoniae	49	2047426	1993	2027	3	30	1
LE4012	Streptococcus pneumoniae	70	2115760	2078	2117	3	35	1
LE4018	Streptococcus pneumoniae	47	1989780	1927	1970	3	39	1
LE4019	Streptococcus pneumoniae	48	2029852	1958	1997	3	35	1
LE4020	Streptococcus pneumoniae	47	2022868	1995	2031	3	32	1
LE4021	Streptococcus pneumoniae	53	1984419	1918	1957	3	35	1
LE4030	Streptococcus pneumoniae	67	1984268	1952	1991	3	35	1
LE4038	Streptococcus pneumoniae	84	2088095	2046	2088	3	38	1
LE4040	Streptococcus pneumoniae	54	2035371	1998	2041	3	39	1
LE4047	Streptococcus pneumoniae	79	2089241	2051	2091	3	36	1
LE4050	Streptococcus pneumoniae	49	1990053	1933	1973	3	36	1
LE4055	Streptococcus pneumoniae	65	2077336	2024	2060	3	32	1	1
LE4058	Streptococcus pneumoniae	41	2058290	2055	2096	3	37	1
LE4059	Streptococcus pneumoniae	65	2103716	2057	2084	3	23	1
LE4062	Streptococcus pneumoniae	58	1983611	1915	1948	3	29	1
LE4073	Streptococcus pneumoniae	80	2114994	2122	2162	3	36	1
LE4079	Streptococcus pneumoniae	46	2039803	2013	2053	3	36	1
LE4081	Streptococcus pneumoniae	46	2028273	1996	2035	3	35	1
LE4083	Streptococcus pneumoniae	46	2052301	2028	2056	3	24	1
LE4084	Streptococcus pneumoniae	62	1981888	1905	1946	3	37	1
LE4092	Streptococcus pneumoniae	65	2071096	2034	2067	3	29	1
LE4099	Streptococcus pneumoniae	79	1957829	1911	1947	3	32	1
LE4100	Streptococcus pneumoniae	55	2038242	2003	2042	3	35	1
LE4106	Streptococcus pneumoniae	56	2031491	1958	1994	3	32	1
LE4111	Streptococcus pneumoniae	41	1978973	1923	1964	2	38	1
LE4117	Streptococcus pneumoniae	52	2053738	2025	2061	3	32	1
LE4118	Streptococcus pneumoniae	54	2037018	2006	2046	3	36	1
LE4119	Streptococcus pneumoniae	50	2071456	2059	2094	3	31	1
LE4124	Streptococcus pneumoniae	54	2031041	1965	2005	4	35	1
LE4127	Streptococcus pneumoniae	79	2007081	1961	2001	3	36	1
LE4142	Streptococcus pneumoniae	57	2078625	2028	2068	3	36	1
LE4150	Streptococcus pneumoniae	51	2094949	2112	2150	4	33	1
MD5007	Streptococcus pneumoniae	54	2058150	1993	2028	4	30	1
MD5008	Streptococcus pneumoniae	63	1990544	1920	1955	3	31	1
MD5021	Streptococcus pneumoniae	51	2072176	2026	2063	3	33	1
MD5029	Streptococcus pneumoniae	55	2101550	2096	2133	3	33	1
MD5030	Streptococcus pneumoniae	60	2083414	2057	2093	3	32	1
MD5031	Streptococcus pneumoniae	55	2024329	1988	2027	3	35	1
MD5033	Streptococcus pneumoniae	56	2032315	1967	2006	3	35	1
MD5035	Streptococcus pneumoniae	42	2069564	2083	2119	3	32	1
MD5037	Streptococcus pneumoniae	51	2085301	2054	2090	3	32	1
MD5042	Streptococcus pneumoniae	54	1969351	1895	1921	3	22	1
MD5045	Streptococcus pneumoniae	55	2057958	2018	2058	3	36	1
MD5052	Streptococcus pneumoniae	54	2064683	2030	2065	3	31	1
MD5068	Streptococcus pneumoniae	50	2029550	1996	2033	3	33	1
MD5070	Streptococcus pneumoniae	59	1983136	1921	1961	3	36	1
MD5071	Streptococcus pneumoniae	41	1989891	1933	1973	3	36	1
MD5081	Streptococcus pneumoniae	52	1986354	1922	1955	3	29	1
MD5090	Streptococcus pneumoniae	42	1991163	1986	2023	3	33	1
MD5096	Streptococcus pneumoniae	48	2048667	2008	2047	3	35	1
MD5103	Streptococcus pneumoniae	81	2083913	2075	2115	3	36	1
MD5104	Streptococcus pneumoniae	58	2020213	1954	1987	3	29	1
MD5106	Streptococcus pneumoniae	59	2076252	2060	2095	3	31	1
MD5107	Streptococcus pneumoniae	60	2039034	2009	2049	3	36	1
MD5110	Streptococcus pneumoniae	56	2043872	1981	2015	3	30	1
ND6000	Streptococcus pneumoniae	66	2067883	2008	2025	2	14	1
ND6005	Streptococcus pneumoniae	84	2079870	2035	2069	3	30	1
ND6006	Streptococcus pneumoniae	50	2029674	1964	1998	3	30	1
ND6008	Streptococcus pneumoniae	55	2054124	2039	2075	3	32	1
ND6010	Streptococcus pneumoniae	58	2017589	1968	2009	3	37	1
ND6012	Streptococcus pneumoniae	62	2057965	2008	2047	3	35	1
ND6017	Streptococcus pneumoniae	61	2052778	2008	2047	3	35	1
ND6019	Streptococcus pneumoniae	88	2109543	2108	2148	3	36	1
ND6022	Streptococcus pneumoniae	54	2033525	1965	1998	3	29	1
ND6028	Streptococcus pneumoniae	54	2018528	1957	1998	3	37	1
ND6034	Streptococcus pneumoniae	53	2033007	1965	2006	3	37	1
ND6038	Streptococcus pneumoniae	58	1985903	1910	1947	3	33	1
ND6039	Streptococcus pneumoniae	49	2033399	1989	2028	3	35	1
ND6042	Streptococcus pneumoniae	75	2116630	2103	2143	3	36	1
ND6046	Streptococcus pneumoniae	130	1955485	1912	1947	3	31	1
ND6047	Streptococcus pneumoniae	57	2037715	2005	2048	3	39	1
ND6051	Streptococcus pneumoniae	42	2030430	2005	2041	3	32	1
ND6052	Streptococcus pneumoniae	64	2060483	2026	2067	3	37	1
ND6053	Streptococcus pneumoniae	53	2064553	2019	2054	3	31	1
ND6059	Streptococcus pneumoniae	56	2091852	2102	2141	3	35	1
ND6064	Streptococcus pneumoniae	56	2032581	1960	2001	3	37	1
ND6073	Streptococcus pneumoniae	51	1977750	1924	1959	3	31	1
ND6085	Streptococcus pneumoniae	74	2020059	1974	2014	3	36	1
ND6097	Streptococcus pneumoniae	35	1989336	1985	2027	3	38	1
ND6100	Streptococcus pneumoniae	51	2066940	2045	2082	3	33	1
ND6103	Streptococcus pneumoniae	61	1987026	1922	1962	3	36	1
ND6104	Streptococcus pneumoniae	52	2022623	1990	2030	3	36	1
ND6109	Streptococcus pneumoniae	85	2092077	2059	2101	3	38	1
SP3	Streptococcus pneumoniae	48	1980393	1945	1974	3	25	1
SP7	Streptococcus pneumoniae	51	2079978	2035	2074	4	34	1
SP10	Streptococcus pneumoniae	34	2032117	2011	2040	3	25	1
SP11	Streptococcus pneumoniae	38	2066985	2000	2039	3	35	1
SP20	Streptococcus pneumoniae	58	2078218	2033	2059	3	22	1
SP26	Streptococcus pneumoniae	33	1962288	1944	1979	3	31	1
SP30	Streptococcus pneumoniae	36	1959552	1935	1970	3	31	1
SP41	Streptococcus pneumoniae	48	2084058	2036	2071	3	31	1
SP45	Streptococcus pneumoniae	42	2066422	2015	2051	3	32	1
SP47	Streptococcus pneumoniae	58	2038663	1989	2027	3	34	1
SP61	Streptococcus pneumoniae	65	2062823	2033	2072	3	35	1
SP76	Streptococcus pneumoniae	53	2080109	2034	2070	3	32	1
SP77	Streptococcus pneumoniae	58	2068878	2040	2078	3	34	1
SP86	Streptococcus pneumoniae	51	2141543	2126	2162	3	32	1
SP88	Streptococcus pneumoniae	37	2044530	2007	2040	3	29	1
SP94	Streptococcus pneumoniae	45	2032467	2013	2050	2	34	1
SP96	Streptococcus pneumoniae	28	2042398	2016	2043	3	23	1
SP108	Streptococcus pneumoniae	42	2054937	2017	2054	3	33	1
SP110	Streptococcus pneumoniae	51	2085709	2030	2070	3	36	1
SP116	Streptococcus pneumoniae	53	2124375	2089	2125	3	32	1
SP130	Streptococcus pneumoniae	40	2058338	2022	2051	3	25	1
SP131	Streptococcus pneumoniae	29	2031684	2009	2038	3	25	1
SP132	Streptococcus pneumoniae	57	2137232	2143	2169	3	22	1
SP163	Streptococcus pneumoniae	48	2083087	2048	2089	3	37	1
SP167	Streptococcus pneumoniae	38	2045408	1987	2022	3	31	1
SP171	Streptococcus pneumoniae	37	2027771	1969	2003	3	30	1
SP196	Streptococcus pneumoniae	61	2113914	2109	2144	3	31	1
SP198	Streptococcus pneumoniae	58	2072542	2036	2075	3	35	1
SP199	Streptococcus pneumoniae	43	1977208	1943	1978	3	31	1
SP205	Streptococcus pneumoniae	50	2098640	2055	2094	3	35	1
SP261	Streptococcus pneumoniae	49	2047473	1986	2009	3	19	1
SP290	Streptococcus pneumoniae	38	2087869	2032	2071	3	35	1
SP294	Streptococcus pneumoniae	50	2058533	2021	2061	3	36	1
SP336	Streptococcus pneumoniae	70	2080075	2021	2061	3	36	1
SP388	Streptococcus pneumoniae	53	1985793	1948	1987	3	35	1
SP453	Streptococcus pneumoniae	60	2032235	2000	2035	3	31	1
SP469	Streptococcus pneumoniae	77	2000936	1959	1997	3	34	1
SP505	Streptococcus pneumoniae	75	2051808	2012	2049	3	33	1
SP517	Streptococcus pneumoniae	74	2106953	2086	2124	3	34	1
SP522	Streptococcus pneumoniae	51	2043037	1975	2015	2	37	1
SP531	Streptococcus pneumoniae	52	2036563	1976	1999	3	19	1
SP541	Streptococcus pneumoniae	59	2017248	1968	2006	3	34	1
SP545	Streptococcus pneumoniae	45	2088282	2054	2084	3	26	1
SP561	Streptococcus pneumoniae	52	2038735	1974	2015	2	38	1
SP569	Streptococcus pneumoniae	53	2098167	2089	2128	3	35	1
SP571	Streptococcus pneumoniae	40	2079789	2064	2101	3	33	1
SP585	Streptococcus pneumoniae	62	2034490	1966	2004	3	34	1
SP596	Streptococcus pneumoniae	47	2077942	2024	2064	3	36	1
SP702	Streptococcus pneumoniae	67	2075132	2042	2081	3	35	1
SP762	Streptococcus pneumoniae	46	2039896	1989	2028	3	35	1
SP816	Streptococcus pneumoniae	58	2041739	1984	2022	3	34	1
SP821	Streptococcus pneumoniae	53	1986714	1950	1989	3	35	1
SP840	Streptococcus pneumoniae	122	2174996	2089	2119	2	27	1
SP872	Streptococcus pneumoniae	51	2087263	2049	2077	3	24	1
SP912	Streptococcus pneumoniae	44	2031206	1989	2012	3	19	1
SP982	Streptococcus pneumoniae	40	2085777	2049	2076	3	23	1
SP1021	Streptococcus pneumoniae	53	2060930	2005	2045	4	35	1
SP1081	Streptococcus pneumoniae	47	2043858	1983	2023	4	35	1
SP1242	Streptococcus pneumoniae	72	2051977	2007	2043	3	32	1
SP1243	Streptococcus pneumoniae	267	2286253	2166	2217	8	42	1
SP1244	Streptococcus pneumoniae	48	2009592	1960	1999	3	35	1
SP1247	Streptococcus pneumoniae	33	2004314	1982	2007	3	21	1
SP1249	Streptococcus pneumoniae	38	2067496	2066	2105	3	35	1
SP1250	Streptococcus pneumoniae	55	2018304	1955	1993	3	34	1
SP1253	Streptococcus pneumoniae	41	2162068	2163	2195	3	28	1
SP1254	Streptococcus pneumoniae	44	2071470	2030	2070	2	37	1
SP1256	Streptococcus pneumoniae	36	2017713	1965	2004	3	35	1
SP1257	Streptococcus pneumoniae	54	2135628	2138	2176	3	34	1
SP1258	Streptococcus pneumoniae	47	2118627	2108	2147	3	35	1
SP1259	Streptococcus pneumoniae	63	2111858	2093	2123	3	26	1
SP1260	Streptococcus pneumoniae	65	2112729	2096	2126	3	26	1
SP1261	Streptococcus pneumoniae	45	1951703	1922	1961	3	35	1
SP1264	Streptococcus pneumoniae	61	2013573	1951	1992	3	37	1
SP1265	Streptococcus pneumoniae	39	2028640	1996	2032	3	32	1
SP1267	Streptococcus pneumoniae	51	2038983	2013	2053	3	36	1
SP1268	Streptococcus pneumoniae	30	2043557	2022	2059	3	33	1
SP1271	Streptococcus pneumoniae	57	2074733	2019	2058	3	35	1
SP1272	Streptococcus pneumoniae	50	2120179	2083	2121	3	34	1
SP1273	Streptococcus pneumoniae	54	2000363	1948	1986	3	34	1
SP1278	Streptococcus pneumoniae	48	2082017	2036	2076	3	36	1
SP1280	Streptococcus pneumoniae	48	2087807	2103	2142	3	35	1
SP1283	Streptococcus pneumoniae	45	2114225	2104	2140	3	32	1
SP1288	Streptococcus pneumoniae	58	2172464	2173	2211	3	34	1
SP1290	Streptococcus pneumoniae	70	2060124	2003	2041	3	34	1
SP1291	Streptococcus pneumoniae	43	2021616	1966	2004	3	34	1
SP1294	Streptococcus pneumoniae	58	2015783	1970	2009	3	35	1
SP1298	Streptococcus pneumoniae	30	2046191	2019	2056	3	33	1
SP1302	Streptococcus pneumoniae	60	2005925	1969	2007	3	34	1
SP1303	Streptococcus pneumoniae	58	2055535	2018	2057	3	35	1
SP1305	Streptococcus pneumoniae	54	2070478	2028	2058	3	26	1
SP1309	Streptococcus pneumoniae	51	2128423	2100	2123	3	19	1
SP1314	Streptococcus pneumoniae	53	2083424	2033	2072	3	35	1
SP1317	Streptococcus pneumoniae	44	2086414	2034	2071	3	33	1
SP1318	Streptococcus pneumoniae	69	2092330	2052	2087	2	32	1
SP1322	Streptococcus pneumoniae	38	1961709	1938	1974	3	32	1
SP1326	Streptococcus pneumoniae	55	1998739	1939	1977	3	34	1
SP1331	Streptococcus pneumoniae	34	2036081	2004	2044	3	36	1
SP1334	Streptococcus pneumoniae	58	2153314	2145	2182	3	33	1
SP1336	Streptococcus pneumoniae	45	2094907	2056	2095	4	34	1
R6	Streptococcus pneumoniae	1	2038615	1992	2063	12	58	1

## Sheet: Table_S1D
Table S1. (D) Annotation of S. pneumoniae D39V by Prokka (1).
1. Seemann T. 2014. Prokka: rapid prokaryotic genome annotation. Bioinformatics 30:2068–2069.
locus_tag	ftype	start	end	strand	gene	EC_number	COG	product
D39V_00001	CDS	64	1362	+	dnaA			Chromosomal replication initiator protein DnaA
D39V_00002	CDS	1521	2657	+	dnaN	2.7.7.7		DNA polymerase III beta subunit
D39V_00003	CDS	2722	2916	+				Hypothetical protein
D39V_00004	CDS	3000	4115	+	ychF			GTP-binding and nucleic acid-binding protein YchF
D39V_00005	CDS	4186	4755	+	pth	3.1.1.29		Peptidyl-tRNA hydrolase
D39V_00006	CDS	4756	8265	+	mfd			Transcription-repair coupling factor
D39V_00007	CDS	8323	8589	+				Ribosome-associated heat shock protein
D39V_00008	CDS	8582	8950	+	divIC			Cell division protein DivIC
D39V_00009	CDS	8955	9077	+				Hypothetical protein
D39V_00010	CDS	9070	10338	+				Hypothetical protein
D39V_00011	CDS	10335	11612	+	tilS	6.3.4.19		tRNA(Ile)-lysidine synthetase TilS
D39V_00012	CDS	11616	12158	+	hpt	2.4.2.8		Hypoxanthine-guanine phosphoribosyltransferase
D39V_00013	CDS	12174	14132	+	ftsH	3.4.24.-		Cell division protein FtsH
D39V_00014	CDS	14254	14733	+	comX2_1			Competence-specific sigma factor ComX
D39V_00015	tRNA	14827	14898	+				tRNA-Glu(ttc)
D39V_00016	rRNA	15154	16695	+				16S ribosomal RNA
D39V_00017	tRNA	16747	16821	+				tRNA-Ala(tgc)
D39V_00018	rRNA	16947	19843	+				23S ribosomal RNA
D39V_00019	rRNA	19926	20034	+				5S ribosomal RNA
D39V_00020	tRNA	20044	20117	+				tRNA-Asn(gtt)
D39V_00021	CDS	20225	20554	+				IS630 family transposase IS630-Spn1
D39V_00022	CDS	20733	21071	+				IS630 family transposase IS630-Spn1
D39V_00023	CDS	21645	21851	-				IS1167 transposase Orf1
D39V_00024	CDS	22168	22404	+	comW			Competence positive regulator ComW
D39V_00025	CDS	22593	23921	+	purA	6.3.4.4		Adenylosuccinate synthetase
D39V_00026	CDS	24122	24589	+		3.5.4.33		tRNA-specific adenosine-34 deaminase
D39V_00027	CDS	24776	25219	+	dut	3.6.1.23		Deoxyuridine 5'-triphosphate nucleotidohydrolase
D39V_00028	CDS	25179	25736	+				Hypothetical protein
D39V_00029	CDS	25849	27111	+	radA			DNA repair protein RadA
D39V_00030	CDS	27184	27681	+		4.2.1.1		Carbonic anhydrase
D39V_00031	CDS	27706	28365	+				hypothetical protein
D39V_00032	CDS	28634	29602	+	prs1	2.7.6.1		Ribose-phosphate pyrophosphokinase
D39V_00033	CDS	29624	30016	-				hypothetical protein
D39V_00034	CDS	30143	30376	-				hypothetical protein
D39V_00035	CDS	30700	31053	-				hypothetical protein
D39V_00036	CDS	31270	33939	+	polA	2.7.7.7		DNA polymerase I
D39V_00037	CDS	34024	34461	+				CoA-binding protein
D39V_00038	CDS	34652	35662	-	yeiH			Putative membrane protein YeiH
D39V_00039	CDS	35811	36980	+	araT	2.6.1.57		N-acetyl-L,L-diaminopimelate aminotransferase
D39V_00040	CDS	36977	37747	+	recO			DNA recombination and repair protein RecO
D39V_00041	CDS	37744	38736	+	plsX	2.3.1.274		Phosphate:acyl-ACP acyltransferase PlsX
D39V_00042	CDS	38742	38975	+				Acyl carrier protein
D39V_00043	CDS	39018	39311	+				IS1381 transposase OrfB
D39V_00044	CDS	39514	39744	+	blpK			Bacteriocin BlpU
D39V_00045	CDS	39747	39872	+				Hypothetical protein
D39V_00046	CDS	40224	40985	-				IS1167 transposase Orf2
D39V_00047	CDS	40982	41500	-				IS1167 transposase Orf1
D39V_00048	CDS	41902	44055	+	comA_1			Competence-stimulating peptide ABC transporter ATP-binding protein ComA
D39V_00049	CDS	44068	45417	+	comB_1			Competence-stimulating peptide ABC transporter permease protein ComB
D39V_00050	CDS	45587	46294	+	purC	6.3.2.6		Phosphoribosylaminoimidazole-succinocarboxamide synthase
D39V_00051	CDS	46496	50221	+	purL	6.3.5.3		Phosphoribosylformylglycinamidine synthase, synthetase and glutamine amidotransferase subunits
D39V_00052	CDS	50314	51756	+	purF	2.4.2.14		Amidophosphoribosyltransferase
D39V_00053	CDS	51793	52815	+	purM	6.3.3.1		Phosphoribosylformylglycinamidine cyclo-ligase
D39V_00054	CDS	52812	53357	+	purN	2.1.2.2		Phosphoribosylglycinamide formyltransferase
D39V_00055	CDS	53441	53950	+	vanZ			Teicoplanin resistance protein VanZ
D39V_00056	CDS	53975	55522	+	purH	3.5.4.10		Bifunctional inosine monophosphate cyclohydrolase/phosphoribosylaminoimidazolecarboxamide formyltransferase
D39V_00057	CDS	55644	56906	+	purD	6.3.4.13		Phosphoribosylamine--glycine ligase
D39V_00058	CDS	57309	57797	+	purE	5.4.99.18		N5-carboxyaminoimidazole ribonucleotide mutase
D39V_00059	CDS	57784	58875	+	purK	6.3.4.18		N5-carboxyaminoimidazole ribonucleotide synthase
D39V_00060	CDS	58885	59112	+				Hypothetical protein
D39V_00061	CDS	59175	60473	+	purB	4.3.2.2		Adenylosuccinate lyase
D39V_00062	CDS	60528	64466	-	strH	3.2.1.52		Beta-hexosaminidase StrH
D39V_00063	CDS	64781	65497	-	cpsR			Transcriptional regulator, GntR family
D39V_00064	CDS	65845	67632	+	bgaC	3.2.1.23		Beta-galactosidase
D39V_00065	CDS	67629	68105	+	gadV			Galactosamine-specific PTS IIB component
D39V_00066	CDS	68133	69038	+	gadW			Galactosamine-specific PTS IIC component
D39V_00067	CDS	69025	69840	+	gadE			Galactosamine-specific PTS IID component
D39V_00068	CDS	69913	70251	+	gadF			Galactosamine-specific PTS IIA component
D39V_00069	CDS	70550	71716	+	agaS	5.3.1.-		Galactosamine-6-phosphate isomerase
D39V_00070	CDS	71832	72869	+	galM	5.1.3.3		Aldose 1-epimerase
D39V_00071	CDS	73076	73930	+				Glyoxalase family protein
D39V_00072	CDS	74080	74337	+				Hypothetical protein
D39V_00073	CDS	74445	74741	-				Hypothetical protein
D39V_00074	CDS	75312	76076	+		2.4.2.3		Uridine phosphorylase
D39V_00075	CDS	76686	78065	+				Trk family potassium uptake protein
D39V_00076	CDS	78079	78744	+	cabP			Trk family potassium uptake protein CabP
D39V_00077	CDS	79054	79593	+				hypothetical protein
D39V_00078	CDS	79660	80070	+				hypothetical protein
D39V_00079	CDS	80186	84127	+	pavB			Cell wall surface anchor family protein PavB
D39V_00080	CDS	84294	84992	+				Two-component system response regulator
D39V_00081	CDS	84989	86041	+				Two-component system sensor histidine kinase
D39V_00082	CDS	86236	86847	+	rpsD			SSU ribosomal protein S4p (S9e)
D39V_00083	CDS	87509	87769	+				Hypothetical protein
D39V_00084	CDS	87723	87944	+				Hypothetical protein
D39V_00085	CDS	88263	89192	+				Multiple sugar ABC transporter, membrane-spanning permease protein
D39V_00086	CDS	89206	90129	+				ABC transporter permease protein
D39V_00087	CDS	90387	91862	+				ABC transporter substrate-binding protein
D39V_00088	CDS	92134	93120	+				hypothetical protein
D39V_00089	CDS	93242	94102	+				tRNA (5-methylaminomethyl-2-thiouridylate)-methyltransferase
D39V_00090	CDS	94174	95238	-	ptvC			Putative membrane protein
D39V_00091	CDS	95301	96212	-	ptvB			Putative membrane-associated protein
D39V_00092	CDS	96205	96798	-	ptvA			Integral membrane protein (putative)
D39V_00093	CDS	96785	97111	-	ptvR			Transcriptional regulator, PadR family
D39V_00094	CDS	97250	98416	-				Cyanate permease
D39V_00095	CDS	98567	99631	+				Glycosyltransferase, group 2 family
D39V_00096	CDS	99673	101523	+	aatA			Putative UDP-GlcNAc 4,6-dehydratase AatA
D39V_00097	CDS	101609	101869	-				Hypothetical protein
D39V_00098	CDS	101919	102551	-	gph	3.1.3.18		Phosphoglycolate phosphatase
D39V_00099	CDS	102573	103445	-	sdhA	4.3.1.17		L-serine dehydratase, alpha subunit
D39V_00100	CDS	103454	104125	-	sdhB	4.3.1.17		L-serine dehydratase, beta subunit
D39V_00101	CDS	104367	104870	+				Aggregation-promoting factor
D39V_00102	CDS	105698	105946	+				Putative bacteriocin
D39V_00103	CDS	106001	108109	+				Amino acid ABC transporter membrane-spanning permease
D39V_00104	CDS	108106	108747	+				ABC transporter ATP-binding protein
D39V_00105	CDS	108953	109759	+				Amino acid ABC transporter substrate-binding/permease protein
D39V_00106	CDS	109776	110972	+	argG	6.3.4.5		Argininosuccinate synthase
D39V_00107	CDS	111001	112392	+	argH	4.3.2.1		Argininosuccinate lyase
D39V_00108	CDS	112681	113544	-				Hypothetical protein
D39V_00109	CDS	114010	114231	+				hypothetical protein
D39V_00110	CDS	114295	116229	+	comA_2			Competence-stimulating peptide ABC transporter ATP-binding protein ComA
D39V_00111	CDS	116222	116689	+				Hypothetical protein
D39V_00112	CDS	116686	118038	+				HlyD family secretion protein
D39V_00113	CDS	118184	118564	+				Hypothetical protein
D39V_00114	CDS	119812	119976	+				Hypothetical protein
D39V_00115	CDS	120144	120515	+				Hypothetical protein
D39V_00116	CDS	121109	121234	+				Hypothetical protein
D39V_00117	CDS	121540	122598	+				Hypothetical protein
D39V_00118	CDS	122912	123889	+				Hypothetical protein
D39V_00119	CDS	124266	124640	+				Hypothetical protein
D39V_00120	CDS	124848	125750	+				Hypothetical protein
D39V_00121	CDS	125806	126159	+				Hypothetical protein
D39V_00122	CDS	126156	126884	+				Hypothetical protein
D39V_00123	CDS	127363	127560	+		1.4.3.5		Pyridoxamine 5'-phosphate oxidase
D39V_00124	CDS	128243	128521	+				hypothetical protein
D39V_00125	CDS	128812	130671	+	pspA_1			Surface protein PspA precursor
D39V_00126	CDS	131072	132193	+	mnmA			tRNA-specific 2-thiouridylase MnmA
D39V_00127	CDS	132334	132789	+				MutT/Nudix family protein
D39V_00128	CDS	132799	134712	+	mnmG			tRNA uridine 5-carboxymethylaminomethyl modification enzyme MnmG
D39V_00129	CDS	135092	136771	-	rnjA			Ribonuclease J1 (endonuclease and 5' exonuclease)
D39V_00130	CDS	136773	137006	-				Hypothetical protein
D39V_00131	CDS	137286	137393	+				Hypothetical protein
D39V_00132	CDS	137824	137976	-	cibB			Two-peptide bacteriocin peptide CibB
D39V_00133	CDS	137978	138163	-	cibA			Two-peptide bacteriocin peptide CibA
D39V_00134	CDS	138341	139024	+				tRNA threonylcarbamoyladenosine biosynthesis protein TsaB
D39V_00135	CDS	139021	139458	+	rimI	2.3.1.267		Ribosomal-protein-S18p-alanine acetyltransferase
D39V_00136	CDS	139448	140458	+	tsaD	2.3.1.234		N(6)-L-threonylcarbamoyladenine synthase TsaD
D39V_00137	CDS	140498	140884	-				IS1167 transposase Orf2
D39V_00138	CDS	140875	141345	-				hypothetical protein
D39V_00139	CDS	141390	141839	-				IS1167 transposase Orf1
D39V_00140	CDS	143060	144265	+	epsF	2.4.1.-		Exopolysaccharide biosynthesis glycosyltransferase EpsF
D39V_00141	CDS	144258	145211	+				Family 2 glycosyltransferase
D39V_00142	CDS	145221	146837	+				ABC transporter ATP-binding protein
D39V_00143	CDS	146857	147012	+				hypothetical protein
D39V_00144	CDS	147204	147614	+		6.3.5.4		Asparagine synthetase
D39V_00145	CDS	147626	148375	+				Hypothetical protein
D39V_00146	CDS	148388	149560	+	ugd	1.1.1.22		UDP-glucose 6-dehydrogenase
D39V_00147	CDS	149955	150818	+	mutR1			Positive transcriptional regulator, MutR family
D39V_00148	CDS	151109	151342	+				Hypothetical protein
D39V_00149	CDS	151364	152041	+				Hypothetical protein
D39V_00150	CDS	152053	152718	+				Hypothetical protein
D39V_00151	CDS	152790	154016	+				Macrolide-efflux protein
D39V_00152	CDS	154226	154822	+	azlC			Branched-chain amino acid transport protein AzlC
D39V_00153	CDS	154926	155756	+	gshT			Cysteine ABC transporter substrate-binding protein
D39V_00154	CDS	155910	156764	+	metQ			Methionine ABC transporter substrate-binding protein
D39V_00155	CDS	156864	158237	+	dapE	3.5.1.14		N-acyl-L-amino acid amidohydrolase
D39V_00156	CDS	158230	159291	+	metN			Methionine ABC transporter ATP-binding protein
D39V_00157	CDS	159293	159985	+	metP			Methionine ABC transporter permease protein
D39V_00158	CDS	160015	160584	-				Substrate-specific component of putative ECF transporter
D39V_00159	CDS	160719	161333	+				Hypothetical protein
D39V_00160	CDS	161299	162981	+				Two-component system sensor histidine kinase
D39V_00161	CDS	162993	164279	+				Two-component system response regulator
D39V_00162	CDS	164331	164864	+				Hypothetical protein
D39V_00163	CDS	164942	165412	+	nrdI			Ribonucleotide reduction protein NrdI
D39V_00164	CDS	165705	166967	-				NRAMP family Mn2+/Fe2+ transporter
D39V_00165	CDS	167277	167735	-				Hypothetical protein
D39V_00166	CDS	167732	168172	-				DNA-binding protein
D39V_00167	CDS	168528	170477	+	hexB			DNA mismatch repair protein HexB
D39V_00168	CDS	170802	171269	-	ribH	2.5.1.78		6,7-dimethyl-8-ribityllumazine synthase RibH
D39V_00169	CDS	171270	172475	-	ribB	4.1.99.12		Bifunctional 3,4-dihydroxy-2-butanone 4-phosphate synthase/GTP cyclohydrolase II RibB
D39V_00170	CDS	172495	173130	-	ribE	2.5.1.9		Riboflavin synthase RibE
D39V_00171	CDS	173115	174215	-	ribD	3.5.4.26		Bifunctional diaminohydroxyphosphoribosylaminopyrimidine deaminase/5-amino-6-(5-phosphoribosylamino)uracil reductase RibD
D39V_00172	CDS	174619	175212	+	ruvA			Holliday junction DNA helicase RuvA
D39V_00173	CDS	175222	175785	+	tag	3.2.2.20		DNA-3-methyladenine glycosylase
D39V_00174	CDS	175782	176459	+				CAAX amino terminal protease family protein
D39V_00175	CDS	176614	177645	-		3.4.17.13		Muramoyltetrapeptide carboxypeptidase
D39V_00176	CDS	177900	178583	-				Integral membrane protein
D39V_00177	CDS	178595	179539	-	corA1			Magnesium and cobalt transport protein CorA1
D39V_00178	CDS	179671	182502	+	uvrA			Excinuclease ABC subunit A UvrA
D39V_00179	CDS	182495	183556	+	ypdF			MP-,MA-,MS-,AP-,NP-specific aminopeptidase YpdF
D39V_00180	CDS	183688	184086	+	spxA2			Transcriptional regulator SpxA2
D39V_00181	CDS	184152	184721	+				Hypothetical protein
D39V_00182	CDS	184808	185074	+				Hypothetical protein
D39V_00183	CDS	185078	185497	+	yqgF			Putative pre-16S rRNA nuclease YqgF
D39V_00184	CDS	185513	185818	+				Hypothetical protein
D39V_00185	CDS	186275	187525	+	folC	6.3.2.12		Bifunctional dihydrofolate synthase/folylpolyglutamate synthase
D39V_00186	CDS	187609	188040	+				Hypothetical protein
D39V_00187	CDS	188186	189718	+	cls	2.7.8.-		Cardiolipin synthetase
D39V_00188	CDS	189796	189939	+				Hypothetical protein
D39V_00189	CDS	189976	191514	+				Competence-damage induced protein
D39V_00190	CDS	191634	193841	+	nrdD	1.17.4.2		Ribonucleotide reductase of class III, large subunit
D39V_00191	CDS	194037	194543	+				Acetyltransferase
D39V_00192	CDS	194536	195126	+	nrdG	1.97.1.4		Ribonucleotide reductase of class III, activating protein
D39V_00193	CDS	195123	195740	+				Hypothetical protein
D39V_00194	CDS	196007	196315	+	rpsJ			SSU ribosomal protein S10p (S20e)
D39V_00195	CDS	196532	197158	+	rplC			LSU ribosomal protein L3p (L3e)
D39V_00196	CDS	197183	197806	+	rplD			LSU ribosomal protein L4p (L1e)
D39V_00197	CDS	197806	198102	+	rplW			LSU ribosomal protein L23p (L23Ae)
D39V_00198	CDS	198120	198953	+	rplB			LSU ribosomal protein L2p (L8e)
D39V_00199	CDS	199057	199338	+	rpsS			SSU ribosomal protein S19p (S15e)
D39V_00200	CDS	199350	199694	+	rplV			LSU ribosomal protein L22p (L17e)
D39V_00201	CDS	199707	200360	+	rpsC			SSU ribosomal protein S3p (S3e)
D39V_00202	CDS	200364	200777	+	rplP			LSU ribosomal protein L16p (L10e)
D39V_00203	CDS	200787	200993	+	rpmC			LSU ribosomal protein L29p (L35e)
D39V_00204	CDS	201018	201278	+	rpsQ			SSU ribosomal protein S17p (S11e)
D39V_00205	CDS	201304	201672	+	rplN			LSU ribosomal protein L14p (L23e)
D39V_00206	CDS	201750	202055	+	rplX			LSU ribosomal protein L24p (L26e)
D39V_00207	CDS	202079	202621	+	rplE			LSU ribosomal protein L5p (L11e)
D39V_00208	CDS	202639	202908	+	rpsN			SSU ribosomal protein S14p (S29e)
D39V_00209	CDS	203193	203591	+	rpsH			SSU ribosomal protein S8p (S15Ae)
D39V_00210	CDS	203783	204319	+	rplF			LSU ribosomal protein L6p (L9e)
D39V_00211	CDS	204403	204759	+	rplR			LSU ribosomal protein L18p (L5e)
D39V_00212	CDS	204777	205271	+	rpsE			SSU ribosomal protein S5p (S2e)
D39V_00213	CDS	205285	205467	+	rpmD			LSU ribosomal protein L30p (L7e)
D39V_00214	CDS	205612	206052	+	rplO			LSU ribosomal protein L15p (L27Ae)
D39V_00215	CDS	206065	207375	+	secY			Protein translocase subunit SecY
D39V_00216	CDS	207526	208164	+	adk	2.7.4.3		Adenylate kinase
D39V_00217	CDS	208281	208499	+	infA			Translation initiation factor 1
D39V_00218	CDS	208524	208640	+	rpmJ			LSU ribosomal protein L36p
D39V_00219	CDS	208658	209023	+	rpsM			SSU ribosomal protein S13p (S18e)
D39V_00220	CDS	209041	209424	+	rpsK			SSU ribosomal protein S11p (S14e)
D39V_00221	CDS	209467	210402	+	rpoA	2.7.7.6		DNA-directed RNA polymerase alpha subunit
D39V_00222	CDS	210414	210800	+	rplQ			LSU ribosomal protein L17p
D39V_00223	CDS	211065	211331	+				ACT domain-containing transcriptional regulator
D39V_00224	CDS	211341	212336	+				hypothetical protein
D39V_00225	CDS	212347	212679	+				hypothetical protein
D39V_00226	CDS	212923	213615	+	gpmB1			Phosphoglycerate mutase family protein
D39V_00227	CDS	213718	214740	-	sfuB_1			Iron(III)-transport system permease protein SfuB
D39V_00228	CDS	214737	215363	-	sfuB_2			Iron(III)-transport system permease protein SfuB
D39V_00229	CDS	215353	216444	-				Ferric iron ABC transporter ATP-binding protein
D39V_00230	CDS	216457	216825	-				hypothetical protein
D39V_00231	CDS	216970	217164	-				hypothetical protein
D39V_00232	CDS	217477	217578	-				hypothetical protein
D39V_00233	CDS	218068	218844	-		1.97.1.4		Pyruvate formate-lyase activating enzyme
D39V_00234	CDS	218966	219712	+	deoR			Transcriptional regulator, DeoR family
D39V_00235	CDS	219725	220705	+				Transcriptional regulator
D39V_00236	CDS	220900	221220	+		2.7.1.205		Cellobiose-specific PTS IIA component
D39V_00237	CDS	221266	221574	+		2.7.1.205		Cellobiose-specific PTS IIB component
D39V_00238	CDS	221591	222889	+		2.7.1.205		Cellobiose-specific PTS IIC component
D39V_00239	CDS	223040	225478	+		2.3.1.54		Pyruvate formate-lyase
D39V_00240	CDS	225497	226165	+	talC	2.2.1.2		Transaldolase
D39V_00241	CDS	226183	227271	+	gldA	1.1.1.6		Glycerol dehydrogenase
D39V_00242	CDS	227726	230227	+	leuS	6.1.1.4		Leucyl-tRNA synthetase
D39V_00243	CDS	230421	231116	+				Acetyltransferase, GNAT family
D39V_00244	CDS	231128	231544	+				Acetyltransferase, GNAT family
D39V_00245	CDS	232612	233583	+	ruvB			Holliday junction DNA helicase RuvB
D39V_00246	CDS	233564	234136	+				Hypothetical protein
D39V_00247	CDS	234367	235125	+	uppS	2.5.1.31		Undecaprenyl diphosphate synthase
D39V_00248	CDS	235134	235937	+	cdsA	2.7.7.41		Phosphatidate cytidylyltransferase
D39V_00249	CDS	235959	237218	+	eep			Intramembrane protease Eep
D39V_00250	CDS	237231	239084	+	proS	6.1.1.15		Prolyl-tRNA synthetase
D39V_00251	CDS	239184	240563	+	bglA	3.2.1.86		6-phospho-beta-glucosidase
D39V_00252	CDS	240755	242563	+	glmS	2.6.1.16		Glucosamine--fructose-6-phosphate aminotransferase
D39V_00253	CDS	242682	243731	+				Oxidoreductase
D39V_00254	CDS	243831	247601	-	spuA	3.2.1.41		Pullulanase SpuA
D39V_00255	CDS	248018	248431	+	rpsL			SSU ribosomal protein S12p (S23e)
D39V_00256	CDS	248451	248921	+	rpsG			SSU ribosomal protein S7p (S5e)
D39V_00257	CDS	249346	251427	+	fusA			Translation elongation factor G
D39V_00258	CDS	251531	255922	+	polC	2.7.7.7		DNA polymerase III
D39V_00259	CDS	256024	256287	+	relB1			Antitoxin RelB1
D39V_00260	CDS	256280	256558	+	relE1			mRNA interferase RelE1
D39V_00261	CDS	256579	256731	+				Hypothetical protein
D39V_00262	CDS	256753	257994	+	pepS	3.4.11.24		Aminopeptidase PepS
D39V_00263	CDS	258004	258234	+				Membrane protein
D39V_00264	CDS	258547	259269	+	rsuA-1	5.4.99.19		Ribosomal small subunit pseudouridine synthase A
D39V_00265	CDS	259486	260820	+	pepC	3.4.22.40		Aminopeptidase C
D39V_00266	CDS	260876	261787	-	manN	2.7.1.191		Mannose-specific PTS IID component
D39V_00267	CDS	261811	262614	-	manM	2.7.1.191		Mannose-specific PTS IIC component
D39V_00268	CDS	262642	263631	-	manL	2.7.1.191		Mannose-specific PTS IIAB components
D39V_00269	CDS	263864	264883	-	adhA	1.1.1.1		Alcohol dehydrogenase
D39V_00270	CDS	265222	266034	-				Hydrolase, HAD superfamily
D39V_00271	CDS	266224	267642	+				Guanine-hypoxanthine permease
D39V_00272	CDS	267696	268403	+				Membrane-bound protease, CAAX family
D39V_00273	CDS	268528	269472	+	sulA	2.5.1.15		Dihydropteroate synthase
D39V_00274	CDS	269474	270796	+	sulB	6.3.2.12		Bifunctional dihydrofolate synthase/folylpolyglutamate synthase
D39V_00275	CDS	270777	271331	+	sulC	3.5.4.16		GTP cyclohydrolase I type 1
D39V_00276	CDS	271374	272186	+	sulD	4.1.2.25		Bifunctional dihydroneopterin aldolase/2-amino-4-hydroxy-6-hydroxymethyldihydropteridine pyrophosphokinase
D39V_00277	CDS	272231	272548	-				Hypothetical protein
D39V_00278	CDS	272905	273351	+	rplM			LSU ribosomal protein L13p (L13Ae)
D39V_00279	CDS	273371	273763	+	rpsI			SSU ribosomal protein S9p (S16e)
D39V_00280	CDS	274477	274815	+				Hypothetical protein
D39V_00281	CDS	275005	276441	+	celA_1	3.2.1.86		6-phospho-beta-glucosidase
D39V_00282	CDS	276493	276732	+				Hypothetical protein
D39V_00283	CDS	276862	277176	+	celB	2.7.1.205		Cellobiose-specific PTS IIB component
D39V_00284	CDS	277300	279273	+	celR			Transcriptional antiterminator of lichenan operon, BglG family
D39V_00285	CDS	279283	279597	+	celC	2.7.1.205		Cellobiose-specific PTS IIA component
D39V_00286	CDS	279616	280122	+				Hypothetical protein
D39V_00287	CDS	280202	281548	+	celD	2.7.1.205		Cellobiose-specific PTS IIC component
D39V_00288	CDS	281930	282106	+				Hypothetical protein
D39V_00289	CDS	282106	282231	+				hypothetical protein
D39V_00290	CDS	282508	284721	+		3.2.1.20		Maltodextrin glucosidase
D39V_00291	CDS	284943	285419	-	basA			Glutathione peroxidase family protein
D39V_00292	CDS	285642	288845	+	spnHL	4.2.2.1		Hyaluronate lyase precursor SpnHL
D39V_00293	CDS	289399	289614	+				IS200/IS605 family transposase ISStin10
D39V_00294	CDS	289989	290618	-	eda	4.1.3.16		Bifunctional 4-hydroxy-2-oxoglutarate aldolase/2-dehydro-3-deoxyphosphogluconate aldolase
D39V_00295	CDS	290628	291629	-		2.7.1.45		2-dehydro-3-deoxygluconokinase
D39V_00296	CDS	291660	292301	-		5.3.1.17		Putative 4-deoxy-L-threo-5-hexosulose-uronate ketol-isomerase
D39V_00297	CDS	292320	293135	-		1.1.1.125		2-deoxy-D-gluconate 3-dehydrogenase
D39V_00298	CDS	293406	293840	+				Hyaluronate-oligosaccharide-specific PTS IIA component
D39V_00299	CDS	293852	295042	+	ugl	3.2.1.180		Unsaturated chondroitin disaccharide hydrolase
D39V_00300	CDS	295053	295544	+				Hyaluronate-oligosaccharide-specific PTS IIB component
D39V_00301	CDS	295559	296338	+				Hyaluronate-oligosaccharide-specific PTS IIC component
D39V_00302	CDS	296325	297143	+				Hyaluronate-oligosaccharide-specific PTS IID component
D39V_00303	CDS	297143	297436	+	yajC-1			Preprotein translocase subunit YajC
D39V_00304	CDS	297458	299359	+		4.2.2.-		Oligohyaluronate lyase
D39V_00305	CDS	299419	300420	+	regR			Transcriptional regulator RegR
D39V_00306	CDS	300649	300855	-				Hypothetical protein
D39V_00307	CDS	300866	301108	-				Hypothetical protein
D39V_00308	CDS	301124	301318	-				Transcriptional regulator, PbsX family
D39V_00309	CDS	301484	302434	+	mraW	2.1.1.199		16S rRNA (cytosine(1402)-N(4))-methyltransferase MraW
D39V_00310	CDS	302446	302763	+	ftsL			Cell division protein FtsL
D39V_00311	CDS	302767	305019	+	pbp2x	2.4.1.129		Penicillin-binding protein 2X
D39V_00312	CDS	305021	306001	+	mraY	2.7.8.13		Phospho-N-acetylmuramoyl-pentapeptide- transferase
D39V_00313	CDS	306558	308663	+	clpL			Putative ATP-dependent Clp proteinase ATP-binding subunit ClpL
D39V_00314	CDS	308959	309441	-	luxS	4.4.1.21		Bifunctional S-ribosylhomocysteine lyase/autoinducer-2 production protein LuxS
D39V_00315	CDS	309536	311020	-				ATP-dependent Zn protease
D39V_00316	CDS	311173	312780	+	dexB	3.2.1.70		Glucan 1,6-alpha-glucosidase
D39V_00317	CDS	312939	313112	+				S-ribosylhomocysteinase
D39V_00318	CDS	313621	313950	-				IS630 family transposase IS630-Spn1
D39V_00319	CDS	314201	315646	+	cps2A			Exopolysaccharide biosynthesis transcriptional regulator Cps2A
D39V_00320	CDS	315648	316379	+	cps2B	3.1.3.48		Tyrosine-protein phosphatase Cps2B
D39V_00321	CDS	316388	317080	+	cps2C			Capsular biosynthesis protein Cps2C
D39V_00322	CDS	317090	317770	+	cps2D	2.7.10.2		Tyrosine-protein kinase Cps2D
D39V_00323	CDS	317785	319152	+	cps2E	2.7.8.6		Undecaprenyl-phosphate galactosephosphotransferase Cps2E
D39V_00324	CDS	319184	320368	+	cps2T	2.4.1.-		Alpha-D-GlcNAc alpha-1,2-L-rhamnosyltransferase Cps2T
D39V_00325	CDS	320361	321305	+	cps2F	2.4.1.-		Alpha-L-Rha alpha-1,3-L-rhamnosyltransferase Cps2F
D39V_00326	CDS	321321	322367	+	cps2G			Glycosyltransferase Cps2G
D39V_00327	CDS	322408	323571	+	cps2H			Capsular synthesis protein Cps2H
D39V_00328	CDS	323701	324858	+	cps2I			Putative glycosyltransferase Cps2I
D39V_00329	CDS	324855	326264	+	cps2J			Polysaccharide biosynthesis protein Cps2J
D39V_00330	CDS	326300	327538	+	cps2K	1.1.1.22		UDP-glucose 6-dehydrogenase Cps2K
D39V_00331	CDS	327567	328172	+	cps2P	5.4.99.9		UDP-galactopyranose mutase Cps2P
D39V_00332	CDS	328250	329119	+	cps2L	2.7.7.24		Glucose-1-phosphate thymidylyltransferase Cps2L
D39V_00333	CDS	329120	329713	+	cps2M	5.1.3.13		dTDP-4-dehydrorhamnose 3,5-epimerase Cps2M
D39V_00334	CDS	329726	330775	+	cps2N	4.2.1.46		dTDP-glucose 4,6-dehydratase Cps2N
D39V_00335	CDS	330841	331692	+	cps2O	1.1.1.133		dTDP-4-dehydrorhamnose reductase Cps2O
D39V_00336	CDS	331891	332214	+				hypothetical protein
D39V_00337	CDS	332217	332666	+				hypothetical protein
D39V_00338	CDS	332737	332895	+				hypothetical protein
D39V_00339	CDS	333097	335079	+	aliA			Oligopeptide ABC transporter, periplasmic oligopeptide-binding protein AliA
D39V_00340	CDS	335379	340682	+	eng	3.2.1.97		Endo-alpha-N-acetylgalactosaminidase Eng
D39V_00341	CDS	340849	343008	-	pbp1a	2.4.1.129		Multimodular transpeptidase-transglycosylase, penicillin-binding protein 1A
D39V_00342	CDS	343005	343601	-	recU			RecU Holliday junction resolvase
D39V_00343	CDS	343667	344194	+				Hypothetical protein
D39V_00344	CDS	344264	344593	+	gpsB			Cell division protein GpsB
D39V_00345	CDS	345079	346236	+	rlmL	2.1.1.173		23S rRNA (guanine(2445)-N(2))-methyltransferase
D39V_00346	CDS	346249	347643	+	mapZ			Mid-cell-anchored protein Z
D39V_00347	CDS	347719	349143	+	gnd	1.1.1.44		6-phosphogluconate dehydrogenase, decarboxylating
D39V_00348	CDS	349155	349844	+	ritR			Orphan response regulator RitR
D39V_00349	CDS	349942	350958	+	cbpF			Choline-binding protein CbpF
D39V_00350	CDS	351080	351958	+	mvk	2.7.1.36		Mevalonate kinase
D39V_00351	CDS	351940	352893	+	mvaD	4.1.1.33		Diphosphomevalonate decarboxylase
D39V_00352	CDS	352880	353887	+	mvaK2	2.7.4.2		Phosphomevalonate kinase
D39V_00353	CDS	353871	354881	+	fni	5.3.3.2		Isopentenyl-diphosphate delta-isomerase, FMN-dependent
D39V_00354	CDS	354959	355657	+	vraT			Cell wall-active antibiotics response protein VraT
D39V_00355	CDS	355654	356649	+	vraS			Two-component system sensor histidine kinase VraS
D39V_00356	CDS	356663	357295	+	vraR			Two-component transcriptional regulator VraR
D39V_00357	CDS	357296	357442	+				hypothetical protein
D39V_00358	CDS	358215	358409	+				Hypothetical protein
D39V_00359	CDS	358499	359107	+				hypothetical protein
D39V_00360	CDS	359067	359360	+	pspA_2			Surface protein PspA precursor
D39V_00361	CDS	359379	360263	+	cbpK			Choline-binding protein CbpK
D39V_00362	CDS	360391	360576	-				IS3 family transposase ISSpn11
D39V_00363	CDS	360524	360847	-				IS3 family transposase ISSpn11
D39V_00364	CDS	361325	361594	-				hypothetical protein
D39V_00365	CDS	361746	363515	+	mtlA	2.7.1.197		Mannitol-specific PTS IIBC components
D39V_00366	CDS	363539	365494	+	mtlR			Mannitol operon activator, BglG family
D39V_00367	CDS	365496	365933	+	mtlA2	2.7.1.197		Mannitol-specific PTS IIA component
D39V_00368	CDS	365995	367131	+	mtlD	1.1.1.17		Mannitol-1-phosphate 5-dehydrogenase
D39V_00369	CDS	367930	369213	+	tig	5.2.1.8		Cell division trigger factor
D39V_00370	CDS	369261	371627	-	yrrC			RecD-like DNA helicase YrrC
D39V_00371	CDS	371861	372475	-	lepB	3.4.21.89		Signal peptidase I
D39V_00372	CDS	372487	373359	-	rnhC	3.1.26.4		Ribonuclease HIII
D39V_00373	CDS	373446	373748	+	zapA			Z-ring positive regulator ZapA
D39V_00374	CDS	373745	374293	+	zapB			Z-ring positive regulator ZapB
D39V_00375	CDS	374397	376733	+	mutS2			Recombination inhibitory protein MutS2
D39V_00376	CDS	377075	378397	+	glyP			Sodium/glycine symporter GlyP
D39V_00377	CDS	378615	379163	+	mip			Macrophage infectivity potentiator protein
D39V_00378	CDS	379273	380172	+	shetA			Exfoliative toxin A
D39V_00379	CDS	380197	381471	-	serS	6.1.1.11		Seryl-tRNA synthetase
D39V_00380	CDS	381684	382055	-	manO			Putative regulator of the mannose operon ManO
D39V_00381	CDS	382058	383422	-	lysC	2.7.2.4		Aspartokinase
D39V_00382	CDS	383747	384532	+	fabM			Trans-2,cis-3-Decenoyl-ACP isomerase
D39V_00383	CDS	384626	385060	+	fabT			Transcriptional regulator of fatty acid biosynthesis FabT
D39V_00384	CDS	385060	386034	+	fabH	2.3.1.180		3-oxoacyl-(acyl-carrier-protein) synthase FabH
D39V_00385	CDS	386094	386318	+	acpP			Acyl carrier protein
D39V_00386	CDS	386437	387411	+	fabK	1.3.1.9		Enoyl-(acyl-carrier-protein) reductase FabK
D39V_00387	CDS	387404	388324	+	fabD	2.3.1.39		Malonyl CoA-acyl carrier protein transacylase FabD
D39V_00388	CDS	388358	389089	+	fabG1	1.1.1.100		3-oxoacyl-[acyl-carrier protein] reductase FabG1
D39V_00389	CDS	389111	390346	+	fabF	2.3.1.179		3-oxoacyl-(acyl-carrier-protein) synthase FabF
D39V_00390	CDS	390349	390834	+	accB			Biotin carboxyl carrier protein of acetyl-CoA carboxylase
D39V_00391	CDS	390831	391253	+	fabZ	4.2.1.59		3-hydroxyacyl-(acyl-carrier-protein) dehydratase FabZ
D39V_00392	CDS	391265	392632	+	accC	6.3.4.14		Biotin carboxylase of acetyl-CoA carboxylase
D39V_00393	CDS	392669	393535	+	accD	6.4.1.2		Acetyl-coenzyme A carboxyl transferase beta chain
D39V_00394	CDS	393532	394299	+	accA	6.4.1.2		Acetyl-coenzyme A carboxyl transferase alpha chain
D39V_00395	CDS	394458	394643	+	briC			BriC
D39V_00396	CDS	395410	395832	-	nusB			Transcription termination protein NusB
D39V_00397	CDS	395825	396214	-				Alkaline shock protein
D39V_00398	CDS	396236	396796	-	efp			Translation elongation factor P
D39V_00399	CDS	396925	398367	-	gatB	6.3.5.6		Bifunctional aspartyl-tRNA(Asp) amidotransferase subunit B/glutamyl-tRNA(Glu) amidotransferase subunit B
D39V_00400	CDS	398367	399833	-	gatA	6.3.5.6		Bifunctional aspartyl-tRNA(Asp) amidotransferase subunit A/glutamyl-tRNA(Glu) amidotransferase subunit A
D39V_00401	CDS	399833	400135	-	gatC	6.3.5.6		Bifunctional aspartyl-tRNA(Asp) amidotransferase subunit C/glutamyl-tRNA(Glu) amidotransferase subunit C
D39V_00402	CDS	400348	401892	+	prfC			Peptide chain release factor 3
D39V_00403	CDS	402161	402646	+		2.7.8.-		Putative CDP-glycerol:glycerophosphate glycerophosphotransferase
D39V_00404	CDS	402762	402950	+	rpmB			LSU ribosomal protein L28p
D39V_00405	CDS	403107	403472	+	asp23			Putative alkaline-shock protein
D39V_00406	CDS	403475	405142	+				Dihydroxyacetone kinase-like protein
D39V_00407	CDS	405343	407043	+	ilvB	2.2.1.6		Acetolactate synthase large subunit
D39V_00408	CDS	407036	407512	+	ilvH	2.2.1.6		Acetolactate synthase small subunit
D39V_00409	CDS	407578	408600	+	ilvC	1.1.1.86		Ketol-acid reductoisomerase
D39V_00410	CDS	408707	408943	+				hypothetical protein
D39V_00411	CDS	409181	409537	+				Hypothetical protein
D39V_00412	CDS	409587	410837	+	ilvA	4.3.1.19		Threonine dehydratase
D39V_00413	CDS	411572	411787	+				Hypothetical protein
D39V_00414	CDS	411896	412636	-	glnQ1			Glutamine ABC transporter ATP-binding protein GlnQ1
D39V_00415	CDS	412636	414201	-	glnHP1			Glutamine ABC transporter permease GlnHP1
D39V_00416	CDS	414339	416228	+				Hypothetical protein
D39V_00417	CDS	416528	417076	-				hypothetical protein
D39V_00418	CDS	417274	417396	-				hypothetical protein
D39V_00419	CDS	417652	418497	+	uppP	3.6.1.27		Undecaprenyl-diphosphatase
D39V_00420	CDS	418644	419705	-	dinP	2.7.7.7		DNA polymerase IV
D39V_00421	CDS	420100	422424	+	pfl	2.3.1.54		Pyruvate formate-lyase
D39V_00422	CDS	422791	423009	-				hypothetical protein
D39V_00423	CDS	423336	423620	-				Hypothetical protein
D39V_00424	CDS	424233	424403	-				Hypothetical protein
D39V_00425	CDS	425055	426278	-	xylR			Xylose repressor protein
D39V_00426	CDS	426446	427768	+		2.7.1.205		Cellobiose-specific PTS IIC component
D39V_00427	CDS	427770	429656	+				Hypothetical protein
D39V_00428	CDS	429824	430168	+	lacF-1	2.7.1.207		Lactose-specific PTS IIA component
D39V_00429	CDS	430178	431590	+	lacG-1	3.2.1.85		6-phospho-beta-galactosidase
D39V_00430	CDS	431659	433338	+	lacE-1	2.7.1.207		Lactose-specific PTS IIBC components
D39V_00431	CDS	433466	434905	-	trkH			Trk family potassium uptake protein TrkH
D39V_00432	CDS	434909	436258	-	trkA			Trk family potassium uptake protein TrkA
D39V_00433	CDS	436447	437295	+				Hypothetical protein
D39V_00434	CDS	437310	437858	+	mtsA			Substrate-specific component MtsA of methionine-regulated ECF transporter
D39V_00435	CDS	437865	438077	+				Hypothetical protein
D39V_00436	CDS	438179	439861	+	mtsB			Duplicated ATPase component MtsB of energizing module of methionine-regulated ECF transporter
D39V_00437	CDS	439846	440676	+	mtsC			Transmembrane component MtsC of energizing module of methionine-regulated ECF transporter
D39V_00438	CDS	440869	441372	+	cspR	2.1.1.207		tRNA (cytidine(34)-2'-O)-methyltransferase
D39V_00439	CDS	441831	442394	+	ribU			Substrate-specific component RibU of riboflavin ECF transporter
D39V_00440	CDS	442384	443034	+				Membrane-associated phospholipid phosphatase
D39V_00441	CDS	443062	443451	+				Hypothetical protein
D39V_00442	CDS	443456	443905	+				Hypothetical protein
D39V_00443	CDS	444033	444620	+	rpoE	2.7.7.6		DNA-directed RNA polymerase delta subunit
D39V_00444	CDS	445010	446617	+	pyrG	6.3.4.2		CTP synthase
D39V_00445	CDS	447176	448807	-	nptA			Sodium-dependent phosphate transporter NptA
D39V_00446	CDS	449100	454079	+	endoD	3.2.1.96		Endo-beta-N-acetylglucosaminidase EndoD
D39V_00447	CDS	454169	455365	+	pgk	2.7.2.3		Phosphoglycerate kinase
D39V_00448	CDS	455501	456028	+				Hypothetical protein
D39V_00449	CDS	456105	456461	+	glnR			Transcriptional regulator, MerR family
D39V_00450	CDS	456498	457844	+	glnA	6.3.1.2		Glutamine synthetase type I
D39V_00451	CDS	458024	458173	+				hypothetical protein
D39V_00452	CDS	458639	459922	+		3.1.21.3		Type I restriction-modification system, specificity subunit S components 1.1-2.1
D39V_00453	CDS	459979	460776	+	creX			Integrase/recombinase CreX (XerC/CodV family)
D39V_00454	CDS	461096	461395	+		3.1.21.3		Type I restriction-modification system, specificity subunit S component 2.2
D39V_00455	CDS	461349	462890	-	hsdS-F	3.1.21.3		Type I restriction-modification system, specificity subunit S type F
D39V_00456	CDS	462890	464353	-	hsdM	2.1.1.72		Type I restriction-modification system DNA-methyltransferase subunit M
D39V_00457	CDS	464366	466699	-	hsdR	3.1.21.3		Type I restriction-modification system restriction subunit R
D39V_00458	CDS	467072	467272	+				Hypothetical protein
D39V_00459	CDS	467307	467816	+				Hypothetical protein
D39V_00460	CDS	467980	469014	+	hrcA			Heat-inducible transcription repressor HrcA
D39V_00461	CDS	469041	469565	+	grpE			Heat shock protein GrpE
D39V_00462	CDS	470045	471868	+	dnaK			Chaperone protein DnaK
D39V_00463	CDS	471870	472226	+				Hypothetical protein
D39V_00464	CDS	472628	473746	+	dnaJ			Chaperone protein DnaJ
D39V_00465	CDS	474081	474368	-				Hypothetical protein
D39V_00466	CDS	474378	474788	-				Histidine triad nucleotide-binding protein
D39V_00467	CDS	474856	475587	+	ecsA			ABC transporter ATP-binding protein EcsA
D39V_00468	CDS	475584	476633	+	ecsB			ABC transporter permease protein EcsB
D39V_00469	CDS	476801	477130	-	blpT_1			BlpT protein
D39V_00470	CDS	477406	477744	+	blpS			BlpS protein
D39V_00471	CDS	477749	478486	+	blpR			Two-component system response regulator BlpR
D39V_00472	CDS	478500	479840	+	blpH			Two-component system sensor histidine kinase BlpH
D39V_00473	CDS	479882	480037	-	blpC			Peptide pheromone BlpC
D39V_00474	CDS	480094	481101	-	comB_2			Competence-stimulating peptide ABC transporter permease protein ComB
D39V_00475	CDS	481120	481455	-	comB_3			Competence-stimulating peptide ABC transporter permease protein ComB
D39V_00476	CDS	481466	483091	-	comA_3			Competence-stimulating peptide ABC transporter ATP-binding protein ComA
D39V_00477	CDS	483036	483623	-	comA_4			Competence-stimulating peptide ABC transporter ATP-binding protein ComA
D39V_00478	CDS	483913	484146	+	pncW			PncW
D39V_00479	CDS	484178	484867	+	blpY			Bacteriocin immunity protein BlpY
D39V_00480	CDS	484909	485142	+	blpZ			Immunity protein BlpZ
D39V_00481	CDS	485293	485904	+	pncP			Putative protease
D39V_00482	CDS	486065	486859	+				Aminoglycoside phosphotransferase family protein
D39V_00483	CDS	486856	487491	+	trmB	2.1.1.33		tRNA (guanine46-N7-)-methyltransferase
D39V_00484	CDS	487617	488096	+	rimP			Bacterial ribosome SSU maturation protein RimP
D39V_00485	CDS	488152	489276	+	nusA			Transcription termination/antitermination protein NusA
D39V_00486	CDS	489298	489591	+				Putative nucleic-acid-binding protein implicated in transcription termination
D39V_00487	CDS	489584	489883	+				L7Ae family ribosomal protein
D39V_00488	CDS	489900	492692	+	infB			Translation initiation factor 2
D39V_00489	CDS	492943	493293	+	rbfA			Ribosome-binding factor A
D39V_00490	CDS	493572	494351	+				Hypothetical protein
D39V_00491	CDS	494353	494535	+				Hypothetical protein
D39V_00492	CDS	494532	494672	+				Hypothetical protein
D39V_00493	CDS	494985	495218	+		2.7.1.31		Glycerate kinase
D39V_00494	CDS	495218	496552	+				Hypothetical protein
D39V_00495	CDS	496562	496816	+				Hypothetical protein
D39V_00496	CDS	496912	497307	+				Hypothetical protein
D39V_00497	CDS	497719	498168	+				Hypothetical protein
D39V_00498	CDS	498155	498712	+				Acetyltransferase
D39V_00499	CDS	498714	499676	+				Hypothetical protein
D39V_00500	CDS	499688	502339	+	valS	6.1.1.9		Valyl-tRNA synthetase
D39V_00501	CDS	502409	503164	+				Hypothetical protein
D39V_00502	CDS	503447	504250	+				Fic domain protein
D39V_00503	CDS	504455	504844	-	insK		COG2801	Putative transposase InsK for insertion sequence element IS150
D39V_00504	CDS	504921	505178	-				IS3 family transposase ISSpn11
D39V_00505	CDS	505404	505673	-				hypothetical protein
D39V_00506	CDS	505863	506870	+				hypothetical protein
D39V_00507	CDS	507449	507652	+				hypothetical protein
D39V_00508	CDS	507618	507902	+				hypothetical protein
D39V_00509	CDS	507929	508558	+				hypothetical protein
D39V_00510	CDS	508859	509698	+	bglG			Beta-glucoside bgl operon antiterminator BglG
D39V_00511	CDS	509716	511554	+	bglF			Beta-glucoside-specific PTS IIBCA components
D39V_00512	CDS	511567	512982	+	bglA-2	3.2.1.86		6-phospho-beta-glucosidase
D39V_00513	CDS	513574	514620	+	pheS	6.1.1.20		Phenylalanyl-tRNA synthetase alpha chain
D39V_00514	CDS	514620	515129	+	paiA			N1-spermidine/spermine acetyltransferase PaiA
D39V_00515	CDS	515206	517608	+	pheT	6.1.1.20		Phenylalanyl-tRNA synthetase beta chain
D39V_00516	CDS	517676	518677	-				Putative integral membrane protein
D39V_00517	CDS	518833	519135	+				ISSpn8 transposase
D39V_00518	CDS	519475	519672	+	higA			Antitoxin HigA
D39V_00519	CDS	519933	522182	+	metE	2.1.1.14		5-methyltetrahydropteroyltriglutamate-- homocysteine methyltransferase
D39V_00520	CDS	522246	523112	+	metF	1.5.1.20		5,10-methylenetetrahydrofolate reductase
D39V_00521	CDS	523797	526010	+	pnp	2.7.7.8		Polyribonucleotide nucleotidyltransferase
D39V_00522	CDS	526026	526643	+	cysE	2.3.1.30		Serine acetyltransferase
D39V_00523	CDS	526655	527539	+				Acetyltransferase, GNAT family
D39V_00524	CDS	527621	528964	+	cysS	6.1.1.16		Cysteinyl-tRNA synthetase
D39V_00525	CDS	528957	529343	+	mrnC			Mini-ribonuclease III
D39V_00526	CDS	529347	530231	+				Leucine rich protein
D39V_00527	CDS	530368	530823	+				hypothetical protein
D39V_00528	CDS	531637	532914	+	vex1			Peptide ABC transporter membrane-spanning permease Vex1
D39V_00529	CDS	532927	533574	+	vex2			ABC transporter ATP-binding protein Vex2
D39V_00530	CDS	533626	535005	+	vex3			Peptide ABC transporter membrane-spanning permease Vex3
D39V_00531	CDS	535317	535973	+	vncR			Two-component system response regulator VncR
D39V_00532	CDS	535970	537298	+	vncS			Two-component system sensor histidine kinase VncS
D39V_00533	CDS	537439	538320	+	fba	4.1.2.13		Class II fructose-bisphosphate aldolase
D39V_00534	CDS	538641	539831	-				Oxidoreductase
D39V_00535	CDS	540089	540748	-	glnP2b			Glutamine ABC transporter permease GlnP2b
D39V_00536	CDS	540758	541435	-	glnP2a			Glutamine ABC transporter permease GlnP2a
D39V_00537	CDS	541448	542242	-	glnH2			Glutamine ABC transporter substrate-binding protein GlnH2
D39V_00538	CDS	542253	542597	-	glnQ5_1			Glutamine transport ATP-binding protein GlnQ
D39V_00539	CDS	542622	543011	-	glnQ4_1			Glutamine ABC transporter ATP-binding protein GlnQ4
D39V_00540	CDS	543288	545510	+	recJ	3.1.-.-		Single-stranded-DNA-specific exonuclease RecJ
D39V_00541	CDS	545685	547346	+	rnjB			Ribonuclease J2
D39V_00542	CDS	547415	548194	+	estA			Tributyrin esterase
D39V_00543	CDS	548306	549526	+	murM			tRNA-dependent lipid II--L-alanine/serine ligase MurM
D39V_00544	CDS	549531	550763	+	murN			tRNA-dependent lipid II-Ala--L-alanine ligase MurN
D39V_00545	CDS	550915	551538	+				Putative Zn-dependent protease
D39V_00546	CDS	551578	553422	+	uvrC			Excinuclease ABC subunit C
D39V_00547	CDS	553412	554245	+				Serine/threonine protein phosphatase
D39V_00548	CDS	554427	555227	-				Cysteine ABC transporter substrate-binding protein
D39V_00549	CDS	555398	556003	+	nrd	1.-.-.-		Bifunctional oxygen-insensitive NAD(P)H nitroreductase/dihydropteridine reductase
D39V_00550	CDS	556016	557416	+	pepV			Dipeptidase PepV
D39V_00551	CDS	557470	558048	+				Uracil-DNA glycosylase
D39V_00552	CDS	558212	558364	+				hypothetical protein
D39V_00553	CDS	558670	559995	+	brnQ			Branched-chain amino acid transport system carrier protein
D39V_00554	CDS	560199	561236	+		3.4.11.-		Deblocking aminopeptidase
D39V_00555	CDS	561238	561708	+				Histidine triad family protein
D39V_00556	CDS	561711	562427	+	ldcB	3.4.16.4		L,D-carboxypeptidase
D39V_00557	CDS	562736	563161	+	rplK			LSU ribosomal protein L11p (L12e)
D39V_00558	CDS	563369	564058	+	rplA			LSU ribosomal protein L1p (L10Ae)
D39V_00559	CDS	564650	565156	-				Hypothetical protein
D39V_00560	CDS	565170	565532	+				Hypothetical protein
D39V_00561	CDS	565931	566191	+				Hypothetical protein
D39V_00562	CDS	566576	567568	+				ABC transporter ATP-binding protein
D39V_00563	CDS	567570	568388	+				Antibiotic ABC transporter permease protein
D39V_00564	CDS	568390	569175	+				Multidrug ABC transporter permease protein
D39V_00565	CDS	569428	569673	+				hypothetical protein
D39V_00566	CDS	569949	570173	-				Hypothetical protein
D39V_00567	CDS	570405	576839	+	prtA	3.4.21.-		Serine protease PrtA precursor
D39V_00568	CDS	577464	577940	+		2.7.1.204		Galactose-specific PTS IIA component
D39V_00569	CDS	577978	578283	+		2.7.1.204		Galactose-specific PTS IIB component
D39V_00570	CDS	578331	579806	+		2.7.1.204		Galactose-specific PTS IIC component
D39V_00571	CDS	580111	586797	+	bgaA	3.2.1.23		Beta-galactosidase BgaA
D39V_00572	CDS	587179	587490	-				hypothetical protein
D39V_00573	CDS	587654	587899	-				hypothetical protein
D39V_00574	CDS	588111	588470	-				Hypothetical protein
D39V_00575	CDS	588562	589014	+				hypothetical protein
D39V_00576	CDS	589072	589518	+				hypothetical protein
D39V_00577	CDS	589502	590059	+	ytqB			Putative rRNA methylase YtqB
D39V_00578	CDS	590052	590306	+				Hypothetical protein
D39V_00579	CDS	590318	592372	+	nha2			Na+/H+ antiporter
D39V_00580	CDS	592551	593411	+	yihY			Inner membrane protein YihY
D39V_00581	CDS	593622	594332	+	ccdA-1			Cytochrome c-type biogenesis protein CcdA-1
D39V_00582	CDS	594352	594918	+				Thiol:disulfide oxidoreductase
D39V_00583	CDS	594929	596041	+	msrAB2	1.8.4.11		Peptide methionine sulfoxide reductase MsrAB2
D39V_00584	CDS	596309	597046	+	yesN			Two-component response regulator YesN
D39V_00585	CDS	597043	598734	+	yesM	2.7.3.-		Two-component sensor kinase YesM
D39V_00586	CDS	598850	599413	+	ywlG			YwlG
D39V_00587	CDS	599435	605065	+	zmpB	3.4.24.-		Zinc metalloprotease ZmpB precursor
D39V_00588	CDS	605135	606856	+	pabB	2.6.1.85		Bifunctional para-aminobenzoate synthase, aminase component/aminodeoxychorismate lyase
D39V_00589	CDS	606857	606964	+				Hypothetical protein
D39V_00590	CDS	607014	608003	+	cbpL	3.2.1.96		Endo-beta-N-acetylglucosaminidase, choline-binding protein CbpL
D39V_00591	CDS	608139	609098	+	gki	2.7.1.2		Glucokinase
D39V_00592	CDS	609195	610034	+	thyA	2.1.1.45		Thymidylate synthase
D39V_00593	CDS	610082	610252	-				Hypothetical protein
D39V_00594	CDS	610373	611257	+	miaA	2.5.1.75		tRNA dimethylallyltransferase MiaA
D39V_00595	CDS	611250	612488	+	hflX			GTP-binding protein HflX
D39V_00596	CDS	612481	613104	+		4.4.1.8		Cystathionine beta-lyase
D39V_00597	CDS	613119	614048	+	rnz	3.1.26.11		Ribonuclease Z
D39V_00598	CDS	614069	614824	+				Short-chain dehydrogenase
D39V_00599	CDS	614878	615846	-	mtaR			Methionine biosynthesis and transport regulator MtaR, LysR family
D39V_00600	CDS	615850	616119	+				Hypothetical protein
D39V_00601	CDS	616119	616499	+				Rhodanese-like domain protein
D39V_00602	CDS	616855	617580	-	rsuA-2	5.4.99.19		Ribosomal small subunit pseudouridine synthase A
D39V_00603	CDS	617742	619583	+	typA			GTP-binding protein TypA
D39V_00604	CDS	619603	619857	+				Putative membrane protein
D39V_00605	CDS	620173	620520	+				Hypothetical protein
D39V_00606	CDS	620591	622612	+				Putative immunity protein
D39V_00607	CDS	622614	623255	+				ABC transporter ATP-binding protein
D39V_00608	CDS	623359	624711	+	murD	6.3.2.9		UDP-N-acetylmuramoylalanine--D-glutamate ligase
D39V_00609	CDS	624715	625773	+	murG	2.4.1.227		UDP-N-acetylglucosamine--N-acetylmuramyl- (pentapeptide) pyrophosphoryl-undecaprenol N-acetylglucosamine transferase
D39V_00610	CDS	625783	626973	+	divIB			Cell division protein DivIB
D39V_00611	CDS	627104	627229	+				Hypothetical protein
D39V_00612	CDS	627250	627372	+				Hypothetical protein
D39V_00613	CDS	627764	628561	+				hypothetical protein
D39V_00614	CDS	628545	628736	+				hypothetical protein
D39V_00615	CDS	628904	629917	+				hypothetical protein
D39V_00616	CDS	629919	630080	+				Hypothetical protein
D39V_00617	CDS	630121	630210	+				hypothetical protein
D39V_00618	CDS	630307	630960	+		3.6.3.-	COG1131	Fluoroquinolones export ATP-binding protein
D39V_00619	CDS	630953	631666	+				Putative membrane spanning protein
D39V_00620	CDS	632401	633102	+	pyrF	4.1.1.23		Orotidine 5'-phosphate decarboxylase
D39V_00621	CDS	633136	633768	+	pyrE	2.4.2.10		Orotate phosphoribosyltransferase
D39V_00622	CDS	633948	634352	+				Hypothetical protein
D39V_00623	CDS	634448	635212	+				Hypothetical protein
D39V_00624	CDS	635212	635964	+				Hypothetical protein
D39V_00625	CDS	635995	636672	+				Hypothetical protein
D39V_00626	CDS	636669	637316	+				ABC transporter ATP-binding protein
D39V_00627	CDS	637396	637944	-				Amino acid ABC transporter amino acid-binding/permease protein
D39V_00628	CDS	638019	638261	-				hypothetical protein
D39V_00629	CDS	638273	639031	-	glnQ3			Glutamine ABC transporter ATP-binding protein GlnQ3
D39V_00630	CDS	639032	639709	-	glnP3b			Glutamine ABC transporter permease GlnP3b
D39V_00631	CDS	639669	640349	-	glnP3a			Glutamine ABC transporter permease GlnP3a
D39V_00632	CDS	640564	640710	+		1.13.12.4		L-Lactate 2-monooxygenase
D39V_00633	CDS	640838	642328	+	lysS	6.1.1.6		Class II lysyl-tRNA synthetase
D39V_00634	CDS	642953	644089	+	lctO	1.13.12.4		L-Lactate 2-monooxygenase
D39V_00635	CDS	644644	645312	+		3.5.99.2		Thiaminase II
D39V_00636	CDS	645601	646383	+	thiM-1	2.7.1.50		Hydroxyethylthiazole kinase
D39V_00637	CDS	646385	647014	+	thiE-1	2.5.1.3		Thiamin-phosphate pyrophosphorylase
D39V_00638	CDS	647572	648132	+	ykoE			Substrate-specific component YkoE of thiamin-regulated ECF transporter for hydroxymethylpyrimidine
D39V_00639	CDS	648133	649518	+	ykoD			ATPase component YkoD
D39V_00640	CDS	649520	650170	+	ykoC			transmembrane componenet YkoC
D39V_00641	CDS	650181	650873	+	tenA	3.5.99.2		Thiaminase II TenA
D39V_00642	CDS	650878	651402	+	thiW			Substrate-specific component ThiW of putative thiazole ECF transporter
D39V_00643	CDS	651402	652205	+	thiM-2	2.7.1.50		Hydroxyethylthiazole kinase
D39V_00644	CDS	652198	652830	+	thiE-2	2.5.1.3		Thiamin-phosphate pyrophosphorylase
D39V_00645	CDS	653039	653830	-	thiD	2.7.4.7		Hydroxymethylpyrimidine phosphate kinase ThiD
D39V_00646	CDS	654196	654591	+	copY			Negative transcriptional regulator of copper transport operon
D39V_00647	CDS	654602	654973	+	cupA	7.2.2.9		Copper-exporting ATPase
D39V_00648	CDS	654983	657226	+	ctpA	7.2.2.12		Lead, cadmium, copper, zinc and mercury transporting P-type ATPase
D39V_00649	CDS	657433	659208	+	spxB	1.2.3.3		Pyruvate oxidase
D39V_00650	CDS	659319	659666	+				Hypothetical protein
D39V_00651	CDS	659783	660292	-				IS630 family transposase ISSpn2
D39V_00652	CDS	660324	660671	-				IS630 family transposase ISSpn2
D39V_00653	CDS	661104	661400	+	celA_2	3.2.1.86		6-phospho-beta-glucosidase
D39V_00654	CDS	661521	662465	+	manA	5.3.1.8		Mannose-6-phosphate isomerase
D39V_00655	CDS	662568	663953	-				Sodium-dependent transporter
D39V_00656	CDS	664374	664781	+				hypothetical protein
D39V_00657	CDS	664810	665265	-				MutT/Nudix family protein
D39V_00658	CDS	665285	666460	-				NAD(FAD)-utilizing dehydrogenase
D39V_00659	CDS	666519	667364	-				DegV family protein
D39V_00660	CDS	667489	668046	+				Transcriptional regulator, AcrR family
D39V_00661	CDS	668065	668532	+	comEB	3.5.4.12		dCMP deaminase
D39V_00662	CDS	668621	669250	+	upp	2.4.2.9		Uracil phosphoribosyltransferase
D39V_00663	CDS	669424	670014	+	clpP	3.4.21.92		ATP-dependent Clp protease proteolytic subunit ClpP
D39V_00664	CDS	670093	670341	+				Hypothetical protein
D39V_00665	CDS	670443	671603	+	livJ			High-affinity leucine-specific transport system, periplasmic binding protein LivJ
D39V_00666	CDS	671871	672740	+	livH			High-affinity branched-chain amino acid transport system permease protein LivH
D39V_00667	CDS	672744	673700	+	livM			Branched-chain amino acid transport system permease protein LivM
D39V_00668	CDS	673700	674464	+	livG			Branched-chain amino acid transport ATP-binding protein LivG
D39V_00669	CDS	674464	675174	+	livF			Branched-chain amino acid transport ATP-binding protein LivF
D39V_00670	CDS	675588	676244	+				CBS domain protein
D39V_00671	CDS	676470	677447	+	prfB			Peptide chain release factor 2
D39V_00672	CDS	677465	678157	+	ftsE			Cell division transporter, ATP-binding protein FtsE
D39V_00673	CDS	678150	679076	+	ftsX			Cell division protein FtsX
D39V_00674	CDS	679362	681542	+	malT			Maltose- and glucose-specific PTS IICBA components
D39V_00675	CDS	681594	682409	+		3.1.11.2		Exodeoxyribonuclease III
D39V_00676	CDS	682549	683892	+	yqfR			ATP-dependent RNA helicase YqfR
D39V_00677	CDS	684107	685297	+	metK	2.5.1.6		S-adenosylmethionine synthetase
D39V_00678	CDS	685850	686785	+	pyrDa	1.3.98.1		Dihydroorotate dehydrogenase (fumarate)
D39V_00679	CDS	686819	687856	+	holA	2.7.7.7		DNA polymerase III delta subunit
D39V_00680	CDS	688029	688634	+	sodA	1.15.1.1		Manganese superoxide dismutase
D39V_00681	CDS	688791	689321	+				hypothetical protein
D39V_00682	CDS	689342	690427	+	rlmN	2.1.1.192		Bifunctional 23S rRNA (adenine(2503)-C(2))-methyltransferase/tRNA (adenine(37)-C(2))-methyltransferase
D39V_00683	CDS	690429	690896	+				VanZF-related protein
D39V_00684	CDS	690898	692439	+				ABC transporter ATP-binding protein
D39V_00685	CDS	692496	693299	-	ppiA	5.2.1.8		Peptidyl-prolyl cis-trans isomerase
D39V_00686	CDS	693383	693604	-				Hypothetical protein
D39V_00687	CDS	694470	694742	+	rpsP			SSU ribosomal protein S16p
D39V_00688	CDS	694762	695001	+	khpA			KH domain RNA-binding protein
D39V_00689	CDS	695578	696006	+				hypothetical protein
D39V_00690	CDS	696007	696366	+				hypothetical protein
D39V_00691	CDS	696397	696915	+	rimM			16S rRNA processing protein RimM
D39V_00692	CDS	696905	697624	+	trmD	2.1.1.228		tRNA (guanine(37)-N(1))-methyltransferase
D39V_00693	CDS	697636	697974	+		1.17.4.2		Anaerobic ribonucleoside-triphosphate reductase
D39V_00694	CDS	698005	698325	-				Hypothetical protein
D39V_00695	CDS	698423	698638	+				Hypothetical protein
D39V_00696	CDS	698842	699378	-	bioY			Substrate-specific component BioY of biotin ECF transporter
D39V_00697	CDS	699575	700921	-	gor	1.8.1.7		Glutathione reductase
D39V_00698	CDS	701186	702385	+				Periplasmic component of efflux system
D39V_00699	CDS	702369	703070	+				ABC transporter ATP-binding protein
D39V_00700	CDS	703072	704331	+				ABC transporter permease protein
D39V_00701	CDS	704455	706452	+	metG	6.1.1.10		Methionyl-tRNA synthetase
D39V_00702	CDS	706783	707103	+				Transcriptional regulator, PadR family
D39V_00703	CDS	707107	707982	+				Hypothetical protein
D39V_00704	CDS	707997	708923	+				Putative oxidoreductase
D39V_00705	CDS	709023	709259	+				Hypothetical protein
D39V_00706	CDS	709252	709950	+	fabG2			3-Ketoacyl-ACP reductase
D39V_00707	CDS	709961	710440	+				MutT/Nudix family protein
D39V_00708	CDS	710478	711176	+				Acetyltransferase, GNAT family
D39V_00709	CDS	711218	712087	+				PEP-utilizing enzyme family protein
D39V_00710	CDS	712062	712502	+				Hypothetical protein
D39V_00711	CDS	712625	715171	+	pepN	3.4.11.15		Lysyl aminopeptidase PepN
D39V_00712	CDS	715280	715954	+	ciaR			Two-component system response regulator CiaR
D39V_00713	CDS	715944	717278	+	ciaH	2.7.3.-		Two-component system sensor histidine kinase CiaH
D39V_00714	CDS	717312	717599	-				Hypothetical protein
D39V_00715	CDS	717739	718668	+				Protease
D39V_00716	CDS	718868	721318	+	yoaA			Bifunctional DinG family ATP-dependent helicase YoaA/DnaQ family exonuclease
D39V_00717	CDS	721355	722578	+	rodA			Cell shape-determining protein RodA
D39V_00718	CDS	722589	723143	+	thiJ			4-methyl-5(b-hydroxyethyl)-thiazole monophosphate biosynthesis enzyme
D39V_00719	CDS	723219	723791	+				Hydrolase, haloacid dehalogenase-like family
D39V_00720	CDS	723806	725752	+	gyrB	5.6.2.2		DNA gyrase subunit B
D39V_00721	CDS	725834	727561	+	ezrA			Septation ring formation regulator EzrA
D39V_00722	CDS	728304	728708	+				IS630 family transposase ISSpn2
D39V_00723	CDS	728740	729249	+				IS630 family transposase ISSpn2
D39V_00724	CDS	729883	730182	-				Hypothetical protein
D39V_00725	CDS	730347	730769	-				MutT/Nudix family protein
D39V_00726	CDS	730880	731209	+				IS630 family transposase IS630-Spn1
D39V_00727	CDS	731934	734192	-	clpE			ATP-dependent Clp protease ATP-binding subunit ClpE
D39V_00728	CDS	734421	734651	-				Hypothetical protein
D39V_00729	CDS	734841	735524	+	glnP4			Glutamine ABC transporter permease GlnP4
D39V_00730	CDS	735524	736258	+	glnQ4_2			Glutamine ABC transporter ATP-binding protein GlnQ4
D39V_00731	CDS	736412	737269	+	folD	1.5.1.5		Bifunctional methylenetetrahydrofolate dehydrogenase (NADP+)/methenyltetrahydrofolate cyclohydrolase
D39V_00732	CDS	737411	738283	+	nnrD	4.2.1.136		ADP-dependent (S)-NAD(P)H-hydrate dehydratase
D39V_00733	CDS	738565	739248	+	rpiA	5.3.1.6		Ribose 5-phosphate isomerase A
D39V_00734	CDS	739262	740473	+	deoB	5.4.2.7		Phosphopentomutase
D39V_00735	CDS	740475	740885	+				hypothetical protein
D39V_00736	CDS	741033	741842	+		2.4.2.1		Bifunctional purine nucleoside phosphorylase/N-ribosylnicotinamide phosphorylase
D39V_00737	CDS	742306	743049	+				hypothetical protein
D39V_00738	CDS	743095	743298	+	fucL_1			Fucolectin-related protein
D39V_00739	CDS	743323	743835	+				Thiol-activated cytolysin
D39V_00740	CDS	744493	745203	+	deoD	2.4.2.1		Purine nucleoside phosphorylase
D39V_00741	CDS	745226	745750	-	flaR			FlaR-related DNA topology modulation protein
D39V_00742	CDS	745803	746039	-	rpsT			SSU ribosomal protein S20p
D39V_00743	CDS	746107	747027	-	coaA	2.7.1.33		Pantothenate kinase
D39V_00744	CDS	747225	747665	+				Hypothetical protein
D39V_00745	CDS	747872	748462	+		2.1.1.172		16S rRNA (guanine(1207)-N(2))-methyltransferase
D39V_00746	CDS	748459	749736	+	pdp	2.4.2.2		Pyrimidine-nucleoside phosphorylase
D39V_00747	CDS	749754	750416	+	deoC	4.1.2.4		Deoxyribose-phosphate aldolase
D39V_00748	CDS	750403	750792	+	cdd-1	3.5.4.5		Cytidine deaminase
D39V_00749	CDS	750882	751934	+				Nucleoside-binding protein
D39V_00750	CDS	752078	753613	+				Putative deoxyribose-specific ABC transporter ATP-binding protein
D39V_00751	CDS	753606	754664	+				Putative deoxyribose-specific ABC transporter permease protein
D39V_00752	CDS	754667	755623	+				Putative deoxyribose-specific ABC transporter permease protein
D39V_00753	CDS	755708	755920	+				IS3 family transposase ISSpn11
D39V_00754	CDS	756056	756223	+				hypothetical protein
D39V_00755	CDS	756223	756591	+				hypothetical protein
D39V_00756	CDS	756567	757055	+				IS3 family transposase ISSpn11
D39V_00757	CDS	757098	757739	-	plsY	2.3.1.275		Acyl-phosphate:glycerol-3-phosphate O-acyltransferase PlsY
D39V_00758	CDS	757875	759818	+	parE	5.99.1.-		Topoisomerase IV subunit B
D39V_00759	CDS	759818	759925	+		2.1.1.72		Restriction enzyme BcgI alpha chain-like protein
D39V_00760	CDS	760274	762709	+	parC	5.99.1.-		Topoisomerase IV subunit A
D39V_00761	CDS	762839	763861	+	ilvE	2.6.1.42		Branched-chain amino acid aminotransferase
D39V_00762	CDS	763917	764621	+				Oligopeptide ABC transporter substrate-binding protein
D39V_00763	CDS	764686	765375	+				Hypothetical protein
D39V_00764	CDS	765372	766295	+				Putative membrane protein
D39V_00765	CDS	766310	766954	+	pcp1_1	3.4.19.3		Pyrrolidone-carboxylate peptidase
D39V_00766	CDS	767122	767352	+				Hypothetical protein
D39V_00767	tRNA	767402	767482	+				tRNA-Tyr(gta)
D39V_00768	tRNA	767492	767563	+				tRNA-Gln(ttg)
D39V_00769	CDS	767725	768927	+	rpsA			SSU ribosomal protein S1p
D39V_00770	CDS	769186	769590	-				IS1167 transposase Orf2
D39V_00771	CDS	769587	769874	-				hypothetical protein
D39V_00772	CDS	769871	770389	-				IS1167 transposase Orf1
D39V_00773	CDS	770583	771080	+				GAF domain-containing protein
D39V_00774	CDS	771080	772735	+	dnaX	2.7.7.7		DNA polymerase III subunits gamma and tau
D39V_00775	CDS	772763	772957	+				Hypothetical protein
D39V_00776	CDS	773107	773877	+	sufC			Iron-sulfur cluster assembly ATPase protein SufC
D39V_00777	CDS	773905	775167	+	sufD			Iron-sulfur cluster assembly protein SufD
D39V_00778	CDS	775178	776404	+	sufS	2.8.1.7		Cysteine desulfurase SufS
D39V_00779	CDS	776391	776831	+	sufE2			Putative iron-sulfur cluster assembly scaffold protein for SUF system SufE2
D39V_00780	CDS	776885	778297	+	sufB			Iron-sulfur cluster assembly protein SufB
D39V_00781	CDS	778496	779737	-	pbp3	3.4.16.4		D-alanyl-D-alanine carboxypeptidase, penicillin-binding protein 3
D39V_00782	CDS	779840	780949	+	cozE			Coordinator of zonal cell elongation
D39V_00783	tmRNA	781595	781939	+	ssrA			transfer-messenger RNA, SsrA
D39V_00784	tRNA	782123	782213	-				tRNA-Ser(gga)
D39V_00785	CDS	782374	783114	+	fruR			Transcriptional repressor of the fructose operon, DeoR family
D39V_00786	CDS	783111	784022	+	fruB	2.7.1.56		1-phosphofructokinase
D39V_00787	CDS	784019	785971	+	fruA	2.7.1.202		Fructose-specific PTS IIABC components
D39V_00788	CDS	786057	788360	+	ftsK			DNA translocase FtsK
D39V_00789	CDS	788405	788833	-				Acetyltransferase
D39V_00790	CDS	788911	790113	+				Putative cysteine desulfurase
D39V_00791	CDS	790122	791336	+	thiI	2.8.1.4		tRNA 4-thiouridine synthase ThiI
D39V_00792	CDS	791471	792295	+				Putative alpha-dextrin endo-1,6-alpha-glucosidase
D39V_00793	CDS	792317	792652	+				hypothetical protein
D39V_00794	CDS	792649	793056	+				hypothetical protein
D39V_00795	CDS	793069	794235	+				ATP-grasp-domain-containing protein
D39V_00796	CDS	794743	796236	+		2.1.1.72		Type I restriction-modification system DNA-methyltransferase subunit M
D39V_00797	CDS	796249	796860	+		3.1.21.3		Type I restriction-modification system specificity subunit S
D39V_00798	CDS	796939	800289	+		3.1.21.3		Type I restriction-modification system restriction subunit R
D39V_00799	CDS	800560	800760	+				Hypothetical protein
D39V_00800	CDS	800875	801345	-	argR2			Arginine pathway regulatory protein ArgR2
D39V_00801	CDS	801362	803635	-	pepX	3.4.14.11		Xaa-Pro dipeptidyl-peptidase
D39V_00802	CDS	803981	807082	+	dnaE	2.7.7.7		DNA polymerase III alpha subunit
D39V_00803	CDS	807165	808172	+	pfkA	2.7.1.11		6-phosphofructokinase
D39V_00804	CDS	808231	809736	+	pyk	2.7.1.40		Pyruvate kinase
D39V_00805	CDS	811543	812415	+				Membrane-associated protein
D39V_00806	CDS	812717	812905	-			COG3039	IS5 family transposase ISSpn7
D39V_00807	CDS	813048	813359	+				Hypothetical protein
D39V_00808	CDS	813363	814079	+				Hypothetical protein
D39V_00809	CDS	814209	815024	-				ABC transporter substrate-binding protein
D39V_00810	CDS	815021	815926	-				Putative permease
D39V_00811	CDS	815927	816058	-				Hypothetical protein
D39V_00812	CDS	816316	816636	+				hypothetical protein
D39V_00813	CDS	816633	817637	+				hypothetical protein
D39V_00814	CDS	817739	819868	+	tex			Transcription accessory protein
D39V_00815	CDS	819855	820304	+				Putative SprT family zinc-dependent metallopeptidase
D39V_00816	CDS	820363	820635	+				Putative phage shock protein C
D39V_00817	CDS	820989	821180	-				Hypothetical protein
D39V_00818	CDS	821483	821593	+				Hypothetical protein
D39V_00819	CDS	821608	822366	+				ABC transporter ATP-binding protein
D39V_00820	CDS	822368	824356	+				ABC transporter permease protein
D39V_00821	CDS	824399	824989	-				Hypothetical protein
D39V_00822	CDS	825069	825944	-				ISSpn8 transposase
D39V_00823	CDS	826651	828126	+	cad	4.1.1.19		Arginine decarboxylase
D39V_00824	CDS	828280	828807	-				hypothetical protein
D39V_00825	CDS	829063	829923	+	speE	2.5.1.16		Spermidine synthase
D39V_00826	CDS	829920	831179	+	lys1	1.5.1.43		Carboxynorspermidine synthase
D39V_00827	CDS	831179	832306	+	nspC	4.1.1.96		Carboxynorspermidine decarboxylase
D39V_00828	CDS	832303	833388	+	aguA	3.5.3.12		Agmatine deiminase
D39V_00829	CDS	833398	834273	+		3.5.1.53		N-carbamoylputrescine amidase
D39V_00830	CDS	834454	835263	-				Hydrolase, HAD superfamily
D39V_00831	CDS	835535	835756	+				Hypothetical protein
D39V_00832	CDS	835810	836481	+				CAAX amino terminal protease family protein
D39V_00833	CDS	836723	837631	+	cmbR			Cysteine and methionine metabolism regulator CmbR, LysR family
D39V_00834	CDS	837628	838089	+	lspA	3.4.23.36		Lipoprotein signal peptidase
D39V_00835	CDS	838079	838966	+	rluD1	5.4.99.23		Ribosomal large subunit pseudouridine synthase D
D39V_00836	CDS	838969	840852	+	cbpE			Teichoic acid phosphorylcholine esterase, choline-binding protein CbpE
D39V_00837	CDS	840953	842062	+	proB	2.7.2.11		Glutamate 5-kinase
D39V_00838	CDS	842072	843334	+	proA	1.2.1.41		Gamma-glutamyl phosphate reductase
D39V_00839	CDS	843338	844135	+	proC	1.5.1.2		Pyrroline-5-carboxylate reductase
D39V_00840	CDS	844251	844889	+	tmk	2.7.4.9		Thymidylate kinase
D39V_00841	CDS	844886	845776	+	holB	2.7.7.7		DNA polymerase III delta prime subunit
D39V_00842	CDS	845816	846133	+	yabA			DNA replication initiation control protein YabA
D39V_00843	CDS	846136	847005	+		2.1.1.198		16S rRNA (cytidine(1402)-2'-O)-methyltransferase
D39V_00844	CDS	847232	847750	+				hypothetical protein
D39V_00845	CDS	847859	848506	+				Replication protein
D39V_00846	CDS	848495	848884	-				IS1381 transposase OrfB
D39V_00847	CDS	848910	849299	-			COG3039	IS5 family transposase ISSpn7
D39V_00848	CDS	849793	851127	+	trmFO	2.1.1.74		Methylenetetrahydrofolate--tRNA-(uracil-5-)- methyltransferase TrmFO
D39V_00849	CDS	851211	851948	+	pyrH	2.7.4.22		Uridine monophosphate kinase
D39V_00850	CDS	851957	852514	+	frr			Ribosome-recycling factor
D39V_00851	CDS	852574	853428	+				S1 RNA-binding domain protein
D39V_00852	CDS	853437	853652	+				Hypothetical protein
D39V_00853	CDS	853738	854706	+	phoH			Phosphate starvation-inducible protein PhoH
D39V_00854	CDS	854899	855399	+				Acetyltransferase
D39V_00855	CDS	855402	855629	+				hypothetical protein
D39V_00856	CDS	856029	856304	-	ald_1	1.4.1.1	COG0686	Alanine dehydrogenase
D39V_00857	CDS	856715	857140	-	ald_2	1.4.1.1	COG0686	Alanine dehydrogenase
D39V_00858	CDS	857317	857886	+				Acetyltransferase, GNAT family
D39V_00859	CDS	857954	858604	+	comEA			Late competence DNA receptor ComEA
D39V_00860	CDS	858588	860828	+	comEC			Late competence DNA transporter ComEC
D39V_00861	CDS	861227	861703	+				ABC transporter, ATP-binding protein
D39V_00862	CDS	861818	862999	+				Hypothetical protein
D39V_00863	CDS	863279	863836	+	infC			Translation initiation factor 3
D39V_00864	CDS	863869	864069	+	rpmI			LSU ribosomal protein L35p
D39V_00865	CDS	864121	864480	+	rplT			LSU ribosomal protein L20p
D39V_00866	CDS	864538	864918	+	gloA	4.4.1.5		Lactoylglutathione lyase
D39V_00867	CDS	865168	865968	+	pyrK	1.3.1.14		Dihydroorotate dehydrogenase (NAD(+)), electron transfer subunit
D39V_00868	CDS	865979	866917	+	pyrDb	1.3.1.14		Dihydroorotate dehydrogenase (NAD(+)), catalytic subunit
D39V_00869	CDS	867016	869124	+	lytB	3.2.1.96		Endo-beta-N-acetylglucosaminidase LytB
D39V_00870	CDS	869185	870840	-	pavA			Fibronectin/fibrinogen-binding protein
D39V_00871	CDS	870945	871442	+	ybeY			Metal-dependent hydrolase YbeY
D39V_00872	CDS	871423	871818	+	dgkA	2.7.1.107		Diacylglycerol kinase
D39V_00873	CDS	871835	872734	+	era			GTP-binding protein Era
D39V_00874	CDS	872783	873607	+	mutM	3.2.2.23		Formamidopyrimidine-DNA glycosylase MutM
D39V_00875	CDS	873607	874212	+	coaE	2.7.1.24		Dephospho-CoA kinase
D39V_00876	CDS	874199	875398	+	pmrA			Multidrug resistance efflux pump PmrA
D39V_00877	CDS	875587	875820	+	secG			Protein-export membrane protein SecG
D39V_00878	CDS	875922	878276	+	rnr			3'-to-5' exoribonuclease RNase R
D39V_00879	CDS	878239	878706	+	smpB			tmRNA-binding protein SmpB
D39V_00880	CDS	878722	879582	+	tehB	2.1.1.265		Tellurite methyltransferase TehB
D39V_00881	CDS	879655	880608	+	coiA			Competence protein CoiA
D39V_00882	CDS	880627	882429	+	pepF1	3.4.24.-		Oligoendopeptidase F
D39V_00883	CDS	882431	883144	+				O-methyltransferase family protein
D39V_00884	CDS	883211	884152	+	prsA			Putative parvulin type peptidyl-prolyl isomerase PrsA
D39V_00885	CDS	884370	884612	-				IS3 family transposase ISSpn1
D39V_00886	CDS	884612	884803	-				hypothetical protein
D39V_00887	CDS	885372	885992	-	gpmB2			Phosphoglycerate mutase family 5 protein
D39V_00888	CDS	885992	886474	-	ebsC			Transcriptional regulator
D39V_00889	CDS	886474	887316	-				Membrane protein
D39V_00890	CDS	887411	888211	-		3.2.1.17		1,4-beta-N-acetylmuramidase, lyzozyme M1
D39V_00891	CDS	888355	889734	+	glmU	2.7.7.23		Bifunctional N-acetylglucosamine-1-phosphate uridyltransferase/glucosamine-1-phosphate N-acetyltransferase
D39V_00892	CDS	889744	890289	+		3.6.1.13		ADP-ribose pyrophosphatase
D39V_00893	CDS	890301	890615	+	macP			Putative cell wall biogenesis protein MacP
D39V_00894	CDS	890632	891324	+	mtnN	3.2.2.16		Bifunctional 5'-methylthioadenosine nucleosidase/S-adenosylhomocysteine nucleosidase
D39V_00895	CDS	891401	891892	+	orfX			Transcriptional regulator OrfX
D39V_00896	CDS	891990	892580	+	dnaQ	2.7.7.7		DNA polymerase III epsilon subunit
D39V_00897	CDS	892589	894352	+		3.1.4.46		Glycerophosphoryl diester phosphodiesterase
D39V_00898	CDS	894548	894913	+				IS630 family transposase IS630-Spn1
D39V_00899	CDS	895615	896019	+				Hypothetical protein
D39V_00900	CDS	896250	896957	+	ccdA-2			Cytochrome c-type biogenesis protein CcdA-2
D39V_00901	CDS	896968	897525	+				Thiol:disulfide oxidoreductase
D39V_00902	CDS	897899	899290	+	yfnA			Cationic amino acid transporter, APC Superfamily
D39V_00903	CDS	899433	900350	+	lmb			Laminin-binding surface protein
D39V_00904	CDS	900358	902850	+	phtD			Pneumococcal histidine triad protein D
D39V_00905	CDS	903272	903424	+	dhaM_1	2.7.1.121	COG3412	PTS-dependent dihydroxyacetone kinase, phosphotransferase subunit DhaM
D39V_00906	CDS	903494	903652	+	dhaM_2	2.7.1.121	COG3412	PTS-dependent dihydroxyacetone kinase, phosphotransferase subunit DhaM
D39V_00907	CDS	904110	904823	+		3.8.1.2		2-haloalkanoic acid dehalogenase
D39V_00908	CDS	904837	905484	+				Hypothetical protein
D39V_00909	CDS	905620	906273	+	ung			Uracil-DNA glycosylase, family 1
D39V_00910	CDS	906283	906747	+	mutX			8-oxo-dGTP diphosphatase MutX
D39V_00911	CDS	906760	908028	+	pyrC	3.5.2.3		Dihydroorotase
D39V_00912	CDS	908042	908302	+				Hypothetical protein
D39V_00913	CDS	908313	909674	+	pdrM			Dihydrolipoamide acetyltransferase
D39V_00914	CDS	909828	910796	+	acoA	1.2.4.-		Acetoin dehydrogenase E1 component alpha-subunit
D39V_00915	CDS	910812	911804	+	acoB	1.2.4.-		Acetoin dehydrogenase E1 component beta-subunit
D39V_00916	CDS	912022	913065	+	acoC	2.3.1.12		Dihydrolipoamide acetyltransferase (E2) component of acetoin dehydrogenase complex
D39V_00917	CDS	913111	914814	+	acoL	1.8.1.4		Dihydrolipoamide dehydrogenase of acetoin dehydrogenase
D39V_00918	CDS	914878	915867	+	lplA			Lipoate-protein ligase A
D39V_00919	CDS	915940	917010	-	xerS			Tyrosine recombinase XerS
D39V_00920	CDS	917594	919144	-				Voltage-gated chloride channel family protein
D39V_00921	CDS	919160	919939	-	rnhB	3.1.26.4		Ribonuclease HII
D39V_00922	CDS	919926	920777	-	rbgA			50S ribosomal subunit maturation GTPase RbgA
D39V_00923	CDS	921236	927127	-	zmpA	3.4.24.13		IgA1 protease ZmpA
D39V_00924	CDS	927336	928514	-				Hypothetical protein
D39V_00925	CDS	928684	932334	-	rexA			ATP-dependent nuclease subunit RexA
D39V_00926	CDS	932331	935606	-	rexB			ATP-dependent nuclease subunit RexB
D39V_00927	CDS	936131	936481	+				IS630 family transposase IS630-Spn1
D39V_00928	CDS	937462	938766	-	eno	4.2.1.11		Enolase
D39V_00929	CDS	938930	939376	+				Hypothetical protein
D39V_00930	CDS	939373	940488	-	glxK	2.7.1.31		Glycerate kinase
D39V_00931	CDS	941201	942634	-	glgA	2.4.1.21		Glycogen biosynthesis ADP-glucose--glucan transglucosylase GlgA
D39V_00932	CDS	942631	943770	-	glgD	2.7.7.27		Glycogen biosynthesis glucose-1-phosphate adenylyltransferase subunit GlgD
D39V_00933	CDS	943760	944902	-	glgC	2.7.7.27		Glycogen biosynthesis glucose-1-phosphate adenylyltransferase subunit GlgC
D39V_00934	CDS	944892	946820	-	glgB	2.4.1.18		1,4-alpha-glucan-branching enzyme GlgB
D39V_00935	CDS	947285	948709	-	gapN	1.2.1.9		Glyceraldehyde-3-phosphate dehydrogenase (NADP(+))
D39V_00936	CDS	949253	951532	-	pulA			Putative glycogen debranching enzyme
D39V_00937	CDS	951644	953602	-	ligA	6.5.1.2		DNA ligase (NAD(+))
D39V_00938	CDS	953695	954873	-				Macrolide efflux ABC transporter membrane-spanning permease
D39V_00939	CDS	954953	955816	-	rggD			Positive transcriptional regulator, MutR family
D39V_00940	CDS	955819	957720	-				ABC transporter ATP-binding protein
D39V_00941	CDS	958146	958421	-	hlpA			DNA-binding protein HlpA
D39V_00942	CDS	958527	959366	-				DegV family protein
D39V_00943	CDS	959508	960356	+				Transporter
D39V_00944	CDS	960449	961366	-	ribF	2.7.7.2		Bifunctional FMN adenylyltransferase/riboflavin kinase RibF
D39V_00945	CDS	962319	962612	-	rpmA			LSU ribosomal protein L27p
D39V_00946	CDS	962629	962973	-				Putative ribosomal protein
D39V_00947	CDS	962989	963303	-	rplU			LSU ribosomal protein L21p
D39V_00948	CDS	963485	964177	-				Hypothetical protein
D39V_00949	CDS	964591	964890	+				Hypothetical protein
D39V_00950	CDS	965072	965590	+				IS1167 transposase Orf1
D39V_00951	CDS	965587	965874	+				hypothetical protein
D39V_00952	CDS	965871	966389	+				IS1167 transposase Orf2
D39V_00953	CDS	966651	967625	-	eutD	2.3.1.8		Phosphate acetyltransferase
D39V_00954	CDS	967669	968565	-	rluD3			RluD-like protein
D39V_00955	CDS	968562	969380	-	ppnK	2.7.1.23		NAD kinase
D39V_00956	CDS	969364	970035	-		2.7.6.5		GTP pyrophosphokinase
D39V_00957	CDS	970163	970732	+		4.6.1.1		Adenylate cyclase
D39V_00958	CDS	970845	971804	+	prs2	2.7.6.1		Ribose-phosphate pyrophosphokinase
D39V_00959	CDS	971814	972929	+	nifS	2.8.1.7		Cysteine desulfurase
D39V_00960	CDS	972934	973281	+				Hypothetical protein
D39V_00961	CDS	973289	973504	+				Hypothetical protein
D39V_00962	CDS	973587	974228	+	rex			Redox-sensitive transcriptional regulator Rex
D39V_00963	CDS	974246	974935	+				Glutamine amidotransferase, class I
D39V_00964	CDS	974932	975612	-	radC			DNA repair protein RadC
D39V_00965	CDS	975655	977946	-	pcrA			ATP-dependent DNA helicase PcrA
D39V_00966	CDS	978137	978526	-				IS1381 transposase OrfB
D39V_00967	CDS	978541	979221	-				hypothetical protein
D39V_00968	CDS	979320	980180	-	map	3.4.11.18		Methionine aminopeptidase
D39V_00969	CDS	980196	981473	-				Cytosolic protein
D39V_00970	CDS	981466	982017	-		2.3.1.267		Ribosomal-protein-S5p-alanine acetyltransferase
D39V_00971	CDS	982033	983292	-	murA-1	2.5.1.7		UDP-N-acetylglucosamine 1-carboxyvinyltransferase
D39V_00972	CDS	984525	985079	+				IS1167 transposase Orf1
D39V_00973	CDS	985076	985324	+				hypothetical protein
D39V_00974	CDS	985360	985863	+				IS1167 transposase Orf2
D39V_00975	CDS	985914	986072	-				Hypothetical protein
D39V_00976	CDS	986082	987392	-	obgE			GTP-binding protein ObgE
D39V_00977	CDS	987456	987590	-				Hypothetical protein
D39V_00978	CDS	987649	987825	-				Hypothetical protein
D39V_00979	CDS	987856	989181	-	lafA	2.4.1.336		1,2-diacylglycerol 3-glucosyltransferase LafA
D39V_00980	CDS	989197	990240	-	lafB	2.4.1.208		Diglucosyl diacylglycerol synthase LafB
D39V_00981	CDS	990355	990684	-				Putative aromatic ring hydroxylating enzyme
D39V_00982	CDS	990698	991807	-	rpoD			RNA polymerase sigma factor RpoD
D39V_00983	CDS	991810	993570	-	dnaG	2.7.7.-		DNA primase
D39V_00984	CDS	993660	994418	-				ABC transporter ATP-binding protein
D39V_00985	CDS	994415	995281	-	trpY			Putative tryptophan-specific ABC transporter permease protein TrpY
D39V_00986	CDS	995350	996354	-				ABC transporter substrate-binding protein
D39V_00987	CDS	996767	999463	-	ppc	4.1.1.31		Phosphoenolpyruvate carboxylase
D39V_00988	CDS	999483	1000712	-	ftsW			Cell division protein FtsW
D39V_00989	CDS	1001614	1001835	-				Putative repressor protein, phage associated
D39V_00990	CDS	1002494	1003705	-	mefE			Macrolide ABC transporter membrane-spanning permease
D39V_00991	CDS	1004088	1004732	-		2.5.1.56		N-acetylneuraminate synthase
D39V_00992	CDS	1004751	1005950	-	nikS			Nikkomycin biosynthesis protein, carboxylase
D39V_00993	CDS	1005965	1006900	-				Hypothetical protein
D39V_00994	CDS	1006905	1008128	-				Hypothetical protein
D39V_00995	CDS	1008130	1009440	-		6.2.1.3		Long-chain-fatty-acid--CoA ligase
D39V_00996	CDS	1009448	1010554	-				Nodulation protein L
D39V_00997	CDS	1010583	1012475	-				Hypothetical protein
D39V_00998	CDS	1012498	1013100	-				hypothetical protein
D39V_00999	CDS	1013063	1013281	-				hypothetical protein
D39V_01000	CDS	1013291	1013899	-				GlcNAc-PI de-N-acetylase
D39V_01001	CDS	1013901	1015196	-	rffD			UDP-N-acetyl-D-mannosaminuronic acid dehydrogenase
D39V_01002	CDS	1015448	1016302	+	mutR2			Positive transcriptional regulator, MutR family
D39V_01003	CDS	1016347	1016934	-				hypothetical protein
D39V_01004	CDS	1017027	1017524	-				hypothetical protein
D39V_01005	CDS	1017615	1018232	-				hypothetical protein
D39V_01006	CDS	1018255	1018584	-				Tn5252 family protein
D39V_01007	CDS	1018594	1018953	-				Tn5252 family protein
D39V_01008	CDS	1019785	1020141	-				putative protein
D39V_01009	CDS	1020165	1020941	-				putative protein
D39V_01010	CDS	1020969	1021730	-	pezT	2.7.1.176		Bifunctional UDP-N-acetylglucosamine kinase/zeta toxin PezT
D39V_01011	CDS	1021730	1022206	-	pezA			Antitoxin PezA
D39V_01012	CDS	1022651	1022932	-				hypothetical protein
D39V_01013	CDS	1022978	1023295	-				hypothetical protein
D39V_01014	CDS	1023381	1025120	-	nplT	3.2.1.135		Neopullulanase
D39V_01015	CDS	1025283	1026167	-				Transcriptional regulator
D39V_01016	CDS	1026279	1027133	-				Putative hydrolase
D39V_01017	CDS	1027133	1027948	-				Hypothetical protein
D39V_01018	CDS	1028010	1028198	-				Hypothetical protein
D39V_01019	CDS	1028520	1029086	-				Hypothetical protein
D39V_01020	CDS	1029354	1031033	-	ccrB			Phage integrase
D39V_01021	CDS	1031125	1031286	-				Hypothetical protein
D39V_01022	CDS	1032250	1032459	-				Putative type II restriction endonuclease
D39V_01023	CDS	1033027	1033821	-	piaD			Iron compound ABC uptake transporter ATP-binding protein PiaD
D39V_01024	CDS	1033821	1034828	-	piaC			Iron compound ABC uptake transporter permease protein PiaC
D39V_01025	CDS	1034828	1035835	-	piaB			Iron compound ABC uptake transporter permease protein PiaB
D39V_01026	CDS	1035825	1036850	-	piaA			Iron compound ABC uptake transporter substrate-binding protein PiaA
D39V_01027	CDS	1037243	1037461	-				Hypothetical protein
D39V_01028	CDS	1038199	1039830	-	rlmCD	2.1.1.190		23S rRNA (uracil(1939)-C(5))-methyltransferase
D39V_01029	CDS	1039904	1040878	-				Extracellular protein
D39V_01030	CDS	1040952	1041566	-	pvaA			Pneumococcal vaccine antigen A
D39V_01031	CDS	1041566	1042540	-				Pseudouridylate synthase, 23S RNA-specific
D39V_01032	CDS	1042548	1043804	-	glyA	2.1.2.1		Serine hydroxymethyltransferase
D39V_01033	CDS	1043866	1044297	-				N-acetyltransferase, GCN5-family
D39V_01034	CDS	1044299	1044901	-	tsaC			Threonylcarbamoyl-AMP synthase TsaC
D39V_01035	CDS	1044885	1045724	-	hemK	2.1.1.297		Peptide chain release factor N(5)-glutamine methyltransferase
D39V_01036	CDS	1045724	1046803	-	prfA			Peptide chain release factor 1
D39V_01037	CDS	1046813	1047292	-	bltD			Spermine/spermidine acetyltransferase
D39V_01038	CDS	1047282	1047881	-	tdk	2.7.1.21		Thymidine kinase
D39V_01039	CDS	1048004	1048186	+	xylH			Bifunctional 4-oxalocrotonate tautomerase/xylose transport system permease protein XylH
D39V_01040	CDS	1048323	1049696	+	mnmE			GTPase and tRNA-U34 5-formylation enzyme MnmE
D39V_01041	CDS	1049743	1050678	-	dapA_1	4.3.3.7		4-hydroxy-tetrahydrodipicolinate synthase
D39V_01042	CDS	1050734	1051810	-	asd	1.2.1.11		Aspartate-semialdehyde dehydrogenase
D39V_01043	tRNA	1052153	1052225	-				tRNA-Thr(ggt)
D39V_01044	CDS	1052325	1052834	-	queT			Substrate-specific component QueT of putative queuosine-regulated ECF transporter
D39V_01045	CDS	1052957	1053388	+	mesH			GtrA family protein
D39V_01046	CDS	1053470	1053847	+	mscL			Large-conductance mechanosensitive channel MscL
D39V_01047	CDS	1053889	1054983	-	hemH	4.99.1.1		Ferrochelatase, protoheme ferro-lyase
D39V_01048	CDS	1055138	1056358	+	pepT	3.4.11.4		Tripeptide aminopeptidase PepT
D39V_01049	CDS	1056401	1057030	-				hypothetical protein
D39V_01050	CDS	1057278	1057820	-				hypothetical protein
D39V_01051	CDS	1058515	1058604	-	phtE_1			Pneumococcal histidine triad protein E
D39V_01052	CDS	1058830	1061949	-	phtE_2			Pneumococcal histidine triad protein E
D39V_01053	CDS	1062159	1064762	-	phtB			Pneumococcal histidine triad protein B
D39V_01054	CDS	1064920	1067370	-	phtA			Pneumococcal histidine triad protein A
D39V_01055	CDS	1067625	1069349	-	ptsI	2.7.3.9		Phosphoenolpyruvate-protein phosphotransferase of PTS
D39V_01056	CDS	1069364	1069627	-	ptsH			Phosphotransferase system, phosphocarrier protein HPr
D39V_01057	CDS	1069978	1070196	+	nrdH			Glutaredoxin-like protein NrdH
D39V_01058	CDS	1070277	1072436	+	nrdE	1.17.4.1		Ribonucleotide reductase of class Ib, alpha subunit
D39V_01059	CDS	1072624	1073586	+	nrdF	1.17.4.1		Ribonucleotide reductase of class Ib, beta subunit
D39V_01060	CDS	1073768	1074529	+	lacR			Lactose phosphotransferase system repressor
D39V_01061	CDS	1074799	1074984	-				hypothetical protein
D39V_01062	CDS	1075027	1076433	-	lacG-2	3.2.1.85		6-phospho-beta-galactosidase
D39V_01063	CDS	1076642	1078333	-	lacE-2	2.7.1.207		Lactose-specific PTS IIBC components
D39V_01064	CDS	1078333	1078650	-	lacF-2	2.7.1.207		Lactose-specific PTS IIA component
D39V_01065	CDS	1078686	1079522	-	lacT			Beta-glucoside bgl operon antiterminator LacT, BglG family
D39V_01066	CDS	1079756	1080538	-	lacD_1	4.1.2.40		Tagatose 1,6-diphosphate aldolase
D39V_01067	CDS	1080568	1080735	-	lacD_2	4.1.2.40		Tagatose 1,6-diphosphate aldolase
D39V_01068	CDS	1080737	1081666	-	lacC	2.7.1.144		Tagatose-6-phosphate kinase LacC
D39V_01069	CDS	1081677	1082192	-	lacB	5.3.1.26		Galactose-6-phosphate isomerase, LacB subunit
D39V_01070	CDS	1082223	1082648	-	lacA	5.3.1.26		Galactose-6-phosphate isomerase, LacA subunit
D39V_01071	CDS	1082806	1083150	-				Aldose epimerase
D39V_01072	CDS	1083319	1083663	-				IS1381 transposase OrfB
D39V_01073	CDS	1083648	1084121	-			COG3039	IS5 family transposase ISSpn7
D39V_01074	CDS	1084129	1084431	-		2.7.1.204		Galactose-specific PTS IIB component
D39V_01075	CDS	1084469	1084741	-		2.7.1.204		Galactose-specific PTS IIA component
D39V_01076	CDS	1085358	1087181	-	lepA			Translation elongation factor LepA
D39V_01077	CDS	1087260	1087988	-	pphA	3.1.3.16		Serine/threonine protein phosphatase
D39V_01078	CDS	1087990	1089657	-	recN			DNA repair protein RecN
D39V_01079	CDS	1089664	1090056	-	ahrC			Arginine pathway regulatory protein AhrC
D39V_01080	CDS	1090088	1090903	-				RNA-binding methyltransferase
D39V_01081	CDS	1090896	1091771	-	ispA	2.5.1.10		(2E,6E)-farnesyl diphosphate synthase
D39V_01082	CDS	1091768	1091980	-	xseB	3.1.11.6		Exodeoxyribonuclease VII small subunit
D39V_01083	CDS	1091958	1093298	-	xseA	3.1.11.6		Exodeoxyribonuclease VII large subunit
D39V_01084	CDS	1093426	1094064	-	udk	2.7.1.48		Uridine kinase
D39V_01085	CDS	1094172	1094474	-				Hypothetical protein
D39V_01086	CDS	1094471	1094566	-				Hypothetical protein
D39V_01087	CDS	1094715	1095593	-	truB	5.4.99.25		tRNA pseudouridine synthase B
D39V_01088	CDS	1095694	1098879	-				Hypothetical protein
D39V_01089	CDS	1098891	1100165	-				Hypothetical protein
D39V_01090	CDS	1100261	1101376	-	metB_1	2.5.1.48		Cystathionine gamma-synthase
D39V_01091	CDS	1101398	1101520	-	metY	2.5.1.-		O-acetyl-L-homoserine sulfhydrylase
D39V_01092	CDS	1101668	1102465	-	nirC			Formate-nitrate transporter
D39V_01093	CDS	1102709	1103452	-	srtA			Sortase SrtA, LPXTG specific
D39V_01094	CDS	1103452	1105920	-	gyrA	5.6.2.2		DNA gyrase subunit A
D39V_01095	CDS	1106114	1107100	+	ldh	1.1.1.27		L-lactate dehydrogenase
D39V_01096	CDS	1107486	1110740	-				Type II restriction-modification system endonuclease
D39V_01097	CDS	1110905	1112776	-				Type II restriction-modification system methyltransferase
D39V_01098	CDS	1112851	1113114	-	relE2			mRNA interferase RelE2
D39V_01099	CDS	1113107	1113349	-	relB2			Replicon stabilization protein RelB2
D39V_01100	CDS	1113440	1114249	-	vicX			Zn-dependent hydrolase VicX
D39V_01101	CDS	1114251	1115600	-	vicK			Two-component system sensor histidine kinase VicK
D39V_01102	CDS	1115593	1116297	-	vicR			Two-component system response regulator VicR
D39V_01103	CDS	1116352	1117527	-	mutY	3.2.2.-		A/G-specific adenine glycosylase
D39V_01104	CDS	1117856	1119526	-	fhs	6.3.4.3		Formate--tetrahydrofolate ligase
D39V_01105	CDS	1119756	1120445	+	coaB	6.3.2.5		Phosphopantothenoylcysteine synthetase
D39V_01106	CDS	1120457	1121008	+	coaC	4.1.1.36		Phosphopantothenoylcysteine decarboxylase
D39V_01107	CDS	1120992	1121555	+	panT			Substrate-specific component PanT of putative pantothenate ECF transporter
D39V_01108	CDS	1121837	1122364	+	niaX			Substrate-specific component NiaX of putative niacin ECF transporter
D39V_01109	CDS	1122376	1122891	+	niaR			Transcriptional repressor of NAD biosynthesis
D39V_01110	CDS	1122888	1123355	-				MutT/Nudix family protein
D39V_01111	CDS	1123429	1123917	-				Acetyltransferase
D39V_01112	CDS	1123883	1124446	-				Acetyltransferase
D39V_01113	CDS	1124456	1126444	-	uvrB			Excinuclease ABC subunit B
D39V_01114	CDS	1126521	1127474	-				CAAX amino terminal protease family protein
D39V_01115	CDS	1127647	1129812	+	glnHP5			Glutamine ABC transporter GlnHP5
D39V_01116	CDS	1129812	1130552	+	glnQ5_2			Glutamine transport ATP-binding protein GlnQ
D39V_01117	CDS	1130701	1132188	+	zwf	1.1.1.49		Glucose-6-phosphate 1-dehydrogenase
D39V_01118	CDS	1132234	1133511	-	ftsY			Signal recognition particle receptor FtsY
D39V_01119	CDS	1133515	1134333	-				Hydrolase, HAD superfamily
D39V_01120	CDS	1134333	1135127	-				Hydrolase, HAD superfamily
D39V_01121	CDS	1135124	1138663	-	smc			Chromosome partition protein SMC
D39V_01122	CDS	1138654	1139352	-	rnc	3.1.26.3		Ribonuclease III
D39V_01123	tRNA	1139534	1139607	-				tRNA-Arg(ccg)
D39V_01124	CDS	1139670	1140656	-	guaC	1.7.1.7		GMP reductase
D39V_01125	CDS	1140831	1142174	-				Hypothetical protein
D39V_01126	CDS	1142134	1144065	-				Endonuclease
D39V_01127	CDS	1144229	1144399	-				Hypothetical protein
D39V_01128	CDS	1145015	1145374	-		4.2.1.33		3-isopropylmalate dehydratase small subunit
D39V_01129	CDS	1145378	1145647	-				Putative membrane protein
D39V_01130	CDS	1145644	1146681	-	leuB	1.1.1.85		3-isopropylmalate dehydrogenase
D39V_01131	CDS	1146693	1147112	-	leuA_1	2.3.3.13		2-isopropylmalate synthase
D39V_01132	CDS	1147155	1147787	-	leuA_2	2.3.3.13		2-isopropylmalate synthase
D39V_01133	CDS	1147806	1148462	-				Hypothetical protein
D39V_01134	CDS	1148506	1149138	-	cutC			Cytoplasmic copper homeostasis protein CutC
D39V_01135	CDS	1149231	1149590	-				Hypothetical protein
D39V_01136	CDS	1149696	1151783	-	topA	5.6.2.1		DNA topoisomerase I
D39V_01137	CDS	1151950	1152993	-				Integral membrane protein
D39V_01138	CDS	1153883	1154731	-	dprA			DNA protecting protein DprA
D39V_01139	CDS	1154827	1155516	-	licC	2.7.7.15		Cholinephosphate cytidylyltransferase LicC
D39V_01140	CDS	1155528	1156406	-	licB			Choline permease LicB
D39V_01141	CDS	1156396	1157265	-	licA	2.7.1.32		Choline kinase LicA
D39V_01142	CDS	1157282	1158304	-	tarJ	1.1.1.137		Ribulose-5-phosphate reductase
D39V_01143	CDS	1158309	1159016	-	tarI	2.7.7.40		Ribitol-5-phosphate cytidylyltransferase
D39V_01144	CDS	1159352	1160839	+	tacF			Membrane protein TacF involved in the export of O-antigen and teichoic acid
D39V_01145	CDS	1160849	1161652	+	licD1	2.7.8.-		Lipopolysaccharide cholinephosphotransferase LicD1
D39V_01146	CDS	1161654	1162463	+	licD2	2.7.8.-		Lipopolysaccharide cholinephosphotransferase LicD2
D39V_01147	CDS	1162738	1165914	-	carB	6.3.5.5		Carbamoyl-phosphate synthase large chain CarB
D39V_01148	CDS	1166227	1167306	-	carA	6.3.5.5		Carbamoyl-phosphate synthase small chain CarA
D39V_01149	CDS	1167356	1168279	-	pyrB	2.1.3.2		Aspartate carbamoyltransferase
D39V_01150	CDS	1168298	1168819	-	pyrR	2.4.2.9		Bifunctional uracil phosphoribosyltransferase/pyrimidine operon regulatory protein PyrR
D39V_01151	CDS	1169030	1169659	-	nth	4.2.99.18		Endonuclease III
D39V_01152	CDS	1169659	1170201	-				Protein, clustered with ribosomal protein L32p
D39V_01153	CDS	1170371	1170511	+	blpT_2			BlpT protein
D39V_01154	CDS	1170927	1172486	+				ABC transporter ATP-binding protein
D39V_01155	CDS	1172635	1173534	-	htpX			Heat shock protein HtpX
D39V_01156	CDS	1173536	1174096	-	lemA			LemA
D39V_01157	CDS	1174190	1174903	+	rsmG	2.1.1.170		16S rRNA (guanine(527)-N(7))-methyltransferase RsmG
D39V_01158	CDS	1175255	1176538	+	uraA			Uracil permease
D39V_01159	CDS	1176733	1178304	-	ffh			Signal recognition particle protein Ffh
D39V_01160	CDS	1178316	1178648	-				Signal recognition particle associated protein
D39V_01161	CDS	1178739	1179116	-				Hypothetical protein
D39V_01162	CDS	1179188	1180492	+				dNTP triphosphohydrolase
D39V_01163	CDS	1180505	1181311	+	yidA	3.1.3.23		Sugar phosphatase YidA
D39V_01164	tRNA	1181366	1181437	-				tRNA-Arg(cct)
D39V_01165	CDS	1181479	1181826	-	rplS			LSU ribosomal protein L19p
D39V_01166	CDS	1181945	1182274	-	crcB1			ClC-type fluoride channel
D39V_01167	CDS	1182268	1182642	-	crcB2			ClC-type fluoride channel
D39V_01168	CDS	1182639	1182905	-		5.4.99.5		Chorismate mutase I
D39V_01169	CDS	1183021	1183464	-	fld			Flavodoxin
D39V_01170	CDS	1183568	1184503	+	pde2			DHH family phosphoesterase Pde2
D39V_01171	CDS	1184599	1184841	+	rpmE2			LSU ribosomal protein L31p
D39V_01172	CDS	1184898	1185476	-	efeU			Ferrous iron transport permease EfeU
D39V_01173	CDS	1185451	1186455	-	efeB			Ferrous iron transport peroxidase EfeB
D39V_01174	CDS	1186507	1186773	-				IS630 family transposase ISSpn2
D39V_01175	CDS	1187461	1188807	+	gdhA	1.4.1.4		NADP-specific glutamate dehydrogenase
D39V_01176	CDS	1189303	1189473	-				Hypothetical protein
D39V_01177	CDS	1189486	1190127	-				ABC transporter ATP-binding protein
D39V_01178	CDS	1190399	1190836	+				hypothetical protein
D39V_01179	CDS	1191127	1191330	-		2.7.1.60		N-acetylmannosamine kinase
D39V_01180	CDS	1191348	1192061	-	dapA_2	4.3.3.7		4-hydroxy-tetrahydrodipicolinate synthase
D39V_01181	CDS	1192170	1192265	-				hypothetical protein
D39V_01182	CDS	1192297	1192704	-	cdd-2	3.5.4.5		Cytidine deaminase
D39V_01183	CDS	1192992	1193480	-				Phosphatidylglycerophosphatase
D39V_01184	CDS	1193485	1194894	-				Hypothetical protein
D39V_01185	CDS	1194904	1196886	-	appD			Oligopeptide transport ATP-binding protein
D39V_01186	CDS	1196899	1197750	-	appC			Dipeptide transport system permease protein
D39V_01187	CDS	1197767	1198717	-	appB			Oligopeptide transport system permease protein
D39V_01188	CDS	1198827	1200455	-	appA			Oligopeptide ABC transporter substrate-binding protein
D39V_01189	CDS	1200537	1201460	-		5.1.3.24		N-acetylneuraminate epimerase
D39V_01190	CDS	1201484	1202182	-	nanE-2	5.1.3.9		N-acetylmannosamine-6-phosphate 2-epimerase
D39V_01191	CDS	1202229	1202492	-				IS1381 transposase OrfB
D39V_01192	CDS	1203075	1203296	-				Hypothetical protein
D39V_01193	CDS	1204090	1204227	-				Hypothetical protein
D39V_01194	CDS	1204360	1205679	-				Hypothetical protein
D39V_01195	CDS	1205682	1206422	-				ABC transporter ATP-binding protein
D39V_01196	CDS	1206437	1208044	-				ABC transporter ATP-binding/membrane spanning protein
D39V_01197	CDS	1208041	1209981	-	ptrB	3.4.21.83		Protease II
D39V_01198	CDS	1210014	1212623	-	lanL			Lanthionine biosynthesis protein LanL
D39V_01199	CDS	1212802	1212939	-				Hypothetical protein
D39V_01200	CDS	1213141	1213728	-				Tn5253 family putative CAAX amino terminal protease
D39V_01201	CDS	1213821	1213964	-				hypothetical protein
D39V_01202	CDS	1213977	1214357	-				hypothetical protein
D39V_01203	CDS	1214412	1214690	-				hypothetical protein
D39V_01204	CDS	1214698	1214952	-				hypothetical protein
D39V_01205	CDS	1214949	1215122	-				hypothetical protein
D39V_01206	CDS	1215310	1215678	-	rplL			LSU ribosomal protein L7/L12 (P1/P2)
D39V_01207	CDS	1215754	1216254	-	rplJ			LSU ribosomal protein L10p (P0)
D39V_01208	CDS	1216504	1217970	-	trzA			Methylthioadenosine deaminase
D39V_01209	CDS	1218065	1219816	-				ABC transporter ATP-binding/permease protein
D39V_01210	CDS	1219818	1221542	-				ABC transporter ATP-binding/permease protein
D39V_01211	CDS	1221600	1222538	-	msrAB1	1.8.4.11		Peptide methionine sulfoxide reductase MsrAB1
D39V_01212	CDS	1222567	1222818	-				Hypothetical protein
D39V_01213	CDS	1222834	1223703	-	thrB	2.7.1.39		Homoserine kinase
D39V_01214	CDS	1223705	1224991	-	hom	1.1.1.3		Homoserine dehydrogenase
D39V_01215	CDS	1225142	1225879	-	mecA			Adaptor protein MecA
D39V_01216	CDS	1226021	1227055	-	tarQ			TarQ
D39V_01217	CDS	1227084	1228517	-	tarP			Teichoic acid ribitol polymerase
D39V_01218	CDS	1228533	1229519	-	cps23FU			Glycosyltransferase, group 2 family
D39V_01219	CDS	1229521	1230624	-				Glycosyltransferase, group 1 family
D39V_01220	CDS	1230614	1231450	-	licD3	2.7.8.-		Lipopolysaccharide cholinephosphotransferase LicD3
D39V_01221	CDS	1231738	1233012	-	psr			LytR-CpsA-Psr subfamily F1 cell envelope-associated transcriptional attenuator
D39V_01222	CDS	1233009	1233857	-	pheA	4.2.1.51		Prephenate dehydratase
D39V_01223	CDS	1233854	1234330	-	aroK	2.7.1.71		Shikimate kinase I
D39V_01224	CDS	1234323	1235606	-	aroA	2.5.1.19		5-Enolpyruvylshikimate-3-phosphate synthase
D39V_01225	CDS	1235698	1236036	-				Transcriptional regulator
D39V_01226	CDS	1236047	1237150	-	tyrA	1.3.1.12		Prephenate dehydrogenase
D39V_01227	CDS	1237160	1238326	-	aroC	4.2.3.5		Chorismate synthase
D39V_01228	CDS	1238336	1239403	-	aroB	4.2.3.4		3-dehydroquinate synthase
D39V_01229	CDS	1239422	1240276	-	aroE	1.1.1.282		Shikimate/quinate 5-dehydrogenase I beta
D39V_01230	CDS	1240266	1240943	-	aroD	4.2.1.10		3-dehydroquinate dehydratase I
D39V_01231	CDS	1240940	1242103	-	ywbD			Putative ribosomal RNA large subunit methyltransferase YwbD
D39V_01232	CDS	1242790	1244424	-				ABC transporter permease
D39V_01233	CDS	1244405	1245154	-				ABC transporter ATP-binding protein
D39V_01234	CDS	1245332	1246786	+	amy	3.2.1.1		Cytoplasmic alpha-amylase
D39V_01235	CDS	1246876	1249494	-	alaS	6.1.1.7		Alanyl-tRNA synthetase
D39V_01236	CDS	1249516	1250001	-				Hypothetical protein
D39V_01237	CDS	1250776	1251846	-	potD			Spermidine/putrescine import ABC transporter substrate-binding protein PotD
D39V_01238	CDS	1251843	1252616	-	potC			Spermidine/putrescine import ABC transporter permease protein PotC
D39V_01239	CDS	1252613	1253419	-	potB			Spermidine/putrescine import ABC transporter permease protein PotB
D39V_01240	CDS	1253400	1254557	-	potA			Spermidine/putrescine import ABC transporter ATP-binding protein PotA
D39V_01241	CDS	1254616	1255566	-	murB	1.3.1.98		UDP-N-acetylenolpyruvoylglucosamine reductase
D39V_01242	CDS	1255678	1256430	-				Hypothetical protein
D39V_01243	CDS	1256440	1257111	-	budA	4.1.1.5		Alpha-acetolactate decarboxylase
D39V_01244	CDS	1257312	1258583	+				Putative transcriptional regulator of pyridoxine metabolism
D39V_01245	CDS	1258603	1259418	-				Amino acid ABC transporter amino acid-binding/permease protein
D39V_01246	CDS	1259575	1260228	-	phoU2			Phosphate transport system regulatory protein PhoU2
D39V_01247	CDS	1260240	1260998	-	pstB2-2			Phosphate transport ATP-binding protein PstB2_2
D39V_01248	CDS	1261011	1261814	-	pstB2-1			Phosphate transport ATP-binding protein PstB2_1
D39V_01249	CDS	1261825	1262709	-	pstA2			Phosphate transport system permease protein PstA2
D39V_01250	CDS	1262699	1263616	-	pstC2			Phosphate transport system permease protein PstC2
D39V_01251	CDS	1263616	1264494	-	pstS2			Phosphate ABC transporter periplasmic phosphate-binding protein PstS2
D39V_01252	CDS	1264958	1265071	-				Hypothetical protein
D39V_01253	CDS	1265068	1266372	-				tRNA and rRNA cytosine-C5-methylase
D39V_01254	CDS	1266373	1267146	-		3.1.3.25		Inositol-1-monophosphatase
D39V_01255	CDS	1267136	1267414	-				Hypothetical protein
D39V_01256	CDS	1267414	1267815	-	spxA1			Transcriptional regulator SpxA1
D39V_01257	CDS	1268025	1268642	-				Integral membrane protein
D39V_01258	CDS	1268632	1269405	-	nagD			Putative NagD-like phosphatase
D39V_01259	CDS	1269416	1270153	-				Acyl-ACP thioesterase
D39V_01260	CDS	1270158	1271288	-	hemN			Putative radical SAM family enzyme
D39V_01261	CDS	1271372	1271761	-				Hypothetical protein
D39V_01262	CDS	1271777	1272160	-				General stress protein
D39V_01263	CDS	1272161	1272949	-	lgt	2.4.99.-		Prolipoprotein diacylglyceryl transferase
D39V_01264	CDS	1272942	1273877	-	hprK	2.7.1.-		HPr kinase/phosphorylase
D39V_01265	CDS	1274007	1274183	-	rpsU			SSU ribosomal protein S21p
D39V_01266	CDS	1274323	1275030	-	nagB	3.5.99.6		Glucosamine-6-phosphate deaminase
D39V_01267	CDS	1275181	1276209	+	queA	5.-.-.-		S-adenosylmethionine:tRNA ribosyltransferase-isomerase
D39V_01268	CDS	1276758	1277147	-	cbpM			Choline-binding protein CbpM
D39V_01269	CDS	1277882	1277983	-				Hypothetical protein
D39V_01270	CDS	1278601	1279152	-				Acetyltransferase, GNAT family
D39V_01271	CDS	1279399	1280223	-	nadE	6.3.1.5		NAD synthetase
D39V_01272	CDS	1280220	1281680	-	pncB	6.3.4.21		Nicotinate phosphoribosyltransferase
D39V_01273	CDS	1281796	1282284	-				Hypothetical protein
D39V_01274	CDS	1282274	1282483	-				Transcriptional repressor
D39V_01275	CDS	1282868	1283596	-				Hypothetical protein
D39V_01276	CDS	1283612	1284331	-				Multidrug efflux ABC transporter ATP-binding protein
D39V_01277	CDS	1284839	1285564	-				Peptidase, U32 family large subunit (C1)
D39V_01278	CDS	1286153	1287439	-				Peptidase, U32 family large subunit (C1)
D39V_01279	CDS	1288063	1288245	+				hypothetical protein
D39V_01280	CDS	1288429	1288620	+				hypothetical protein
D39V_01281	CDS	1288617	1289795	+		2.1.1.-		Type II restriction-modification system methyltransferase
D39V_01282	CDS	1290322	1291314	-				Transcriptional regulator, AraC family
D39V_01283	CDS	1291474	1293228	+				ABC transporter ATP-binding/permease protein
D39V_01284	CDS	1293212	1294933	+				ABC transporter ATP-binding/permease protein
D39V_01285	CDS	1294944	1295528	+				Substrate-specific component of putative ECF transporter
D39V_01286	CDS	1295528	1296223	+				Transmembrane component of energizing module of putative ECF transporter
D39V_01287	CDS	1296211	1297575	+				Duplicated ATPase component of energizing module of putative ECF transporter
D39V_01288	CDS	1299118	1299423	-				hypothetical protein
D39V_01289	CDS	1299774	1300124	-				IS66 family transposase Orf2
D39V_01290	CDS	1300105	1300290	-				IS66 family transposase Orf1
D39V_01291	CDS	1300594	1302156	-	guaA	6.3.5.2		GMP synthase, amidotransferase and ATP pyrophosphatase subunits
D39V_01292	CDS	1302298	1302996	+	nagR			Transcriptional regulator in cluster with beta-lactamase, GntR family
D39V_01293	CDS	1303039	1303935	-				Drug/metabolite transporter superfamily protein
D39V_01294	CDS	1303944	1304882	-				Beta-lactamase, class C
D39V_01295	CDS	1304879	1305604	-	cppA			C3-degrading proteinase
D39V_01296	CDS	1305688	1306323	-		2.7.7.43		Bifunctional N-acetylneuraminate cytidylyltransferase/platelet activating factor
D39V_01297	CDS	1306325	1307152	-				HAD superfamily hydrolase
D39V_01298	CDS	1307174	1307509	-				hypothetical protein
D39V_01299	CDS	1307510	1308022	-	capA			Capsule biosynthesis protein CapA
D39V_01300	CDS	1308751	1309362	+	def1	3.5.1.88		Peptide deformylase
D39V_01301	CDS	1309407	1310135	+	trmH	2.1.1.185		23S rRNA (guanosine(2251)-2'-O)-methyltransferase
D39V_01302	CDS	1310174	1311085	-	trxB	1.8.1.9		Thioredoxin reductase
D39V_01303	CDS	1311151	1311375	-				Hypothetical protein
D39V_01304	CDS	1311453	1312196	-				Cysteine ABC transporter ATP-binding protein
D39V_01305	CDS	1312196	1312996	-				Cysteine ABC transporter permease protein
D39V_01306	CDS	1313154	1313510	-		1.20.4.1		Arsenate reductase
D39V_01307	CDS	1313504	1314034	-	ogt	2.1.1.63		Methylated-DNA--protein-cysteine methyltransferase
D39V_01308	CDS	1314034	1314528	-				Acetyltransferase
D39V_01309	CDS	1314663	1315109	+				Hypothetical protein
D39V_01310	CDS	1315106	1315753	+				Hemolysin III
D39V_01311	CDS	1315774	1316355	-	pdxT	4.3.3.6		Pyridoxal 5'-phosphate synthase, glutaminase subunit PdxT
D39V_01312	CDS	1316356	1317231	-	pdxS	4.3.3.6		Pyridoxal 5'-phosphate synthase, synthase subunit PdxS
D39V_01313	CDS	1317383	1318762	-	nox	1.11.1.1		NADH peroxidase
D39V_01314	CDS	1319056	1319979	+	apbE			Putative thiamine biosynthesis lipoprotein
D39V_01315	CDS	1320039	1320644	+				Fumarate reductase, flavoprotein subunit precursor
D39V_01316	CDS	1320662	1321906	+				Fumarate reductase, flavoprotein subunit precursor
D39V_01317	CDS	1322023	1322280	-				Hypothetical protein
D39V_01318	CDS	1322322	1324358	-	glyS	6.1.1.14		Glycyl-tRNA synthetase beta chain
D39V_01319	CDS	1324618	1325535	-	glyQ	6.1.1.14		Glycyl-tRNA synthetase alpha chain
D39V_01320	CDS	1325729	1326118	-				hypothetical protein
D39V_01321	CDS	1326100	1326489	-				hypothetical protein
D39V_01322	CDS	1326762	1327604	-				Ooxidoreductase of aldo/keto reductase family, subgroup 1
D39V_01323	CDS	1327718	1329160	-	pgdA	3.5.1.-		Peptidoglycan N-acetylglucosamine deacetylase
D39V_01324	CDS	1329936	1330913	+	mocA			Oxidoreductase, Gfo/Idh/MocA family
D39V_01325	CDS	1330910	1331992	+	yfmL			ATP-dependent RNA helicase YfmL
D39V_01326	CDS	1332151	1332564	-				IS630 family transposase ISSpn2
D39V_01327	CDS	1332643	1333131	-				IS3 family transposase ISSpn11
D39V_01328	CDS	1333107	1333475	-				hypothetical protein
D39V_01329	CDS	1333701	1333913	-				IS3 family transposase ISSpn11
D39V_01330	CDS	1333967	1334305	-				IS630 family transposase ISSpn2
D39V_01331	CDS	1334952	1336148	-	tuf			Translation elongation factor Tu
D39V_01332	CDS	1337070	1337939	-				Major intrinsic protein family aquaporin
D39V_01333	CDS	1338163	1338771	-	mucB			Cell wall surface anchor family protein MucB
D39V_01334	CDS	1338729	1339835	-				Hypothetical protein
D39V_01335	CDS	1339946	1340200	-				Hypothetical protein
D39V_01336	CDS	1340558	1340857	-				hypothetical protein
D39V_01337	CDS	1341636	1343354	+	pgm	5.4.2.2		Phosphoglucomutase
D39V_01338	CDS	1343465	1343812	+	bta			Bacterocin transport accessory protein
D39V_01339	CDS	1344091	1344927	-	glnH6			Glutamine ABC transporter substrate-binding protein GlnH6
D39V_01340	CDS	1344940	1345569	-	glnQ6			Glutamine ABC transporter ATP-binding protein GlnQ6
D39V_01341	CDS	1345579	1346220	-	glnP6			Glutamine ABC transporter permease GlnP6
D39V_01342	CDS	1346366	1347595	-				TPR-repeat-containing protein
D39V_01343	CDS	1347585	1348751	-				Hypothetical protein
D39V_01344	CDS	1348895	1349908	+		3.1.1.31		6-phosphogluconolactonase
D39V_01345	CDS	1349953	1350372	-	atpC	7.1.2.2		ATP synthase F1 sector epsilon chain
D39V_01346	CDS	1350383	1351789	-	atpD	7.1.2.2		ATP synthase F1 sector beta chain
D39V_01347	CDS	1351875	1352753	-	atpG	7.1.2.2		ATP synthase F1 sector gamma chain
D39V_01348	CDS	1352769	1354274	-	atpA	7.1.2.2		ATP synthase F1 sector alpha chain
D39V_01349	CDS	1354289	1354825	-	atpH	7.1.2.2		ATP synthase F1 sector delta chain
D39V_01350	CDS	1354825	1355319	-	atpF	7.1.2.2		ATP synthase F0 sector subunit b
D39V_01351	CDS	1355333	1356049	-	atpB	7.1.2.2		ATP synthase F0 sector subunit a
D39V_01352	CDS	1356084	1356284	-	atpE	7.1.2.2		ATP synthase F0 sector subunit c
D39V_01353	CDS	1356359	1357366	-				ISSpn8 transposase
D39V_01354	CDS	1357811	1358239	-				Acetyltransferase
D39V_01355	CDS	1358327	1358734	-				Hypothetical protein
D39V_01356	CDS	1358762	1359244	-	greA			Transcription elongation factor GreA
D39V_01357	CDS	1359315	1360970	-	mltG			Endolytic murein transglycosylase MltG
D39V_01358	CDS	1361051	1361545	-				Acetyltransferase, GNAT family
D39V_01359	CDS	1361542	1362006	-				hypothetical protein
D39V_01360	CDS	1362016	1363350	-	murC	6.3.2.8		UDP-N-acetylmuramate--alanine ligase
D39V_01361	CDS	1363361	1363978	-				Hypothetical protein
D39V_01362	CDS	1364026	1367124	-	snf			SWF/SNF family helicase
D39V_01363	CDS	1367217	1368383	-	patB2			Bifunctional PLP-dependent beta-cystathionase/maltose regulon repressor
D39V_01364	CDS	1368391	1369485	-	metB_2	2.5.1.48		Cystathionine gamma-synthase
D39V_01365	CDS	1369643	1369969	-				ABC transporter ATP-binding/permease protein
D39V_01366	CDS	1369914	1370366	-				ABC transporter, ATP-binding/permease protein
D39V_01367	CDS	1370391	1371014	-	lmrA	7.6.2.2	COG1132	Multidrug resistance ABC transporter ATP-binding and permease protein
D39V_01368	CDS	1371024	1371326	-				hypothetical protein
D39V_01369	CDS	1371498	1373456	-	aliB			Oligopeptide ABC transporter oligopeptide-binding protein AliB
D39V_01370	CDS	1373659	1375281	-	ytgP			Putative cell division protein YtgP
D39V_01371	CDS	1375387	1376832	+	murE	6.3.2.7		UDP-N-acetylmuramoylalanyl-D-glutamate--L-lysine ligase
D39V_01372	CDS	1376878	1377072	-				Hypothetical protein
D39V_01373	CDS	1377173	1377457	-				hypothetical protein
D39V_01374	CDS	1377454	1377768	-				hypothetical protein
D39V_01375	CDS	1377805	1378317	-		1.4.1.13		Glutamate synthase [NADPH] large chain
D39V_01376	CDS	1378404	1379339	-	ppaC	3.6.1.1		Manganese-dependent inorganic pyrophosphatase
D39V_01377	CDS	1379410	1379709	-				Putative endonuclease
D39V_01378	CDS	1379699	1380448	-		2.1.1.223		tRNA(1)(Val) (adenine(37)-N(6))-methyltransferase
D39V_01379	CDS	1380502	1380861	-				General stress protein 13
D39V_01380	CDS	1380863	1382263	-		5.2.1.8		Bifunctional lipoprotein rotamase A/peptidyl-prolyl cis-trans isomerase
D39V_01381	CDS	1382558	1382797	-	rpsR			SSU ribosomal protein S18p
D39V_01382	CDS	1382829	1383299	-	ssbA			Single-stranded DNA-binding protein
D39V_01383	CDS	1383311	1383601	-	rpsF			SSU ribosomal protein S6p
D39V_01384	CDS	1383754	1385097	-	asnC	6.1.1.22		Asparaginyl-tRNA synthetase
D39V_01385	CDS	1385116	1385481	-				Putative lactoylglutathione lyase
D39V_01386	CDS	1385474	1386661	-	aspC	2.6.1.1		Aspartate aminotransferase
D39V_01387	CDS	1386658	1387089	-				Hypothetical protein
D39V_01388	CDS	1387467	1388015	+				Hypothetical protein
D39V_01389	CDS	1388253	1395908	-	pclA			Pneumococcal collagen-like protein PclA
D39V_01390	CDS	1396124	1397608	+	mga1			M protein trans-acting positive regulator Mga1
D39V_01391	CDS	1397659	1398387	-				hypothetical protein
D39V_01392	CDS	1398466	1398630	-				Hypothetical protein
D39V_01393	CDS	1398797	1400392	-				Cell shape-determining protein
D39V_01394	CDS	1400404	1400814	-	def2	3.5.1.88		Peptide deformylase
D39V_01395	CDS	1400930	1401721	-		2.5.1.18		Glutathione S-transferase
D39V_01396	CDS	1401734	1404430	-	pacL	7.2.2.10		Calcium-transporting ATPase
D39V_01397	CDS	1404734	1405918	+	mntE			Cobalt-zinc-cadmium resistance protein
D39V_01398	CDS	1406061	1407932	-				ATPase component of ABC transporter with duplicated ATPase domains
D39V_01399	CDS	1407929	1409113	-	cca	2.7.7.72		CCA tRNA nucleotidyltransferase
D39V_01400	CDS	1409125	1409892	-	dapB	1.17.1.8		4-hydroxy-tetrahydrodipicolinate reductase
D39V_01401	CDS	1410169	1411017	-				DegV family protein
D39V_01402	CDS	1411019	1411393	-				Hypothetical protein
D39V_01403	CDS	1411467	1412819	-	glmM	5.4.2.10		Phosphoglucosamine mutase
D39V_01404	CDS	1412843	1413622	-				Hypothetical protein
D39V_01405	CDS	1413609	1414466	-	disA			Bacterial checkpoint controller DisA
D39V_01406	CDS	1414602	1415570	+		1.8.1.9		Thioredoxin reductase
D39V_01407	CDS	1415604	1416515	-				Putative cytoplasmic protein
D39V_01408	CDS	1416512	1417489	-				LPPG:FO 2-phospho-L-lactate transferase-like protein
D39V_01409	CDS	1417486	1418376	-				Putative P-loop-containing kinase
D39V_01410	CDS	1418428	1418808	-	aldR			RidA/YER057c/UK114 superfamily protein
D39V_01411	CDS	1418819	1419406	-	engB			GTP-binding protein EngB
D39V_01412	CDS	1419415	1420647	-	clpX			ATP-dependent Clp protease ATP-binding subunit ClpX
D39V_01413	CDS	1420679	1420849	-				Hypothetical protein
D39V_01414	CDS	1420849	1421355	-	folA	1.5.1.3		Dihydrofolate reductase
D39V_01415	CDS	1421485	1422003	-	dpr	1.16.3.1		Bifunctional non-specific DNA-binding protein/ferroxidase Dpr
D39V_01416	CDS	1422499	1424004	-	lytC	3.2.1.17		1,4-beta-N-acetylmuramidase, lyzozyme LytC
D39V_01417	CDS	1424042	1424800	-	tpiA	5.3.1.1		Triosephosphate isomerase
D39V_01418	CDS	1424898	1425575	-	dnaD			Chromosome replication initiation protein DnaD
D39V_01419	CDS	1425584	1426528	-	metA	2.3.1.46		Homoserine O-succinyltransferase
D39V_01420	CDS	1426710	1427222	-	apt	2.4.2.7		Adenine phosphoribosyltransferase
D39V_01421	CDS	1427310	1428068	-				SAM-dependent methyltransferase
D39V_01422	CDS	1428569	1429699	-	msmK			Multiple sugar ABC transporter, ATP-binding protein
D39V_01423	tRNA	1429982	1430067	-				tRNA-Leu(aag)
D39V_01424	CDS	1430149	1430724	-		3.5.1.19		Nicotinamidase
D39V_01425	CDS	1430724	1431512	-	codY			GTP-sensing transcriptional pleiotropic repressor CodY
D39V_01426	CDS	1431776	1433350	-	cshA	3.6.4.13		DEAD-box ATP-dependent RNA helicase CshA
D39V_01427	CDS	1433549	1434775	-	oxlT			Major facilitator oxalate:formate antiporter
D39V_01428	CDS	1434965	1436281	+	merA	1.8.1.4		Pyridine nucleotide-disulfide oxidoreductase
D39V_01429	CDS	1436380	1437723	+	murT			Mur ligase family protein
D39V_01430	CDS	1437723	1438505	+	gatD			Putative amidotransferase similar to cobyric acid synthase
D39V_01431	CDS	1438631	1439713	+	pepQ	3.4.13.9		Xaa-Pro dipeptidase
D39V_01432	CDS	1440036	1440524	-				IS3 family transposase ISSpn11
D39V_01433	CDS	1440586	1440858	-				IS3 family transposase ISSpn11
D39V_01434	CDS	1441084	1441356	-				hypothetical protein
D39V_01435	CDS	1441528	1441989	-	pdxU2			Substrate-specific component PdxU2 of putative pyridoxin-related ECF transporter
D39V_01436	CDS	1441967	1442740	-	pdxK	2.7.1.35		Pyridoxal kinase, thiD family
D39V_01437	CDS	1442730	1443479	-	truA	5.4.99.12		tRNA pseudouridine synthase A
D39V_01438	CDS	1443792	1444943	-				Major facilitator superfamily transporter-permease
D39V_01439	CDS	1445183	1445812	-				Hypothetical protein
D39V_01440	CDS	1445815	1446153	-	phnA			Protein PhnA
D39V_01441	CDS	1446284	1446955	-	cmk	2.7.4.25		Cytidylate kinase
D39V_01442	CDS	1446964	1447440	-				Hypothetical protein
D39V_01443	CDS	1447486	1447698	+	fer			Ferredoxin
D39V_01444	CDS	1447760	1448731	-	gtrB	2.4.1.-		Bactoprenol glucosyl transferase
D39V_01445	CDS	1448715	1449734	-	galE-1	5.1.3.2		UDP-glucose 4-epimerase
D39V_01446	CDS	1450035	1451138	-				Glycine/D-amino acid oxidases family protein
D39V_01447	CDS	1451155	1451952	-	ybgI			Putative GTP cyclohydrolase 1 type 2 protein YbgI
D39V_01448	CDS	1451939	1452616	-		2.1.1.217		tRNA (adenine(22)-N(1))-methyltransferase
D39V_01449	CDS	1452718	1455054	-	ctpE	3.6.3.3		Cadmium-transporting ATPase
D39V_01450	CDS	1455187	1455936	+	plsC	2.3.1.-		Acyl-ACP:1-acyl-sn-glycerol-3-phosphate acyltransferase
D39V_01451	CDS	1456229	1456843	-	cadD			Cadmium resistance protein CadD
D39V_01452	CDS	1457577	1457846	-	rpsO			SSU ribosomal protein S15p (S13e)
D39V_01453	CDS	1457987	1458616	-				Rrf2-linked NADH-flavin reductase
D39V_01454	CDS	1458855	1459055	+				Hypothetical protein
D39V_01455	CDS	1459486	1459626	+				hypothetical protein
D39V_01456	CDS	1459867	1461810	+	thrS	6.1.1.3		Threonyl-tRNA synthetase
D39V_01457	CDS	1461859	1462833	-				Two-component system sensor histidine kinase
D39V_01458	CDS	1462826	1463503	-				Two-component system response regulator
D39V_01459	CDS	1463659	1464732	+				Esterase/lipase
D39V_01460	CDS	1464823	1465125	-				Hypothetical protein
D39V_01461	CDS	1465194	1465631	-				Rrf2 family transcriptional regulator, group III
D39V_01462	CDS	1465707	1466549	-				Putative diadenosine tetraphosphatase
D39V_01463	CDS	1466661	1467311	+	mntR			Mn-dependent transcriptional regulator MntR
D39V_01464	CDS	1467613	1468005	+				hypothetical protein
D39V_01465	CDS	1468264	1468701	+				Hypothetical protein
D39V_01466	CDS	1468796	1469095	-				Hypothetical protein
D39V_01467	CDS	1469276	1469638	-				Hypothetical protein
D39V_01468	CDS	1469997	1470110	+				hypothetical protein
D39V_01469	CDS	1470450	1470893	-	dtd	3.6.1.-		D-tyrosyl-tRNA(Tyr) deacylase
D39V_01470	CDS	1470923	1473145	-	relA	3.1.7.2		Bifunctional guanosine-3',5'-bis(diphosphate) 3'-pyrophosphohydrolase/(p)ppGpp synthetase II
D39V_01471	CDS	1474140	1474769	+		3.1.2.6		Hydroxyacylglutathione hydrolase
D39V_01472	CDS	1474892	1476784	-	pepO	3.4.24.-		Neutral endopeptidase O
D39V_01473	CDS	1477075	1477797	+	psaB			Manganese ABC transporter, ATP-binding protein PsaB
D39V_01474	CDS	1477794	1478642	+	psaC			Manganese ABC transporter, inner membrane permease protein PsaC
D39V_01475	CDS	1478674	1479603	+	psaA			Manganese ABC transporter, periplasmic-binding protein PsaA
D39V_01476	CDS	1479726	1480217	+	psaD	1.11.1.15		Thiol peroxidase, Tpx-type
D39V_01477	CDS	1480313	1483021	-				ABC transporter, permease protein
D39V_01478	CDS	1483023	1483724	-				ABC transporter, ATP-binding protein
D39V_01479	CDS	1483974	1486385	-				Putative large secreted protein
D39V_01480	CDS	1486438	1487130	-	gpmA	5.4.2.11		Phosphoglycerate mutase
D39V_01481	CDS	1487181	1487369	-				Hypothetical protein
D39V_01482	CDS	1488453	1491245	-	ileS	6.1.1.5		Isoleucyl-tRNA synthetase
D39V_01483	CDS	1491593	1492381	-	divIVA			Cell division initiation protein DivIVA
D39V_01484	CDS	1492390	1493175	-	ylmH			YlmH
D39V_01485	CDS	1493172	1493435	-	ylmG			Cell division integral membrane protein YlmG, YGGT family
D39V_01486	CDS	1493435	1493974	-	sepF			FtsZ-interacting protein related to cell division YlmF
D39V_01487	CDS	1493984	1494655	-	ylmE			YlmE
D39V_01488	CDS	1494660	1495919	-	ftsZ	3.4.24.-		Cell division protein FtsZ
D39V_01489	CDS	1495936	1497309	-	ftsA			Cell division protein FtsA
D39V_01490	CDS	1497528	1498232	-				Putative membrane protein
D39V_01491	CDS	1498323	1498934	-				MutT/nudix family protein phosphohydrolase
D39V_01492	CDS	1498921	1500294	-	murF	6.3.2.10		UDP-N-acetylmuramoyl-tripeptide--D-alanyl-D- alanine ligase
D39V_01493	CDS	1500378	1501421	-	ddl	6.3.2.4		D-alanine--D-alanine ligase
D39V_01494	CDS	1501597	1502193	-	recR			Recombination protein RecR
D39V_01495	CDS	1502204	1504246	-	pbp2b			Penicillin-binding protein 2B
D39V_01496	CDS	1504461	1505312	+	nanR			Sialic acid utilization regulator, RpiR family
D39V_01497	CDS	1505328	1506212	-	nanK	2.7.1.60		N-acetylmannosamine kinase
D39V_01498	CDS	1506230	1506943	-	dapA_3	4.3.3.7		4-hydroxy-tetrahydrodipicolinate synthase
D39V_01499	CDS	1507052	1507147	-				hypothetical protein
D39V_01500	CDS	1507330	1507794	-				Hypothetical protein
D39V_01501	CDS	1508081	1508425	-				Hypothetical protein
D39V_01502	CDS	1508522	1508974	-	yjgK			Protein YjgK, linked to biofilm formation
D39V_01503	CDS	1509247	1510086	-	satC			ABC transporter, putative N-acetylneuraminate transport system permease protein 2
D39V_01504	CDS	1510102	1510989	-	satB			ABC transporter, putative N-acetylneuraminate transport system permease protein 1
D39V_01505	CDS	1511220	1512548	-	satA			ABC transporter, putative N-acetylneuraminate-binding protein
D39V_01506	CDS	1512673	1514190	-	nanP	2.7.1.193		N-acetylglucosamine-specific PTS IIABC components
D39V_01507	CDS	1514209	1514907	-	nanE-1	5.1.3.9		N-acetylmannosamine-6-phosphate 2-epimerase
D39V_01508	CDS	1515087	1516190	-				Oxidoreductase
D39V_01509	CDS	1516202	1518295	-	nanB	3.2.1.18		Sialidase
D39V_01510	CDS	1518313	1519146	-				ABC transporter, permease protein
D39V_01511	CDS	1519146	1520030	-	ycjO			ABC transporter membrane-spanning permease, sugar transport YcjO
D39V_01512	CDS	1520109	1521446	-				ABC transporter substrate-binding protein - sugar transport
D39V_01513	CDS	1521465	1521917	-				Putative beta-D-galactosidase
D39V_01514	CDS	1522932	1525994	-	nanA	3.2.1.18		Sialidase NanA
D39V_01515	CDS	1526282	1526509	-				Hypothetical protein
D39V_01516	CDS	1527404	1528384	-	axe1	3.1.1.41		Bifunctional acetyl xylan esterase 1/cephalosporin-C deacetylase
D39V_01517	CDS	1528700	1530715	-	recG	3.6.4.12		ATP-dependent DNA helicase RecG
D39V_01518	CDS	1530734	1531837	-	alr	5.1.1.1		Alanine racemase
D39V_01519	CDS	1531827	1532195	-	acpS	2.7.8.7		Holo-[acyl-carrier protein] synthase
D39V_01520	CDS	1532234	1533265	-	aroF	2.5.1.54		2-keto-3-deoxy-D-arabino-heptulosonate-7- phosphate synthase I alpha
D39V_01521	CDS	1533267	1534298	-	aroG	2.5.1.54		2-keto-3-deoxy-D-arabino-heptulosonate-7- phosphate synthase I alpha
D39V_01522	CDS	1534379	1536892	-	secA			Protein translocase subunit SecA
D39V_01523	CDS	1537175	1537327	-				hypothetical protein
D39V_01524	CDS	1537338	1537988	-				ABC transporter, ATP-binding protein
D39V_01525	CDS	1537992	1538633	-				Hypothetical protein
D39V_01526	CDS	1538626	1539417	-				Hypothetical protein
D39V_01527	CDS	1539439	1539831	-				Hypothetical protein
D39V_01528	CDS	1540158	1541009	+				MutR-like transcriptional regulator
D39V_01529	CDS	1541231	1541581	-				Hypothetical protein
D39V_01530	CDS	1541721	1542056	-				Hypothetical protein
D39V_01531	CDS	1542145	1543455	-	engA			GTP-binding protein EngA
D39V_01532	CDS	1543469	1544182	-	frp			NADPH-flavin oxidoreductase
D39V_01533	CDS	1544179	1545075	-	dnaI			Helicase loader DnaI
D39V_01534	CDS	1545076	1546245	-	dnaB			Helicase loader DnaB
D39V_01535	CDS	1546246	1546719	-	nrdR			Ribonucleotide reductase transcriptional regulator NrdR
D39V_01536	CDS	1546859	1547224	+	gntR			Transcriptional regulator, GntR family
D39V_01537	CDS	1547229	1547924	+				Multidrug ABC transporter, ATP-binding protein
D39V_01538	CDS	1547941	1548708	+				ABC transporter ATP-binding protein
D39V_01539	CDS	1549121	1550320	-	qsrB			ABC transporter membrane-spanning permease - Na+ export
D39V_01540	CDS	1550317	1551210	-	qsrA			ABC transporter ATP-binding protein - Na+ export
D39V_01541	CDS	1552519	1553136	+				Immunoreactive protein Se23.5-like protein
D39V_01542	CDS	1553456	1554343	-	scrK	2.7.1.4		Fructokinase
D39V_01543	CDS	1554492	1556375	-	scrA			Sucrose-specific PTS IIBCA components
D39V_01544	CDS	1556752	1558206	+	scrB	3.2.1.26		Sucrose-6-phosphate hydrolase
D39V_01545	CDS	1558187	1559152	+	scrR			Sucrose operon repressor ScrR, LacI family
D39V_01546	CDS	1559187	1560461	-	mvaA	1.1.1.34		Hydroxymethylglutaryl-CoA reductase
D39V_01547	CDS	1560461	1561633	-	mvaS	2.3.3.10		Hydroxymethylglutaryl-CoA synthase
D39V_01548	CDS	1561764	1561961	-				Hypothetical protein
D39V_01549	CDS	1562080	1562469	-				IS1381 transposase OrfB
D39V_01550	CDS	1562503	1562703	-				IS1381 transposase OrfA
D39V_01551	CDS	1562768	1563217	-				Putative membrane-spanning protein
D39V_01552	CDS	1563219	1563977	-				Membrane protein
D39V_01553	CDS	1564092	1566071	-	stkP			Serine/threonine protein kinase StkP
D39V_01554	CDS	1566068	1566808	-	phpP			Protein serine/threonine phosphatase PhpP
D39V_01555	CDS	1566823	1568136	-	sun	2.1.1.176		16S rRNA (cytosine(967)-C(5))-methyltransferase
D39V_01556	CDS	1568129	1569064	-	fmt	2.1.2.9		Methionyl-tRNA formyltransferase
D39V_01557	CDS	1569077	1571473	-	priA			Helicase PriA essential for oriC/DnaA-independent DNA replication
D39V_01558	CDS	1571539	1571853	-	rpoZ	2.7.7.6		DNA-directed RNA polymerase omega subunit
D39V_01559	CDS	1571878	1572504	-	gmk	2.7.4.8		Guanylate kinase
D39V_01560	CDS	1572634	1574247	-	rny			Ribonuclease Y
D39V_01561	CDS	1574438	1574692	-	yoeB			YoeB toxin protein
D39V_01562	CDS	1574696	1574950	-	yefM			Antitoxin YefM
D39V_01563	CDS	1575188	1576285	-				hypothetical protein
D39V_01564	CDS	1576295	1577041	-		2.1.1.-		Methyltransferase
D39V_01565	CDS	1577144	1577497	-	rsfA			Ribosomal silencing factor RsfA
D39V_01566	CDS	1577510	1578010	-		3.3.2.1		Isochorismatase
D39V_01567	CDS	1578011	1578604	-	yqeK			HAD superfamily hydrolase YqeK
D39V_01568	CDS	1578604	1579233	-	nadD	2.7.7.18		Nicotinate-nucleotide adenylyltransferase
D39V_01569	CDS	1579285	1579596	-				RNA-binding protein
D39V_01570	CDS	1579811	1580917	-	yqeH			GTP-binding protein YqeH, required for biogenesis of 30S ribosome subunit
D39V_01571	CDS	1580920	1581447	-				Hydrolase, HAD subfamily IIIA
D39V_01572	CDS	1581462	1582358	-	corA2			Magnesium and cobalt transport protein CorA2
D39V_01573	CDS	1582415	1582975	-				Potassium efflux system KefA protein
D39V_01574	CDS	1583364	1584323	+	sstT		COG3633	Serine/threonine transporter SstT
D39V_01575	CDS	1584391	1585344	+				Membrane protein
D39V_01576	CDS	1585488	1585868	+				Transcriptional regulator, MarR family
D39V_01577	CDS	1585967	1586188	+				Hypothetical protein
D39V_01578	CDS	1586205	1586519	+	trxA			Thioredoxin
D39V_01579	CDS	1586824	1587357	+	queF	1.7.1.-		NADPH-dependent 7-cyano-7-deazaguanine reductase
D39V_01580	CDS	1587369	1587812	+				Hypothetical protein
D39V_01581	CDS	1587837	1588505	-	aqpZ			Aquaporin Z
D39V_01582	CDS	1588616	1589170	-				Hypothetical protein
D39V_01583	CDS	1589238	1589393	-				Putative membrane protein
D39V_01584	CDS	1589416	1591212	-	pepF2	3.4.24.-		Oligoendopeptidase F
D39V_01585	CDS	1591223	1591966	-		2.1.1.193		16S rRNA (uracil(1498)-N(3))-methyltransferase
D39V_01586	CDS	1591968	1592918	-	prmA	2.1.1.-		Ribosomal protein L11 methyltransferase
D39V_01587	CDS	1593056	1593484	-				7,8-dihydro-8-oxoguanine-triphosphatase
D39V_01588	CDS	1593450	1594553	-				Hypothetical protein
D39V_01589	CDS	1594572	1595042	-				Hypothetical protein
D39V_01590	CDS	1595333	1595785	-	hicB			Addiction module antitoxin HicB
D39V_01591	CDS	1595822	1596001	-	hicA			Addiction module toxin HicA
D39V_01592	CDS	1596482	1596721	-				Hypothetical protein
D39V_01593	CDS	1596991	1598262	+				Chromosome segregation helicase
D39V_01594	tRNA	1598526	1598600	+				tRNA-Lys(ctt)
D39V_01595	CDS	1598809	1600128	-	sacA	3.2.1.26		Sucrose-6-phosphate hydrolase
D39V_01596	CDS	1600138	1600983	-				Multiple sugar ABC transporter, membrane-spanning permease protein
D39V_01597	CDS	1600985	1601887	-				Multiple sugar ABC transporter, membrane-spanning permease protein
D39V_01598	CDS	1601983	1603293	-				Multiple sugar ABC transporter, substrate-binding protein
D39V_01599	CDS	1603420	1604415	-				Multiple sugar metabolism operon regulatory protein
D39V_01600	CDS	1604777	1606258	-	mga2			M protein trans-acting positive regulator Mga2
D39V_01601	CDS	1606948	1607514	+				Hypothetical protein
D39V_01602	CDS	1607526	1607696	+				Small integral membrane protein
D39V_01603	CDS	1607735	1608343	+	gls24			General stress protein, Gls24 family
D39V_01604	CDS	1608374	1608577	+				Hypothetical protein
D39V_01605	CDS	1609104	1609550	-				Acetyltransferase
D39V_01606	CDS	1609620	1610279	+	cclA			Type IV prepilin peptidase
D39V_01607	CDS	1610331	1611482	-				Transcriptional regulator, Xre family
D39V_01608	CDS	1611497	1612228	-				Hypothetical protein
D39V_01609	CDS	1612530	1613306	-	trpA	4.2.1.20		Tryptophan synthase alpha chain
D39V_01610	CDS	1613299	1614522	-	trpB	4.2.1.20		Tryptophan synthase beta chain
D39V_01611	CDS	1614500	1615099	-	trpF	5.3.1.24		Phosphoribosylanthranilate isomerase
D39V_01612	CDS	1615086	1615853	-	trpC	4.1.1.48		Indole-3-glycerol phosphate synthase
D39V_01613	CDS	1615850	1616854	-	trpD	2.4.2.18		Anthranilate phosphoribosyltransferase
D39V_01614	CDS	1616865	1617431	-	trpG	4.1.3.27		Bifunctional anthranilate synthase, amidotransferase component/para-aminobenzoate synthase,amidotransferase component
D39V_01615	CDS	1617428	1618789	-	trpE	4.1.3.27		Anthranilate synthase, aminase component
D39V_01616	CDS	1619162	1619368	-				Hypothetical protein
D39V_01617	CDS	1619976	1620977	-				Galactose operon repressor, GalR-LacI family
D39V_01618	CDS	1621085	1621453	-				Hypothetical protein
D39V_01619	CDS	1621549	1622259	-	mgtC			Mg(2+)-transport-ATPase-associated protein MgtC
D39V_01620	CDS	1622262	1623953	-	sfuB_3			Iron(III)-transport system permease protein SfuB
D39V_01621	CDS	1623965	1624975	-				ABC transporter, ATP-binding protein
D39V_01622	CDS	1625078	1626145	-				ABC transporter, substrate-binding protein
D39V_01623	CDS	1626170	1626829	-				Hypothetical protein
D39V_01624	CDS	1627039	1628019	-	galE-2	5.1.3.2		UDP-glucose 4-epimerase
D39V_01625	CDS	1628032	1629507	-	galT-1	2.7.7.10		Galactose-1-phosphate uridylyltransferase
D39V_01626	CDS	1629520	1630161	-	phoU3			Phosphate transport system protein PhoU3
D39V_01627	CDS	1630219	1630620	-				hypothetical protein
D39V_01628	CDS	1630774	1631070	-				hypothetical protein
D39V_01629	CDS	1631054	1633180	-	pfbA			Plasmin- and fibronectin-binding protein PfbA
D39V_01630	CDS	1634344	1635570	-	aatB			Putative UDP-4-keto-6-deoxy-D-glucose 4-transaminase AatB
D39V_01631	CDS	1635613	1636305	-				Sugar transferases involved in lipopolysaccharide synthesis
D39V_01632	CDS	1636478	1638229	-				ABC transporter, ATP-binding/permease protein
D39V_01633	CDS	1638219	1639964	-				ABC transporter, ATP-binding/permease protein
D39V_01634	CDS	1640092	1640622	-				hypothetical protein
D39V_01635	CDS	1640848	1641075	-				hypothetical protein
D39V_01636	CDS	1641209	1642036	+	exoA	3.1.11.2		Exodeoxyribonuclease III
D39V_01637	CDS	1642191	1642430	+				hypothetical protein
D39V_01638	CDS	1643308	1643889	+	xpt	2.4.2.22		Xanthine phosphoribosyltransferase
D39V_01639	CDS	1643889	1645151	+	pbuX			Xanthine permease
D39V_01640	CDS	1645202	1645663	-	dpnD			Type II restriction-modification system component DpnD
D39V_01641	CDS	1645660	1646424	-	dpnC			Type II restriction-modification system endonuclease DpnC
D39V_01642	CDS	1646605	1647009	-	paaI			Thioesterase
D39V_01643	CDS	1647079	1648560	-	galT-2	2.7.7.10		Galactose-1-phosphate uridylyltransferase
D39V_01644	CDS	1648579	1649757	-	galK	2.7.1.6		Galactokinase
D39V_01645	CDS	1649921	1650928	+	galR			Galactose operon repressor, GalR-LacI family
D39V_01646	CDS	1650974	1652011	-	adhB	1.1.1.1		Alcohol dehydrogenase
D39V_01647	CDS	1652012	1652365	-	nmlR			Transcriptional regulator, MerR family
D39V_01648	CDS	1652609	1653499	-	czcD			Cobalt-zinc-cadmium resistance protein CzcD
D39V_01649	CDS	1653632	1654168	+	sczA			Transcriptional regulator SczA, TetR family
D39V_01650	CDS	1654335	1655141	-	pnuC			Ribosyl nicotinamide transporter PnuC
D39V_01651	CDS	1655544	1656062	+				IS1167 transposase Orf1
D39V_01652	CDS	1656059	1656346	+				hypothetical protein
D39V_01653	CDS	1656343	1656861	+				IS1167 transposase Orf2
D39V_01654	CDS	1656970	1658490	-	proWX			Glycine betaine/L-proline transport substrate-binding/permease protein ProWX
D39V_01655	CDS	1658483	1659211	-	proV			Glycine betaine/L-proline transport ATP-binding protein ProV
D39V_01656	CDS	1659226	1659990	-				Hypothetical protein
D39V_01657	CDS	1659994	1660437	-				Transcriptional regulator, MarR family
D39V_01658	CDS	1661119	1661415	-				Hypothetical protein
D39V_01659	CDS	1661437	1662501	-	pepA	3.4.11.7		Glutamyl aminopeptidase
D39V_01660	CDS	1662902	1663603	+		5.1.3.2		UDP-glucose 4-epimerase
D39V_01661	CDS	1664026	1664985	+	piuB			Iron compound ABC uptake transporter permease protein PiuB
D39V_01662	CDS	1664975	1665931	+	piuC			Iron compound ABC uptake transporter permease protein PiuC
D39V_01663	CDS	1665928	1666680	+	piuD			Iron compound ABC uptake transporter ATP-binding protein PiuD
D39V_01664	CDS	1666776	1667741	+	piuA			Iron compound ABC uptake transporter substrate-binding protein PiuA
D39V_01665	CDS	1667966	1668208	-	yidD			Putative membrane protein insertion efficiency factor YidD
D39V_01666	CDS	1668208	1668930	-	rluB	5.4.99.22		Ribosomal large subunit pseudouridine synthase B
D39V_01667	CDS	1668917	1669486	-	scpB			Segregation and condensation protein B
D39V_01668	CDS	1669505	1670233	-	scpA			Segregation and condensation protein A
D39V_01669	CDS	1670233	1670967	-	xerD			Tyrosine recombinase XerD
D39V_01670	CDS	1670964	1671425	-				CBS domain protein
D39V_01671	CDS	1671422	1671943	-				Phosphoesterase
D39V_01672	CDS	1671919	1672890	-	rdgB	3.6.1.15		Nucleoside 5-triphosphatase RdgB (dHAPTP, dITP, XTP-specific)
D39V_01673	CDS	1672887	1673681	-	murI	5.1.1.3		Glutamate racemase
D39V_01674	CDS	1673888	1674136	-				Hypothetical protein
D39V_01675	CDS	1674278	1675903	-	treC	3.2.1.93		Trehalose-6-phosphate hydrolase
D39V_01676	CDS	1676081	1678048	-	treP	2.7.1.201		Trehalose-specific PTS IIBCA components
D39V_01677	CDS	1678233	1678943	+	treR			Trehalose operon transcriptional repressor
D39V_01678	CDS	1679099	1679881	+				IS1167 transposase
D39V_01679	CDS	1679878	1680405	+				IS1167 transposase Orf2
D39V_01680	CDS	1680480	1681406	-	amiF			Peptide ABC transporter ATP-binding protein AmiF
D39V_01681	CDS	1681417	1682484	-	amiE			Peptide ABC transporter ATP-binding protein AmiE
D39V_01682	CDS	1682493	1683419	-	amiD			Peptide ABC transporter permease AmiD
D39V_01683	CDS	1683419	1684915	-	amiC			Peptide ABC transporter permease AmiC
D39V_01684	CDS	1684982	1686961	-	amiA			Peptide ABC transporter substrate-binding protein AmiA
D39V_01685	CDS	1687648	1688841	-	tacL			Wall teichoic acid biosynthesis protein RafX
D39V_01686	CDS	1688979	1690421	-	gtfA	2.4.1.7		Sucrose phosphorylase
D39V_01687	CDS	1690779	1691612	-	msmG			Multiple sugar ABC transporter, membrane-spanning permease protein MsmG
D39V_01688	CDS	1691626	1692492	-	msmF			Multiple sugar ABC transporter, membrane-spanning permease protein MsmF
D39V_01689	CDS	1692506	1693765	-	msmE			Multiple sugar ABC transporter, substrate-binding protein MsmE
D39V_01690	CDS	1693857	1696019	-	agaN	3.2.1.22		Alpha-galactosidase
D39V_01691	CDS	1696127	1696987	+	msmR			Multiple sugar metabolism operon regulatory protein MsmR
D39V_01692	CDS	1696984	1697919	+	birA	6.3.4.11		Bifunctional biotin operon repressor/Biotin--protein ligase
D39V_01693	CDS	1698127	1698564	+				hypothetical protein
D39V_01694	tRNA	1698770	1698859	-				tRNA-Ser(gct)
D39V_01695	tRNA	1698864	1698939	-				tRNA-Ile(gat)
D39V_01696	tRNA	1698974	1699044	-				tRNA-Gly(tcc)
D39V_01697	tRNA	1699064	1699136	-				tRNA-Phe(gaa)
D39V_01698	tRNA	1699140	1699213	-				tRNA-Met(cat)
D39V_01699	tRNA	1699227	1699316	-				tRNA-Ser(tga)
D39V_01700	tRNA	1699327	1699400	-				tRNA-Met(cat)
D39V_01701	tRNA	1699413	1699488	-				tRNA-Met(cat)
D39V_01702	tRNA	1699492	1699567	-				tRNA-Pro(tgg)
D39V_01703	tRNA	1699582	1699655	-				tRNA-Arg(acg)
D39V_01704	tRNA	1699665	1699750	-				tRNA-Leu(taa)
D39V_01705	tRNA	1699758	1699829	-				tRNA-Gly(gcc)
D39V_01706	tRNA	1699852	1699924	-				tRNA-Thr(tgt)
D39V_01707	tRNA	1699942	1700025	-				tRNA-Leu(tag)
D39V_01708	tRNA	1700030	1700102	-				tRNA-Lys(ttt)
D39V_01709	tRNA	1700127	1700199	-				tRNA-Asp(gtc)
D39V_01710	tRNA	1700202	1700274	-				tRNA-Val(tac)
D39V_01711	rRNA	1700283	1700391	-				5S ribosomal RNA
D39V_01712	rRNA	1700474	1703370	-				23S ribosomal RNA
D39V_01713	tRNA	1703496	1703570	-				tRNA-Ala(tgc)
D39V_01714	rRNA	1703622	1705163	-				16S ribosomal RNA
D39V_01715	tRNA	1705419	1705490	-				tRNA-Glu(ttc)
D39V_01716	CDS	1705552	1706907	-	rumA-2			RNA methyltransferase, TrmA family
D39V_01717	CDS	1706945	1707721	+	recX			Regulatory protein RecX
D39V_01718	CDS	1707810	1708343	+				Cysteinyl-tRNA synthetase related protein
D39V_01719	CDS	1708697	1708903	-				Hypothetical protein
D39V_01720	CDS	1709063	1710292	+				IS1167 transposase
D39V_01721	CDS	1710391	1712013	-	groEL			Heat shock protein 60 family chaperone GroEL
D39V_01722	CDS	1712029	1712313	-	groES			Heat shock protein 60 family co-chaperone GroES
D39V_01723	CDS	1712469	1712864	-	ssbB			Single-stranded DNA-binding protein SsbB
D39V_01724	CDS	1712942	1713703	-	ydfG			Short-chain dehydrogenase
D39V_01725	CDS	1713736	1714362	-				Phenylalanyl-tRNA synthetase domain protein
D39V_01726	CDS	1714378	1714695	-				Thioredoxin
D39V_01727	CDS	1714692	1714991	-				Hypothetical protein
D39V_01728	CDS	1715680	1716354	-				Membrane protein
D39V_01729	CDS	1716360	1716806	-				Response regulator of the LytR/AlgR family protein
D39V_01730	CDS	1716920	1717423	-		3.1.3.27		Phosphatidylglycerophosphatase B
D39V_01731	CDS	1717420	1717782	-				Hypothetical protein
D39V_01732	CDS	1717848	1718879	-			COG1132	putative ABC transporter ATP-binding protein
D39V_01733	CDS	1718886	1719056	-				hypothetical protein
D39V_01734	CDS	1719060	1719707	-	patA_1			Multidrug resistance ABC transporter ATP-binding and permease protein
D39V_01735	CDS	1719849	1720193	-				hypothetical protein
D39V_01736	CDS	1720317	1721033	-	yeeN			Transcriptional regulatory protein YeeN
D39V_01737	CDS	1721914	1723329	-	ply			Pneumolysin
D39V_01738	CDS	1723340	1723750	-				Hypothetical protein
D39V_01739	CDS	1723743	1724351	-				Hypothetical protein
D39V_01740	CDS	1724364	1724822	-				Hypothetical protein
D39V_01741	CDS	1724947	1725078	+				hypothetical protein
D39V_01742	CDS	1726111	1726371	-				Hypothetical protein
D39V_01743	CDS	1726430	1726981	-				Hypothetical protein
D39V_01744	CDS	1726971	1727168	-				hypothetical protein
D39V_01745	CDS	1727172	1727966	-				hypothetical protein
D39V_01746	CDS	1728374	1728799	-				hypothetical protein
D39V_01747	CDS	1728928	1729287	-				Putative toxin
D39V_01748	CDS	1729333	1729539	-				Putative toxin
D39V_01749	CDS	1730058	1731014	-	lytA	3.5.1.28		Autolysin/N-acetylmuramoyl-L-alanine amidase LytA
D39V_01750	CDS	1731390	1732760	-	dinF			MATE efflux family protein DinF
D39V_01751	CDS	1733067	1734233	-	recA			DNA recombination/repair protein RecA
D39V_01752	CDS	1734288	1735544	-	cinA	3.6.1.13		Bifunctional ADP-ribose pyrophosphatase/nicotinamide-nucleotide amidase
D39V_01753	CDS	1735629	1736645	-	lytR			Transcriptional regulator LytR
D39V_01754	CDS	1736653	1737171	-				Acetyltransferase
D39V_01755	CDS	1737161	1737604	-	tsaE			TsaE protein, required for threonylcarbamoyladenosine t(6)A37 formation in tRNA
D39V_01756	CDS	1737690	1738310	-	comM			Immunity factor ComM
D39V_01757	CDS	1738693	1739556	-	plcR			Putative transcriptional regulator PlcR
D39V_01758	CDS	1739748	1739918	+				Hypothetical protein
D39V_01759	CDS	1740021	1740245	+	pneA1			Class II two-component lantibiotic peptide PneA1
D39V_01760	CDS	1740252	1740440	+	pneA2			Class II two-component lantibiotic peptide PneA2
D39V_01761	CDS	1740556	1743546	+	lanM			Lanthionine biosynthesis protein LanM
D39V_01762	CDS	1743896	1744600	+	wrbA			Putative flavin adenine dinucleotide (FAD)-dependent flavoprotein WrbA
D39V_01763	CDS	1744581	1745510	+				Hypothetical protein
D39V_01764	CDS	1745507	1747615	+	clyB			Toxin secretion ABC transporter, ATP-binding/permease protein
D39V_01765	CDS	1747639	1749378	+		3.4.21.-		Epidermin leader peptide processing serine protease EPIP precursor
D39V_01766	CDS	1749441	1750196	+				Putative immunity protein
D39V_01767	CDS	1750198	1750830	+				ABC transporter, ATP-binding protein
D39V_01768	CDS	1750988	1751149	+				hypothetical protein
D39V_01769	CDS	1751776	1752189	-	ndk	2.7.4.6		Nucleoside diphosphate kinase
D39V_01770	CDS	1752300	1755977	-	rpoC	2.7.7.6		DNA-directed RNA polymerase beta' subunit
D39V_01771	CDS	1756010	1759621	-	rpoB	2.7.7.6		DNA-directed RNA polymerase beta subunit
D39V_01772	tRNA	1760036	1760109	+				tRNA-Cys(gca)
D39V_01773	CDS	1760305	1761636	-	hlyX			Putative hemolysin
D39V_01774	CDS	1761865	1762689	-	endA	3.1.30.-		DNA-entry nuclease
D39V_01775	CDS	1762728	1762922	-	epuA			Competence-associated EpuA protein
D39V_01776	CDS	1762909	1764192	-	murA-2	2.5.1.7		UDP-N-acetylglucosamine 1-carboxyvinyltransferase
D39V_01777	CDS	1764216	1764413	-				Hypothetical protein
D39V_01778	CDS	1764504	1765541	-				Lon-like protease
D39V_01779	CDS	1765525	1766013	-	coaD	2.7.7.3		Phosphopantetheine adenylyltransferase
D39V_01780	CDS	1766003	1766542	-		2.1.1.171		16S rRNA (guanine(966)-N(2))-methyltransferase
D39V_01781	CDS	1766607	1767599	-	asnA	6.3.1.1		Aspartate--ammonia ligase
D39V_01782	CDS	1767711	1768394	-				Membrane protein
D39V_01783	CDS	1768450	1769190	-	yjfA			rRNA methylase
D39V_01784	CDS	1769224	1769502	+	acyP			Putative nucleoside phosphatase
D39V_01785	CDS	1769580	1770506	+	yidC1			Inner membrane protein translocase component YidC1
D39V_01786	CDS	1770581	1771375	-	pflA	1.97.1.4		Pyruvate formate-lyase activating enzyme
D39V_01787	CDS	1771501	1772751	-	lysA	4.1.1.20		Diaminopimelate decarboxylase
D39V_01788	CDS	1772818	1773645	-	purR			PurR: transcription regulator associated with purine metabolism
D39V_01789	CDS	1773912	1774853	-	yhaM			3'->5' exoribonuclease YhaM
D39V_01790	CDS	1774843	1776099	-	rmuC			DNA recombination protein RmuC
D39V_01791	CDS	1776101	1776763	-		2.7.6.2		thiamine pyrophosphokinase
D39V_01792	CDS	1776726	1777382	-	rpe	5.1.3.1		Ribulose-phosphate 3-epimerase
D39V_01793	CDS	1777393	1778271	-	rsgA			Ribosome small subunit-stimulated GTPase RsgA
D39V_01794	CDS	1778273	1779145	-	ksgA	2.1.1.182		SSU rRNA (adenine(1518)-N(6)/adenine(1519)-N(6))- dimethyltransferase
D39V_01795	CDS	1779276	1779584	-				Hypothetical protein
D39V_01796	CDS	1779577	1780218	-				ABC transporter, ATP-binding protein
D39V_01797	CDS	1780220	1782250	-				Putative immunity protein
D39V_01798	CDS	1782519	1783418	-				Transcriptional regulator
D39V_01799	CDS	1783490	1784050	-	rnmV	3.1.26.8		Ribonuclease M5
D39V_01800	CDS	1784050	1784823	-	tatD			Putative deoxyribonuclease TatD
D39V_01801	CDS	1785129	1785794	-	diiA			Cell wall surface anchor family protein
D39V_01802	CDS	1786057	1786191	-	rpmH			LSU ribosomal protein L34p
D39V_01803	CDS	1786336	1787550	-		2.6.1.2		Alanine transaminase
D39V_01804	CDS	1787706	1787999	-				Hypothetical protein
D39V_01805	CDS	1788161	1788613	+				Universal stress protein family protein
D39V_01806	CDS	1788648	1790036	-				Hydrolase, HAD superfamily
D39V_01807	CDS	1790102	1791064	+		3.5.1.1		L-asparaginase
D39V_01808	CDS	1791316	1792326	-	ccpA			Catabolite control protein A
D39V_01809	CDS	1792751	1793350	-				Two-component system response regulator
D39V_01810	CDS	1793352	1794449	-				Two-component system sensor histidine kinase
D39V_01811	CDS	1794449	1795186	-				ABC transporter, permease protein
D39V_01812	CDS	1795188	1796072	-				ABC transporter, ATP-binding protein
D39V_01813	CDS	1796059	1796253	-				Hypothetical protein
D39V_01814	CDS	1796250	1796441	-				Hypothetical protein
D39V_01815	tRNA	1797043	1797118	-				tRNA-Pro(tgg)
D39V_01816	tRNA	1797133	1797206	-				tRNA-Arg(acg)
D39V_01817	tRNA	1797216	1797301	-				tRNA-Leu(taa)
D39V_01818	tRNA	1797309	1797380	-				tRNA-Gly(gcc)
D39V_01819	tRNA	1797403	1797475	-				tRNA-Thr(tgt)
D39V_01820	tRNA	1797493	1797576	-				tRNA-Leu(tag)
D39V_01821	tRNA	1797581	1797653	-				tRNA-Lys(ttt)
D39V_01822	tRNA	1797678	1797750	-				tRNA-Asp(gtc)
D39V_01823	tRNA	1797753	1797825	-				tRNA-Val(tac)
D39V_01824	rRNA	1797834	1797942	-				5S ribosomal RNA
D39V_01825	rRNA	1798025	1800921	-				23S ribosomal RNA
D39V_01826	tRNA	1801047	1801121	-				tRNA-Ala(tgc)
D39V_01827	rRNA	1801173	1802714	-				16S ribosomal RNA
D39V_01828	tRNA	1802970	1803041	-				tRNA-Glu(ttc)
D39V_01829	CDS	1803135	1803614	-	comX2_2			Competence-specific sigma factor ComX
D39V_01830	CDS	1803736	1804272	-	nusG			Transcription antitermination protein NusG
D39V_01831	CDS	1804327	1804503	-	secE			Protein translocase subunit SecE
D39V_01832	CDS	1804718	1806913	-	pbp2a	2.4.1.129		Multimodular transpeptidase-transglycosylase, penicillin-binding protein 2A
D39V_01833	CDS	1807000	1807875	+	rluD2			RluD-like protein
D39V_01834	CDS	1807943	1808950	-	gap	1.2.1.12		NAD-dependent glyceraldehyde-3-phosphate dehydrogenase
D39V_01835	CDS	1809127	1810089	-				ABC transporter, permease protein
D39V_01836	CDS	1810150	1810473	-				IS630 family transposase IS630-Spn1
D39V_01837	CDS	1810653	1810982	-				IS630 family transposase IS630-Spn1
D39V_01838	CDS	1811113	1811985	-	nadC	2.4.2.19		Quinolinate phosphoribosyltransferase
D39V_01839	CDS	1812222	1813532	+				Malonate permease
D39V_01840	CDS	1813898	1814092	-				hypothetical protein
D39V_01841	CDS	1814552	1815280	-	bguR			Transcriptional regulator, GntR family
D39V_01842	CDS	1815438	1816847	+	bguA	3.2.1.86		6-phospho-beta-glucosidase
D39V_01843	CDS	1816865	1818160	+	bguD	2.7.1.205		Cellobiose-specific PTS IIC component
D39V_01844	CDS	1818165	1818473	+	bguB	2.7.1.205		Cellobiose-specific PTS IIB component
D39V_01845	CDS	1818470	1818778	+	bguC	2.7.1.205		Cellobiose-specific PTS IIA component
D39V_01846	CDS	1819686	1822337	-	adhE	1.2.1.10		Bifunctional acetaldehyde dehydrogenase/alcohol dehydrogenase
D39V_01847	CDS	1822637	1823047	-				Hypothetical protein
D39V_01848	CDS	1823049	1823477	-		3.1.3.48		Low molecular weight protein tyrosine phosphatase
D39V_01849	CDS	1823524	1823823	-	yajC			Preprotein translocase subunit YajC
D39V_01850	CDS	1823940	1825916	-	ulaH	2.2.1.1		Transketolase
D39V_01851	CDS	1826030	1827121	-	ulaG	3.1.1.-		Putative L-ascorbate-6-phosphate lactonase UlaG
D39V_01852	CDS	1827233	1828906	-	ulaR			Transcriptional antiterminator
D39V_01853	CDS	1829085	1829789	-	ulaF	5.1.3.4		L-ribulose-5-phosphate 4-epimerase
D39V_01854	CDS	1829791	1830654	-	ulaE	5.1.3.-		L-xylulose 5-phosphate 3-epimerase
D39V_01855	CDS	1830658	1831323	-	ulaD			3-keto-L-gulonate 6-phosphate decarboxylase
D39V_01856	CDS	1831340	1831825	-	ulaC	2.7.1.194		Ascorbate-specific PTS IIA component
D39V_01857	CDS	1831902	1832183	-	ulaB	2.7.1.194		Ascorbate-specific PTS IIB component
D39V_01858	CDS	1832206	1833663	-	ulaA	2.7.1.194		Ascorbate-specific PTS IIC component
D39V_01859	CDS	1833794	1834417	-				Sakacin A production response regulator
D39V_01860	CDS	1834468	1835454	-	eloR			KH domain RNA-binding protein
D39V_01861	CDS	1835473	1836303	-	yidC2			Inner membrane protein translocase component YidC2
D39V_01862	CDS	1836272	1836643	-	rnpA	3.1.26.5		Ribonuclease P protein component
D39V_01863	CDS	1836792	1837982	-	ackA	2.7.2.1		Acetate kinase
D39V_01864	CDS	1838033	1838986	-		2.1.1.72		Adenine-specific methyltransferase
D39V_01865	CDS	1839047	1839427	-				hypothetical protein
D39V_01866	CDS	1839459	1839641	-				hypothetical protein
D39V_01867	CDS	1839778	1840191	-	comGG			Late competence protein ComGG
D39V_01868	CDS	1840169	1840630	-	comGF			Late competence protein ComGF
D39V_01869	CDS	1840593	1840895	-	comGE			Late competence protein ComGE
D39V_01870	CDS	1840858	1841262	-	comGD			Late competence protein ComGD
D39V_01871	CDS	1841255	1841581	-	comGC			Late competence protein ComGC
D39V_01872	CDS	1841583	1842455	-	comGB			Late competence protein ComGB
D39V_01873	CDS	1842547	1843488	-	comGA			Late competence protein ComGA
D39V_01874	CDS	1843564	1843929	-				DNA-binding protein
D39V_01875	CDS	1844080	1845138	-	adh			Putative Zn-dependent alcohol dehydrogenase
D39V_01876	CDS	1845301	1846452	-	nagA	3.5.1.25		N-acetylglucosamine-6-phosphate deacetylase
D39V_01877	CDS	1846605	1848422	-	adr			Acyltransferase family protein
D39V_01878	CDS	1848520	1849662	-	tgt	2.4.2.29		tRNA-guanine transglycosylase
D39V_01879	CDS	1849792	1850649	+				Membrane protein
D39V_01880	CDS	1850677	1850889	-	pcp1_2	3.4.19.3		Pyrrolidone-carboxylate peptidase
D39V_01881	CDS	1850889	1851158	-	pcp1_3	3.4.19.3		Pyrrolidone-carboxylate peptidase
D39V_01882	CDS	1851460	1851759	-				Hypothetical protein
D39V_01883	CDS	1851770	1852054	-				hypothetical protein
D39V_01884	CDS	1852105	1852194	-				hypothetical protein
D39V_01885	CDS	1852514	1853656	-				Surface immunogenic protein
D39V_01886	CDS	1853822	1854442	-				Hydrolase, haloacid dehalogenase-like family
D39V_01887	CDS	1854446	1855726	-				Multi antimicrobial extrusion family transporter
D39V_01888	CDS	1855787	1857271	-	thrC	4.2.3.1		Threonine synthase
D39V_01889	CDS	1857347	1858624	-				Hypothetical protein
D39V_01890	tRNA	1858730	1858815	-				tRNA-Leu(caa)
D39V_01891	tRNA	1858823	1858896	-				tRNA-Gln(ttg)
D39V_01892	tRNA	1858905	1858979	-				tRNA-His(gtg)
D39V_01893	tRNA	1858992	1859064	-				tRNA-Trp(cca)
D39V_01894	tRNA	1859067	1859149	-				tRNA-Tyr(gta)
D39V_01895	tRNA	1859161	1859233	-				tRNA-Phe(gaa)
D39V_01896	tRNA	1859237	1859310	-				tRNA-Met(cat)
D39V_01897	tRNA	1859321	1859410	-				tRNA-Ser(tga)
D39V_01898	tRNA	1859493	1859568	-				tRNA-Ile(gat)
D39V_01899	tRNA	1859601	1859673	-				tRNA-Gly(tcc)
D39V_01900	tRNA	1859678	1859750	-				tRNA-Val(tac)
D39V_01901	rRNA	1859759	1859867	-				5S ribosomal RNA
D39V_01902	rRNA	1859950	1862846	-				23S ribosomal RNA
D39V_01903	tRNA	1862972	1863046	-				tRNA-Ala(tgc)
D39V_01904	rRNA	1863098	1864639	-				16S ribosomal RNA
D39V_01905	tRNA	1864895	1864966	-				tRNA-Glu(ttc)
D39V_01906	CDS	1865088	1865522	-				Cytidine/deoxycytidylate deaminase family protein
D39V_01907	CDS	1865536	1866996	-	gltX	6.1.1.17		Glutamyl-tRNA synthetase
D39V_01908	CDS	1867120	1868469	-	pgi	5.3.1.9		Glucose-6-phosphate isomerase
D39V_01909	CDS	1868639	1869328	-				Glutamine amidotransferase, class I
D39V_01910	CDS	1869467	1871233	-	patB			Multidrug resistance ABC transporter ATP-binding and permease protein
D39V_01911	CDS	1871382	1871690	+				hypothetical protein
D39V_01912	CDS	1872020	1873714	-	patA_2			Multidrug resistance ABC transporter ATP-binding and permease protein
D39V_01913	CDS	1873861	1876395	-	hexA			DNA mismatch repair protein HexA
D39V_01914	CDS	1876446	1876892	-	argR1			Arginine pathway regulatory protein ArgR1
D39V_01915	CDS	1877040	1878731	+	argS	6.1.1.19		Arginyl-tRNA synthetase
D39V_01916	CDS	1879046	1879435	-				IS1381 transposase OrfB
D39V_01917	CDS	1879599	1880075	+				Putative cupin superfamily protein
D39V_01918	CDS	1880159	1880866	+	pnpR			Two-component system response regulator PnpR
D39V_01919	CDS	1880867	1882198	+	pnpS			Two-component system sensor histidine kinase PnpS
D39V_01920	CDS	1882365	1883240	+	pstS1			Phosphate ABC transporter periplasmic phosphate-binding protein PstS1
D39V_01921	CDS	1883358	1884221	+	pstC1			Phosphate transport system permease protein PstC1
D39V_01922	CDS	1884214	1885029	+	pstA1			Phosphate transport system permease protein PstA1
D39V_01923	CDS	1885031	1885783	+	pstB1			Phosphate transport ATP-binding protein PstB1
D39V_01924	CDS	1885798	1886448	+	phoU1			Phosphate transport system regulatory protein PhoU1
D39V_01925	CDS	1886516	1886932	+				IS1380 family transposase ISSpn5
D39V_01926	CDS	1887055	1887537	-				Transcriptional regulator
D39V_01927	CDS	1887707	1888723	+	gpsA	1.1.1.94		Glycerol-3-phosphate dehydrogenase [NAD(P)+]
D39V_01928	CDS	1888745	1889644	+	galU	2.7.7.9		UTP--glucose-1-phosphate uridylyltransferase
D39V_01929	CDS	1889711	1890388	-				Rhomboid family serine protease
D39V_01930	CDS	1890372	1890911	-		6.3.3.2		5-formyltetrahydrofolate cyclo-ligase
D39V_01931	CDS	1890923	1892053	-	hipO	3.5.1.47		N-acetyl-L,L-diaminopimelate deacetylase
D39V_01932	CDS	1892121	1892819	-	dapD	2.3.1.89		2,3,4,5-tetrahydropyridine-2,6-dicarboxylate N-acetyltransferase
D39V_01933	CDS	1893049	1893960	-				Drug/metabolite transporter superfamily permease
D39V_01934	CDS	1894025	1896490	-	pbp1b	2.4.1.129		Multimodular transpeptidase-transglycosylase, penicillin-binding protein 1B
D39V_01935	CDS	1896632	1897888	+	tyrS	6.1.1.1		Tyrosyl-tRNA synthetase
D39V_01936	CDS	1897966	1900029	-	ctpC	7.2.2.9		Lead, cadmium, zinc and mercury transporting ATPase
D39V_01937	CDS	1900031	1900309	-				Hypothetical protein
D39V_01938	CDS	1900461	1901309	+	rrmA	2.1.1.187		23S rRNA (guanine(745)-N(1))-methyltransferase
D39V_01939	CDS	1902108	1902680	+				Hypothetical protein
D39V_01940	CDS	1903221	1903367	-				Hypothetical protein
D39V_01941	CDS	1903725	1905983	-	malP	2.4.1.1		Maltodextrin phosphorylase
D39V_01942	CDS	1906009	1907526	-	malQ	2.4.1.25		4-alpha-glucanotransferase (amylomaltase)
D39V_01943	CDS	1908076	1909347	+	malX			Maltose/maltodextrin ABC transporter, substrate binding periplasmic protein MalX
D39V_01944	CDS	1909458	1910750	+	malC			Maltose/maltodextrin ABC transporter, permease protein MalC
D39V_01945	CDS	1910752	1911594	+	malD			Maltose/maltodextrin ABC transporter, permease protein MalD
D39V_01946	CDS	1911847	1912647	+	malA			Maltodextrose utilization protein MalA
D39V_01947	CDS	1912657	1913643	+	malR			Maltose operon transcriptional repressor MalR, LacI family
D39V_01948	CDS	1913935	1914876	-				Integral membrane protein
D39V_01949	CDS	1914854	1916617	-	aspS	6.1.1.12		Aspartyl-tRNA synthetase
D39V_01950	CDS	1916736	1916927	-				Hypothetical protein
D39V_01951	CDS	1916969	1917199	-				Hypothetical protein
D39V_01952	CDS	1917217	1917858	-				Membrane-bound protease, CAAX family
D39V_01953	CDS	1917870	1918604	-				Hypothetical protein
D39V_01954	CDS	1918607	1918804	-				Hypothetical protein
D39V_01955	CDS	1918804	1919019	-				Transcriptional regulator, Cro/CI family
D39V_01956	CDS	1919020	1919334	-				Hypothetical protein
D39V_01957	CDS	1919484	1919663	-				Hypothetical protein
D39V_01958	CDS	1919660	1920949	-	hisS	6.1.1.21		Histidyl-tRNA synthetase
D39V_01959	CDS	1921027	1922274	-				Macrolide-efflux protein
D39V_01960	CDS	1922464	1923315	-	rgg			Positive transcriptional regulator, MutR family
D39V_01961	CDS	1923439	1923780	+				Putative aromatic ring hydroxylating enzyme
D39V_01962	CDS	1923989	1925692	-	ilvD	4.2.1.9		Dihydroxy-acid dehydratase
D39V_01963	CDS	1925925	1926854	-				hypothetical protein
D39V_01964	CDS	1926854	1927711	-				hypothetical protein
D39V_01965	CDS	1927715	1929061	-	ulaA2			Putative transport protein SgaT
D39V_01966	CDS	1929074	1929358	-	ulaB2			Putative PTS IIB component
D39V_01967	CDS	1929362	1931392	-	ulaR2			Transcription antiterminator, BglG family
D39V_01968	CDS	1931583	1932590	+				Membrane protease family protein
D39V_01969	CDS	1932593	1932793	+				Hypothetical protein
D39V_01970	CDS	1932945	1933127	+	rpmF			LSU ribosomal protein L32p
D39V_01971	CDS	1933143	1933292	+	rpmG3			LSU ribosomal protein L33p
D39V_01972	CDS	1933772	1935814	-	cbpN			Choline-binding protein CbpN
D39V_01973	CDS	1936171	1936740	+				hypothetical protein
D39V_01974	CDS	1936766	1937155	+				IS1381 transposase OrfB
D39V_01975	CDS	1937207	1937533	-				hypothetical protein
D39V_01976	CDS	1937859	1939739	-				Glycosyl hydrolase-related protein
D39V_01977	CDS	1939733	1940614	-		2.7.1.60		N-acetylmannosamine kinase
D39V_01978	CDS	1940686	1943331	-		3.2.1.24		Alpha-mannosidase
D39V_01979	CDS	1943422	1944702	-				Hypothetical protein
D39V_01980	CDS	1944873	1946957	+				Alpha-1,2-mannosidase
D39V_01981	CDS	1946997	1948676	-				Glycosyl hydrolase family 29 alpha-L-fucosidase
D39V_01982	CDS	1949437	1950180	+	arcA_1	3.5.3.6	COG2235	Arginine deiminase
D39V_01983	CDS	1950254	1950670	+	arcA_2	3.5.3.6	COG2235	Arginine deiminase
D39V_01984	CDS	1950728	1951744	+	arcB	2.1.3.3		Ornithine carbamoyltransferase
D39V_01985	CDS	1951909	1952856	+	arcC	2.7.2.2		Carbamate kinase
D39V_01986	CDS	1953065	1954576	+	arcD			Arginine/ornithine antiporter ArcD
D39V_01987	CDS	1954598	1955929	+				Putative Xaa-His dipeptidase
D39V_01988	CDS	1956334	1956624	-		3.4.24.13		IgA1 protease
D39V_01989	CDS	1957263	1958162	-	ybbK			Putative stomatin/prohibitin-family membrane protease subunit YbbK
D39V_01990	CDS	1958292	1959443	-	adh2	1.2.1.22		Lactaldehyde dehydrogenase involved in fucose or rhamnose utilization
D39V_01991	CDS	1959589	1961355	-	fucI	5.3.1.25		Bifunctional L-fucose isomerase/D-arabinose ketol-isomerase
D39V_01992	CDS	1961412	1964528	-	fucL_2			Fucolectin-related protein
D39V_01993	CDS	1964538	1966832	-	fucY			Putative large secreted protein
D39V_01994	CDS	1966891	1967691	-		2.7.1.191		Mannose-specific PTS IID component
D39V_01995	CDS	1967688	1968461	-		2.7.1.191		Mannose-specific PTS IIC component
D39V_01996	CDS	1968486	1968956	-				PTS IIB component
D39V_01997	CDS	1968947	1969390	-				PTS IIA component
[truncated: 73 more rows]
