# Supplementary material for: Holistic understanding of trimethoprim resistance in Streptococcus pneumoniae using an integrative approach of genome-wide association study, resistance reconstruction, and machine learning
Source: mBio. 2024 Aug 9;15(9):e01360-24. doi: 10.1128/mbio.01360-24 (PMC11389379; doi:10.1128/mbio.01360-24)
Supplement: Table S2 — COGs and SNPs associated with TMP resistance. [file mbio.01360-24-s0003.xlsx]

## Sheet: Table_S2A
Table S2. (A) List of COGs associated with TMP resistance.
Explanation of columns A to S can be found at https://github.com/AdmiralenOla/Scoary#output; explanation of columns T to Y can be found at https://pyseer.readthedocs.io/en/master/usage.html#output.
Significant hit detected by both Scoary and Pyseer		Genes found in the putative ICE depicted in Fig. S4
Significant hit detected only by Scoary
Significant hit detected only by Pyseer
Gene	Non-unique Gene name	Annotation	Number_pos_present_in	Number_neg_present_in	Number_pos_not_present_in	Number_neg_not_present_in	Sensitivity	Specificity	Odds_ratio	Naive_p	Bonferroni_p	Benjamini_H_p	Max_Pairwise_comparisons	Max_supporting_pairs	Max_opposing_pairs	Best_pairwise_comp_p	Worst_pairwise_comp_p	Empirical_p	af	filter-pvalue	lrt-pvalue	beta	beta-std-err	variant_h2
group_951		hypothetical protein	133	22	112	395	54.2857	94.7242	21.321	2.55001e-47	1.10007e-43	6.11152e-45	33	29	9	1.09286e-05	0.013531	0.000999001	2.34E-01	3.64E-38	1.44E-02	1.08E+00	4.41E-01	9.51E-02
erm		rRNA adenine N-6-methyltransferase	130	21	115	396	53.0612	94.964	21.3168	2.66974e-46	1.15172e-42	6.06171e-44	33	29	8	1.09286e-05	0.00455138	0.000999001	2.28E-01	5.46E-37	1.54E-02	1.07E+00	4.39E-01	9.41E-02
group_1453		ISL3 family transposase IS1165	113	18	132	399	46.1224	95.6835	18.976	5.59491e-39	2.41364e-35	1.20682e-36	31	28	6	4.64916e-06	0.00087791	0.000999001	1.98E-01	1.26E-32	2.35E-02	1.17E+00	5.17E-01	8.80E-02
group_1440		hypothetical protein	78	26	167	391	31.8367	93.765	7.02395	8.4106e-18	3.62833e-14	1.00787e-15	25	20	7	0.00407732	0.0432853	0.002997	1.57E-01	1.17E-15	7.56E-02	1.36E+00	7.62E-01	6.91E-02
group_1436		hypothetical protein	43	2	202	415	17.551	99.5204	44.1708	1.00531e-17	4.33691e-14	1.14129e-15	17	15	2	0.00234985	0.00234985	0.001998	6.80E-02	7.26E-21	1.10E-01	1.02E+00	6.38E-01	6.22E-02
group_655		hypothetical protein	43	2	202	415	17.551	99.5204	44.1708	1.00531e-17	4.33691e-14	1.14129e-15	17	15	2	0.00234985	0.00234985	0.000999001	6.80E-02	7.26E-21	1.10E-01	1.02E+00	6.38E-01	6.22E-02
group_1171		hypothetical protein	77	26	168	391	31.4286	93.765	6.89263	3.55021e-17	1.53156e-13	3.8289e-15	25	20	7	0.00407732	0.0432853	0.003996	1.56E-01	3.19E-15	3.05E-01	7.01E-01	6.82E-01	3.99E-02
group_460		hypothetical protein	77	26	168	391	31.4286	93.765	6.89263	3.55021e-17	1.53156e-13	3.8289e-15	25	20	7	0.00407732	0.0432853	0.002997	1.56E-01	2.75E-15	5.38E-02	1.40E+00	7.25E-01	7.50E-02
group_373		hypothetical protein	47	5	198	412	19.1837	98.801	19.5596	9.46538e-17	4.08337e-13	9.7223e-15	15	13	3	0.00738525	0.0351562	0.000999001	7.85E-02	4.97E-11	6.82E-05	1.82E+00	4.55E-01	1.54E-01
group_1435		hypothetical protein	32	1	213	416	13.0612	99.7602	62.4977	8.76976e-14	3.78327e-10	4.91334e-12	14	13	1	0.00183105	0.00183105	0.000999001	4.98E-02	2.15E-15	2.12E-04	3.47E+00	9.33E-01	1.43E-01
group_2819		hypothetical protein	32	1	213	416	13.0612	99.7602	62.4977	8.76976e-14	3.78327e-10	4.91334e-12	14	13	1	0.00183105	0.00183105	0.000999001	4.98E-02	2.15E-15	2.12E-04	3.47E+00	9.33E-01	1.43E-01
group_2858		hypothetical protein	33	2	212	415	13.4694	99.5204	32.2995	3.59909e-13	1.55265e-09	1.78465e-11	12	10	2	0.0385742	0.0385742	0.013986	5.29E-02	3.22E-16	2.51E-02	4.04E+00	1.80E+00	8.71E-02
group_4994	xerC_3	Tyrosine recombinase XerC	33	2	212	415	13.4694	99.5204	32.2995	3.59909e-13	1.55265e-09	1.78465e-11	12	10	2	0.0385742	0.0385742	0.014985	5.29E-02	3.22E-16	2.51E-02	4.04E+00	1.80E+00	8.71E-02
group_2927		hypothetical protein	28	1	217	416	11.4286	99.7602	53.6774	5.69705e-12	2.45771e-08	2.43337e-10	11	11	1	0.000976562	0.0117188	0.000999001	4.38E-02	4.69E-08	8.09E-01	-9.67E-02	3.99E-01	9.44E-03
group_1848		hypothetical protein	17	8	228	409	6.938775510204081	98.08153477218225	3.811951754385965	0.0023106690091010858	1.0	0.015502684456084114	13	11	3	0.0224609375	0.09228515625	0.007992007992007992	3.78E-02	4.28E-02	6.59E-07	3.17E+00	6.31E-01	1.92E-01

## Sheet: Table_S2B
Table S2. (B) List of SNPs associated with TMP resistance.
Explanation of columns E to T can be found at https://github.com/AdmiralenOla/Scoary#output; explanation of columns U to Z can be found at https://pyseer.readthedocs.io/en/master/usage.html#output.
Columns AA to AF indicate the presence or absence of each SNP in the 6 S. pneumoniae strains used in the whole-genome transformation (WGT) experiments.
aCDS SNPs are prefixed by the locus tag of the corresponding CDS (Table S1D) while intergenic SNPs are prefixed by “n.” followed by the position in the S. pneumoniae D39V genome (1).
1. Slager J, Aprianto R, Veening J-W. 2018. Deep genome annotation of the opportunistic human pathogen Streptococcus pneumoniae D39. Nucleic Acids Research 46:9971–9989.
Significant hit detected by both Scoary and Pyseer		SNPs in gene clusters containing sulA
Significant hit detected only by Scoary		SNPs in gene clusters containing folA
Significant hit detected only by Pyseer		SNPs in gene clusters containing pbp genes
		SNPs found in strains selected for the WGT experiments
SNPa	Locus_tag	Gene	Product	Number_pos_present_in	Number_neg_present_in	Number_pos_not_present_in	Number_neg_not_present_in	Sensitivity	Specificity	Odds_ratio	Naive_p	Bonferroni_p	Benjamini_H_p	Max_Pairwise_comparisons	Max_supporting_pairs	Max_opposing_pairs	Best_pairwise_comp_p	Worst_pairwise_comp_p	Empirical_p	af	filter-pvalue	lrt-pvalue	beta	beta-std-err	variant_h2	CCRI18414	CCRI8881	CCRI22088	CCRI15681	CCRI15136	CCRI22765
D39V_00022_p.Tyr86His	D39V_00022	-	IS630 family transposase IS630-Spn1	82	7	163	410	33.46938775510204	98.32134292565947	29.465381244522348	1.1034406874533298e-31	1.1287867200441328e-26	1.0853718461962816e-28	17	16	3	0.000274658203125	0.012725830078125003	0.000999000999000999	1.34E-01	8.71E-33	5.92E-03	8.00E-01	2.90E-01	1.07E-01	0	0	1	1	0	0
D39V_00031_p.Val219fs	D39V_00031	-	hypothetical protein	126	9	119	408	51.42857142857142	97.84172661870504	48.0	2.5410798783767204e-54	2.5994484831830335e-49	1.1815674923559244e-50	30	28	4	8.67992639541626e-07	5.94761222600937e-05	0.000999000999000999	2.04E-01	1.94E-58	1.81E-21	3.75E+00	3.80E-01	3.58E-01	0	1	1	1	1	1
D39V_00046_p.Arg31Lys	D39V_00046	-	IS1167 transposase Orf2	36	0	209	417	14.69387755102041	100.0	inf	5.0699797332205997e-17	5.186437167692677e-12	7.60474658019454e-15	12	12	0	0.00048828125	0.00048828125	0.000999000999000999	5.44E-02	2.20E-25	2.22E-06	1.58E+00	3.32E-01	1.83E-01	0	0	0	0	0	0
D39V_00046_p.Arg252Gln	D39V_00046	-	IS1167 transposase Orf2	31	0	214	417	12.653061224489795	100.0	inf	1.1657971096626093e-14	1.1925754692715594e-09	1.1890084439397401e-12	8	8	0	0.0078125	0.0078125	0.001998001998001998	4.68E-02	3.62E-19	5.85E-03	1.24E+00	4.47E-01	1.07E-01	0	0	0	0	0	0
D39V_00056_p.Thr164Ser	D39V_00056	purH	Bifunctional inosine monophosphate cyclohydrolase/phosphoribosylaminoimidazolecarboxamide formyltransferase	152	9	93	408	62.04081632653061	97.84172661870504	74.0931899641577	1.9854690695335757e-71	2.031075294060762e-66	2.901536134372517e-67	31	29	4	4.6286731958389266e-07	3.3953227102756493e-05	0.000999000999000999	2.43E-01	2.24E-80	1.15E-31	5.07E+00	4.10E-01	4.33E-01	1	1	1	1	1	1
D39V_00056_p.Ala211Pro	D39V_00056	purH	Bifunctional inosine monophosphate cyclohydrolase/phosphoribosylaminoimidazolecarboxamide formyltransferase	82	9	163	408	33.46938775510204	97.84172661870504	22.805725971370144	6.486898071343712e-30	6.635902120042477e-25	5.027198575789755e-27	21	19	4	0.00022125244140625	0.00719738006591797	0.000999000999000999	1.37E-01	1.23E-28	5.50E-04	1.77E+00	5.09E-01	1.34E-01	0	0	0	0	0	0
D39V_00056_p.Leu445Ile	D39V_00056	purH	Bifunctional inosine monophosphate cyclohydrolase/phosphoribosylaminoimidazolecarboxamide formyltransferase	11	1	234	416	4.489795918367347	99.76019184652279	19.555555555555557	0.00012425952307887524	1.0	0.0011922131337835022	7	6	1	0.125	0.125	0.055944055944055944	1.81E-02	3.64E-03	1.62E-07	7.85E+00	1.48E+00	2.02E-01	0	0	0	0	0	0
D39V_00057_p.Val6Ile	D39V_00057	purD	Phosphoribosylamine--glycine ligase	8	21	237	396	3.2653061224489797	94.96402877697841	0.6365280289330922	0.32972972629776137	1.0	0.5399503912287702	3	3	2	0.25	1.0	0.4375	4.38E-02	7.22E-03	2.42E-07	7.72E+00	1.48E+00	1.99E-01	0	0	0	0	0	0
D39V_00073_p.Phe76Leu	D39V_00073	-	Hypothetical protein	152	53	93	364	62.04081632653061	87.29016786570743	11.224994927977278	7.71738374850777e-40	7.894652053210993e-35	1.64471917775229e-36	35	28	13	0.000508260447531939	0.1754652489908041	0.001998001998001998	3.10E-01	3.38E-41	4.35E-10	1.63E+00	2.58E-01	2.39E-01	1	1	1	1	1	0
D39V_00073_p.ThrIle72IleThr	D39V_00073	-	Hypothetical protein	117	45	128	372	47.755102040816325	89.20863309352518	7.55625	4.958761530104817e-26	5.072664282451324e-21	2.588094021658839e-23	34	27	13	0.0008213953115046025	0.22948101302608834	0.004995004995004995	2.45E-01	7.76E-24	1.48E-07	1.84E+00	3.46E-01	2.02E-01	1	1	1	1	1	0
D39V_00073_p.ThrIle72SerThr	D39V_00073	-	Hypothetical protein	33	0	212	417	13.46938775510204	100.0	inf	1.336738456283198e-15	1.367443338624023e-10	1.6144549452467803e-13	5	5	0	0.0625	0.0625	0.007992007992007992	4.98E-02	4.18E-68	9.75E-07	2.73E+00	5.52E-01	1.89E-01	0	0	0	0	0	0
n.76359GCAACCTCAAAACAGTGTTTTGAGCTGACTTCGTCAGTTCTATCCA>G	D39V_00074 | D39V_00075	- | -	Uridine phosphorylase | Trk family potassium uptake protein	16	0	229	417	6.530612244897959	100.0	inf	9.014184182935293e-08	0.009221239993617316	1.8594958648149458e-06	10	10	0	0.001953125	0.001953125	0.000999000999000999	2.42E-02	1.83E-07	6.70E-02	1.02E+00	5.57E-01	7.12E-02	0	0	0	0	0	0
n.87298T>C	D39V_00082 | D39V_00083	rpsD | -	SSU ribosomal protein S4p (S9e) | Hypothetical protein	39	6	206	411	15.918367346938775	98.56115107913669	12.968446601941748	1.4603373573509e-12	1.4938813064492502e-07	8.580593374205918e-11	15	14	3	0.0009765624999999998	0.03515625000000002	0.001998001998001998	6.80E-02	6.71E-12	2.99E-01	7.72E-01	7.44E-01	4.04E-02	0	0	0	0	0	0
D39V_00097_p.Ala67Val	D39V_00097	-	Hypothetical protein	81	19	164	398	33.06122448979592	95.44364508393285	10.345956354300386	1.868596021181938e-22	1.9115176717884872e-17	5.918011367766214e-20	30	26	8	5.94761222600937e-05	0.016124801710247983	0.000999000999000999	1.51E-01	1.01E-21	1.19E-01	5.32E-01	3.41E-01	6.06E-02	1	0	0	0	0	0
D39V_00098_p.AspLeuLeuGlu91GluLeuLeuGln	D39V_00098	gph	Phosphoglycolate phosphatase	19	0	226	417	7.755102040816326	100.0	inf	3.981479776547729e-09	0.00040729343670150306	1.0612127063613941e-07	3	3	0	0.25	0.25	0.08791208791208792	2.87E-02	2.11E-15	3.17E-12	5.70E+00	8.03E-01	2.66E-01	0	0	0	0	0	0
D39V_00098_p.SerSer98LysAsn	D39V_00098	gph	Phosphoglycolate phosphatase	19	0	226	417	7.755102040816326	100.0	inf	3.981479776547729e-09	0.00040729343670150306	1.0612127063613941e-07	3	3	0	0.25	0.25	0.06593406593406594	2.87E-02	2.11E-15	3.17E-12	5.70E+00	8.03E-01	2.66E-01	0	0	0	0	0	0
n.105353AGA>GAT	D39V_00101 | D39V_00102	- | -	Aggregation-promoting factor | Putative bacteriocin	42	4	203	413	17.142857142857142	99.04076738609112	21.362068965517242	2.328323767133669e-15	2.3818053640647293e-10	2.709676182098668e-13	16	15	2	0.000518798828125	0.004180908203124999	0.000999000999000999	6.95E-02	2.42E-15	1.25E-02	9.78E-01	3.91E-01	9.70E-02	0	0	0	0	1	0
n.105331A>AT	D39V_00101 | D39V_00102	- | -	Aggregation-promoting factor | Putative bacteriocin	34	3	211	414	13.877551020408163	99.28057553956835	22.23696682464455	1.068241913966331e-12	1.0927794307301375e-07	6.360765021712093e-11	11	11	1	0.0009765625	0.011718750000000002	0.000999000999000999	5.59E-02	4.11E-12	1.38E-02	1.27E+00	5.16E-01	9.57E-02	0	0	0	0	0	0
n.105315A>G	D39V_00101 | D39V_00102	- | -	Aggregation-promoting factor | Putative bacteriocin	27	2	218	415	11.020408163265307	99.52038369304557	25.69954128440367	1.5521410597230698e-10	1.5877937398649088e-05	5.545908976126122e-09	11	11	1	0.0009765625	0.011718750000000002	0.000999000999000999	4.38E-02	3.22E-11	1.38E-02	1.14E+00	4.60E-01	9.57E-02	0	0	0	0	0	0
D39V_00103_p.SerThr384AlaLeu	D39V_00103	-	Amino acid ABC transporter membrane-spanning permease	17	0	228	417	6.938775510204081	100.0	inf	3.195430615932393e-08	0.0032688296571803596	7.177930736013087e-07	6	6	0	0.03125	0.03125	0.000999000999000999	2.57E-02	1.27E-10	1.03E-03	2.04E+00	6.19E-01	1.27E-01	0	0	0	0	0	0
D39V_00103_p.Glu377Gln	D39V_00103	-	Amino acid ABC transporter membrane-spanning permease	17	0	228	417	6.938775510204081	100.0	inf	3.195430615932393e-08	0.0032688296571803596	7.177930736013087e-07	6	6	0	0.03125	0.03125	0.000999000999000999	2.57E-02	1.27E-10	1.03E-03	2.04E+00	6.19E-01	1.27E-01	0	0	0	0	0	0
D39V_00103_p.Lys368Gln	D39V_00103	-	Amino acid ABC transporter membrane-spanning permease	17	0	228	417	6.938775510204081	100.0	inf	3.195430615932393e-08	0.0032688296571803596	7.177930736013087e-07	6	6	0	0.03125	0.03125	0.000999000999000999	2.57E-02	1.27E-10	1.03E-03	2.04E+00	6.19E-01	1.27E-01	0	0	0	0	0	0
D39V_00103_p.Val356Ile	D39V_00103	-	Amino acid ABC transporter membrane-spanning permease	16	0	229	417	6.530612244897959	100.0	inf	9.014184182935293e-08	0.009221239993617316	1.8594958648149458e-06	6	6	0	0.03125	0.03125	0.000999000999000999	2.42E-02	5.89E-10	2.26E-03	2.03E+00	6.62E-01	1.18E-01	0	0	0	0	0	0
n.108868TTTTTT>AAAATA	D39V_00104 | D39V_00105	- | -	ABC transporter ATP-binding protein | Amino acid ABC transporter substrate-binding/permease protein	21	0	224	417	8.571428571428571	100.0	inf	4.904440503227695e-10	5.0170955015868344e-05	1.5653964123515864e-08	2	2	0	0.5	0.5	0.13537117903930132	3.17E-02	1.43E-64	1.45E-09	6.03E+00	9.83E-01	2.32E-01	0	0	0	1	0	1
n.108841CTA>TCCTG	D39V_00104 | D39V_00105	- | -	ABC transporter ATP-binding protein | Amino acid ABC transporter substrate-binding/permease protein	27	0	218	417	11.020408163265307	100.0	inf	8.546696994162995e-13	8.74301462411892e-08	5.3638126528336936e-11	4	4	0	0.125	0.125	0.02197802197802198	4.08E-02	4.55E-17	8.45E-09	5.52E+00	9.46E-01	2.21E-01	0	0	0	1	0	1
n.108851T>C	D39V_00104 | D39V_00105	- | -	ABC transporter ATP-binding protein | Amino acid ABC transporter substrate-binding/permease protein	35	6	210	411	14.285714285714285	98.56115107913669	11.416666666666666	6.349143102008215e-11	6.494982919061343e-06	2.4837410780349305e-09	12	7	5	0.7744140625000007	0.7744140625000007	0.375	6.19E-02	2.22E-11	1.08E-06	3.53E+00	7.16E-01	1.88E-01	0	0	0	1	0	1
n.108857C>T	D39V_00104 | D39V_00105	- | -	ABC transporter ATP-binding protein | Amino acid ABC transporter substrate-binding/permease protein	35	6	210	411	14.285714285714285	98.56115107913669	11.416666666666666	6.349143102008215e-11	6.494982919061343e-06	2.4837410780349305e-09	12	7	5	0.7744140625000007	0.7744140625000007	0.625	6.19E-02	2.22E-11	1.08E-06	3.53E+00	7.16E-01	1.88E-01	0	0	0	1	0	1
n.119061GCTTTTTTATCTTTCCTTCGCTTGG>ACTTTTTTTATAATTTCTTTGGTTGA	D39V_00113 | D39V_00114	- | -	Hypothetical protein | Hypothetical protein	39	0	206	417	15.918367346938775	100.0	inf	1.868732977195837e-18	1.9116577736820254e-13	3.501204713703343e-16	11	11	0	0.0009765625	0.0009765625	0.000999000999000999	5.89E-02	5.95E-28	1.12E-05	1.70E+00	3.84E-01	1.70E-01	0	0	0	0	0	0
n.119528CATA>TATGCTTATT	D39V_00113 | D39V_00114	- | -	Hypothetical protein | Hypothetical protein	20	1	225	416	8.16326530612245	99.76019184652279	36.977777777777774	1.957852648888254e-08	0.002002824524233217	4.5612036534575656e-07	11	11	1	0.0009765625	0.011718750000000002	0.000999000999000999	3.17E-02	1.23E-05	2.34E-01	1.04E+00	8.75E-01	4.64E-02	0	0	0	0	0	0
n.124204C>A	D39V_00118 | D39V_00119	- | -	Hypothetical protein | Hypothetical protein	13	2	232	415	5.3061224489795915	99.52038369304557	11.627155172413794	9.330279761315167e-05	1.0	0.0009266598337313181	7	5	2	0.4531249999999997	0.4531249999999997	0.2	2.27E-02	5.56E-04	7.26E-07	4.09E+00	8.17E-01	1.91E-01	0	0	0	0	1	0
D39V_00134_p.Pro137Ser	D39V_00134	-	tRNA threonylcarbamoyladenosine biosynthesis protein TsaB	86	5	159	412	35.10204081632653	98.8009592326139	44.5685534591195	9.022843044116635e-36	9.230097748839995e-31	1.3776265296776111e-32	26	25	3	8.046627044677738e-07	8.797645568847655e-05	0.000999000999000999	1.37E-01	1.64E-40	1.71E-05	1.85E+00	4.27E-01	1.66E-01	1	1	0	0	0	0
D39V_00134_p.ArgValIleGluLeuIle140GluValLeuGluLysVal	D39V_00134	-	tRNA threonylcarbamoyladenosine biosynthesis protein TsaB	84	5	161	412	34.285714285714285	98.8009592326139	42.99130434782609	1.0255006060225094e-34	1.0490563549428464e-29	1.362410850575125e-31	26	25	3	8.046627044677738e-07	8.797645568847655e-05	0.000999000999000999	1.34E-01	5.62E-39	8.70E-05	1.59E+00	4.02E-01	1.52E-01	1	1	0	0	0	0
D39V_00152_p.SerThr27IleTyr	D39V_00152	azlC	Branched-chain amino acid transport protein AzlC	31	0	214	417	12.653061224489795	100.0	inf	1.1657971096626093e-14	1.1925754692715594e-09	1.1890084439397401e-12	13	13	0	0.000244140625	0.000244140625	0.000999000999000999	4.68E-02	1.79E-19	2.88E-13	4.11E+00	5.51E-01	2.79E-01	0	1	0	0	0	0
D39V_00173_p.HisSer68GlnAla	D39V_00173	tag	DNA-3-methyladenine glycosylase	41	8	204	409	16.73469387755102	98.08153477218225	10.275122549019608	4.0951805717492326e-12	4.1892468694823126e-07	2.163867184649955e-10	13	9	4	0.26684570312499983	0.26684570312499983	0.17857142857142858	7.40E-02	1.27E-12	1.56E-09	3.78E+00	6.18E-01	2.32E-01	0	0	0	0	1	1
D39V_00175_p.Ala144Pro	D39V_00175	-	Muramoyltetrapeptide carboxypeptidase	8	0	237	417	3.2653061224489797	100.0	inf	0.00032715645300493223	1.0	0.0027989565671193064	3	3	0	0.25	0.25	0.14960629921259844	1.21E-02	1.38E-23	7.02E-07	6.91E+00	1.38E+00	1.91E-01	0	0	0	0	1	0
D39V_00186_p.Pro32_Ala33insValAlaGlnGlnValGlnGlnPro	D39V_00186	-	Hypothetical protein	58	4	187	413	23.6734693877551	99.04076738609112	32.024064171122994	1.0062425283834758e-22	1.0293559192604443e-17	3.3098261069467663e-20	20	19	3	4.005432128906249e-05	0.002576828002929687	0.000999000999000999	9.37E-02	3.79E-23	5.40E-04	1.01E+00	2.91E-01	1.34E-01	0	0	0	0	0	0
D39V_00191_p.PheGlnSerPro24SerGlnSerAla	D39V_00191	-	Acetyltransferase	72	2	173	415	29.38775510204082	99.52038369304557	86.35838150289017	5.54177647023847e-32	5.6690710757598476e-27	5.612941659168165e-29	21	20	2	2.09808349609375e-05	0.00022125244140625	0.000999000999000999	1.12E-01	1.30E-36	4.20E-23	4.53E+00	4.41E-01	3.72E-01	1	1	0	1	0	1
D39V_00238_p.LeuVal404ValIle	D39V_00238	-	Cellobiose-specific PTS IIC component	45	14	200	403	18.367346938775512	96.64268585131894	6.476785714285715	1.5155078853944713e-10	1.5503191015219823e-05	5.443536171074376e-09	14	9	5	0.4239501953124998	0.4239501953124998	0.25	8.91E-02	1.27E-10	3.75E-07	2.46E+00	4.80E-01	1.96E-01	0	0	1	1	0	1
D39V_00251_p.Ala207Val	D39V_00251	bglA	6-phospho-beta-glucosidase	1	6	244	411	0.40816326530612246	98.56115107913669	0.2807377049180328	0.2688370342996174	1.0	0.5399503912287702	2	1	1	1.0	1.0	1.0	1.06E-02	1.60E-01	2.22E-07	7.83E+00	1.49E+00	2.00E-01	0	0	0	0	0	0
D39V_00254_p.Gln1150_Asp1151insAsnGluAlaSerHisProAlaTyrGln	D39V_00254	spuA	Pullulanase SpuA	16	0	229	417	6.530612244897959	100.0	inf	9.014184182935293e-08	0.009221239993617316	1.8594958648149458e-06	6	6	0	0.03125	0.03125	0.002997002997002997	2.42E-02	1.08E-09	2.58E-03	1.38E+00	4.55E-01	1.17E-01	0	0	0	0	0	0
D39V_00254_p.Gln1150_Asp1151insAsnGluAlaSerHisProAlaHisGln	D39V_00254	spuA	Pullulanase SpuA	86	7	159	410	35.10204081632653	98.32134292565947	31.680143755615454	9.651296301347636e-34	9.872986577389592e-29	1.234123322173699e-30	22	22	3	4.76837158203125e-07	0.000855445861816406	0.000999000999000999	1.40E-01	1.35E-30	2.23E-01	2.71E-01	2.22E-01	4.74E-02	0	0	0	1	0	0
D39V_00270_p.Asp60Asn	D39V_00270	-	Hydrolase, HAD superfamily	26	2	219	415	10.612244897959183	99.52038369304557	24.634703196347033	4.1900542005803603e-10	4.286299745567691e-05	1.3525717089200666e-08	12	11	1	0.006347656250000001	0.006347656250000001	0.008991008991008992	4.23E-02	5.69E-07	1.69E-06	3.15E+00	6.52E-01	1.85E-01	1	0	0	0	1	1
D39V_00270_p.Gln96Arg	D39V_00270	-	Hydrolase, HAD superfamily	34	5	211	412	13.877551020408163	98.8009592326139	13.277725118483412	3.5781424794423084e-11	3.660332412195098e-06	1.4825161653281077e-09	16	14	3	0.004180908203124999	0.021270751953125003	0.003996003996003996	5.89E-02	2.00E-09	9.68E-07	2.31E+00	4.68E-01	1.89E-01	1	0	0	0	0	1
n.266071T>A	D39V_00270 | D39V_00271	- | -	Hydrolase, HAD superfamily | Guanine-hypoxanthine permease	37	3	208	414	15.10204081632653	99.28057553956835	24.548076923076923	5.156321710083033e-14	5.274762419763641e-09	4.3883214806685864e-12	14	12	2	0.012939453124999998	0.012939453124999998	0.01998001998001998	6.04E-02	7.70E-10	1.03E-05	2.28E+00	5.14E-01	1.70E-01	1	0	0	0	1	0
n.266118T>A	D39V_00270 | D39V_00271	- | -	Hydrolase, HAD superfamily | Guanine-hypoxanthine permease	25	4	220	413	10.204081632653061	99.04076738609112	11.732954545454545	3.389612159659921e-08	0.0034674715509673093	7.559344998838695e-07	12	11	2	0.006347656250000001	0.038574218750000014	0.003996003996003996	4.38E-02	1.67E-05	2.10E-08	2.99E+00	5.27E-01	2.16E-01	1	0	0	0	1	0
n.266223G>A	D39V_00270 | D39V_00271	- | -	Hydrolase, HAD superfamily | Guanine-hypoxanthine permease	67	17	178	400	27.346938775510203	95.92326139088729	8.85657633840053	1.130910475646693e-17	1.1568874892722976e-12	1.9090552628255735e-15	23	18	8	0.010622024536132804	0.21003961563110343	0.012987012987012988	1.27E-01	2.51E-14	1.49E-08	2.11E+00	3.68E-01	2.18E-01	1	0	0	0	1	1
n.266036T>G	D39V_00270 | D39V_00271	- | -	Hydrolase, HAD superfamily | Guanine-hypoxanthine permease	40	7	205	410	16.3265306122449	98.32134292565947	11.428571428571429	2.539259044118157e-12	2.597585824361551e-07	1.421776586952135e-10	17	13	5	0.049041748046874986	0.14346313476562497	0.08191808191808192	7.10E-02	4.30E-09	3.36E-08	2.58E+00	4.61E-01	2.13E-01	1	0	0	0	1	0
n.266141C>T	D39V_00270 | D39V_00271	- | -	Hydrolase, HAD superfamily | Guanine-hypoxanthine permease	67	18	178	399	27.346938775510203	95.68345323741008	8.343632958801498	5.139988359730229e-17	5.258053892353232e-12	7.695916879377743e-15	25	19	9	0.01463329792022705	0.22952294349670402	0.00999000999000999	1.28E-01	1.03E-13	8.39E-08	1.90E+00	3.51E-01	2.06E-01	1	0	0	0	1	1
n.266107C>G	D39V_00270 | D39V_00271	- | -	Hydrolase, HAD superfamily | Guanine-hypoxanthine permease	19	4	226	413	7.755102040816326	99.04076738609112	8.680309734513274	6.9373151369120846e-06	0.7096665265606955	9.358651279977523e-05	11	10	2	0.011718750000000002	0.06542968749999999	0.004995004995004995	3.47E-02	1.64E-03	1.80E-07	2.85E+00	5.40E-01	2.01E-01	1	0	0	0	0	0
n.266156C>T	D39V_00270 | D39V_00271	- | -	Hydrolase, HAD superfamily | Guanine-hypoxanthine permease	71	20	174	397	28.97959183673469	95.20383693045564	8.099712643678162	8.957430275567291e-18	9.163182448997072e-13	1.5246559815302948e-15	28	21	10	0.012540951371192932	0.18493334203958514	0.027972027972027972	1.37E-01	3.06E-14	2.32E-07	1.80E+00	3.44E-01	1.99E-01	1	0	0	0	1	1
D39V_00271_p.Ser180Ala	D39V_00271	-	Guanine-hypoxanthine permease	22	0	223	417	8.979591836734693	100.0	inf	1.7138762444959268e-10	1.7532439818319982e-05	6.0665881724290595e-09	9	9	0	0.00390625	0.00390625	0.002997002997002997	3.32E-02	1.29E-05	2.21E-05	2.75E+00	6.43E-01	1.64E-01	0	0	0	0	1	0
D39V_00271_p.Gly399Ala	D39V_00271	-	Guanine-hypoxanthine permease	103	18	142	399	42.04081632653061	95.68345323741008	16.078638497652584	9.967763541678763e-34	1.0196723070231125e-28	1.2588547000285339e-30	28	22	10	0.0037191659212112427	0.18493334203958514	0.001998001998001998	1.83E-01	1.01E-31	1.79E-11	2.23E+00	3.25E-01	2.57E-01	1	0	0	0	1	1
D39V_00271_p.Val449Ala	D39V_00271	-	Guanine-hypoxanthine permease	98	19	147	398	40.0	95.44364508393285	13.964912280701755	1.4829995253506844e-30	1.5170640244479897e-25	1.243495102006549e-27	29	22	11	0.008130058646202086	0.26493089646101	0.014985014985014986	1.77E-01	1.32E-29	1.35E-09	2.07E+00	3.36E-01	2.33E-01	1	0	0	0	0	1
D39V_00271_p.ThrVal331SerIle	D39V_00271	-	Guanine-hypoxanthine permease	91	14	154	403	37.142857142857146	96.64268585131894	17.00974025974026	1.654697768158639e-30	1.692706175893243e-25	1.3541649407145944e-27	23	19	7	0.0025994777679443355	0.09313964843749997	0.013986013986013986	1.59E-01	2.56E-27	2.00E-09	2.28E+00	3.74E-01	2.30E-01	1	0	0	0	0	1
n.267691AGG>GAA	D39V_00271 | D39V_00272	- | -	Guanine-hypoxanthine permease | Membrane-bound protease, CAAX family	28	3	217	414	11.428571428571429	99.28057553956835	17.806451612903224	3.953123633420144e-10	4.043926883279805e-05	1.2862362860304722e-08	12	12	1	0.00048828125	0.006347656250000001	0.000999000999000999	4.68E-02	5.35E-08	8.78E-04	1.73E+00	5.19E-01	1.29E-01	0	0	1	0	1	1
n.267683A>AGTCT	D39V_00271 | D39V_00272	- | -	Guanine-hypoxanthine permease | Membrane-bound protease, CAAX family	27	4	218	413	11.020408163265307	99.04076738609112	12.787844036697248	5.371767523356823e-09	0.0005495157023368329	1.399683398718372e-07	12	11	2	0.006347656250000001	0.038574218750000014	0.005994005994005994	4.68E-02	3.86E-07	7.74E-04	1.81E+00	5.36E-01	1.30E-01	0	0	1	0	1	1
D39V_00272_p.Ala43Pro	D39V_00272	-	Membrane-bound protease, CAAX family	17	0	228	417	6.938775510204081	100.0	inf	3.195430615932393e-08	0.0032688296571803596	7.177930736013087e-07	8	8	0	0.0078125	0.0078125	0.000999000999000999	2.57E-02	1.98E-10	9.79E-01	-1.27E-02	4.88E-01	1.01E-03	0	0	0	0	0	0
D39V_00272_p.237	D39V_00272	-	Membrane-bound protease, CAAX family	28	1	217	416	11.428571428571429	99.76019184652279	53.67741935483871	5.6970478947806105e-12	5.827909084923721e-07	2.919794130723307e-10	11	10	1	0.011718750000000002	0.011718750000000002	0.003996003996003996	4.38E-02	3.06E-11	4.41E-02	1.80E+00	8.94E-01	7.83E-02	0	0	0	0	0	0
D39V_00272_p.Asn5Ser	D39V_00272	-	Membrane-bound protease, CAAX family	29	4	216	413	11.83673469387755	99.04076738609112	13.862268518518519	8.264974852989563e-10	8.454821325362733e-05	2.5170649971309117e-08	13	12	2	0.0034179687499999996	0.0224609375	0.001998001998001998	4.98E-02	1.28E-07	2.91E-04	1.89E+00	5.18E-01	1.40E-01	0	0	1	0	1	1
D39V_00272_p.Thr191Ile	D39V_00272	-	Membrane-bound protease, CAAX family	106	17	139	400	43.26530612244898	95.92326139088729	17.943292424883623	5.542134472651436e-36	5.66943730148824e-31	8.72221123305883e-33	38	31	9	0.00011616700794547798	0.0016580525261815653	0.000999000999000999	1.86E-01	2.41E-33	1.15E-10	2.27E+00	3.46E-01	2.47E-01	0	0	1	0	0	1
D39V_00272_p.Lys2Glu	D39V_00272	-	Membrane-bound protease, CAAX family	28	5	217	412	11.428571428571429	98.8009592326139	10.63225806451613	9.327939839222759e-09	0.0009542202617329706	2.31158009140739e-07	15	13	3	0.00738525390625	0.03515625000000002	0.001998001998001998	4.98E-02	5.01E-07	2.51E-05	2.22E+00	5.22E-01	1.63E-01	0	0	1	0	1	1
D39V_00272_p.Ile216Val	D39V_00272	-	Membrane-bound protease, CAAX family	102	19	143	398	41.63265306122449	95.44364508393285	14.94147957305852	1.5151918380546248e-32	1.5499957945747395e-27	1.7032920819502633e-29	33	25	10	0.004551384132355452	0.03508203336969019	0.000999000999000999	1.83E-01	1.01E-34	2.17E-11	2.56E+00	3.75E-01	2.56E-01	0	0	0	0	1	0
D39V_00272_p.Ser194Thr	D39V_00272	-	Membrane-bound protease, CAAX family	19	3	226	414	7.755102040816326	99.28057553956835	11.601769911504425	1.8116212791887824e-06	0.1853234219971749	2.8759066107569038e-05	10	10	2	0.001953125	0.10937499999999999	0.001998001998001998	3.32E-02	2.14E-05	3.42E-09	3.31E+00	5.53E-01	2.27E-01	0	0	0	0	1	0
D39V_00272_p.Thr230Ile	D39V_00272	-	Membrane-bound protease, CAAX family	11	4	234	413	4.489795918367347	99.04076738609112	4.853632478632479	0.005176010740563922	1.0	0.03094806071234248	8	8	2	0.0078125	0.2890624999999999	0.006993006993006993	2.27E-02	3.17E-03	1.37E-08	3.96E+00	6.89E-01	2.18E-01	0	0	0	0	0	1
D39V_00272_p.IleAla216ValVal	D39V_00272	-	Membrane-bound protease, CAAX family	43	6	202	411	17.551020408163264	98.56115107913669	14.581683168316832	3.029245659913053e-14	3.098827432721256e-09	2.8351577609526586e-12	15	14	4	0.0009765624999999998	0.11846923828124997	0.001998001998001998	7.40E-02	5.81E-08	2.04E-08	2.32E+00	4.08E-01	2.16E-01	0	0	1	0	0	1
D39V_00272_p.Val224Ala	D39V_00272	-	Membrane-bound protease, CAAX family	14	4	231	413	5.714285714285714	99.04076738609112	6.257575757575758	0.000644893575674887	1.0	0.0051535566057975095	7	7	2	0.015625	0.4531249999999997	0.03296703296703297	2.72E-02	1.39E-02	2.13E-08	3.56E+00	6.29E-01	2.16E-01	0	0	0	0	0	1
n.268508T>G	D39V_00272 | D39V_00273	- | sulA	Membrane-bound protease, CAAX family | Dihydropteroate synthase	210	45	35	372	85.71428571428571	89.20863309352518	49.6	1.3408700812812921e-87	1.3716698670483233e-82	4.5722328901610776e-83	48	43	9	1.3680484300948597e-08	1.5221826110689559e-05	0.000999000999000999	3.85E-01	1.19E-75	7.49E-35	3.86E+00	2.95E-01	4.53E-01	1	1	1	1	0	1
n.268490A>G	D39V_00272 | D39V_00273	- | sulA	Membrane-bound protease, CAAX family | Dihydropteroate synthase	162	40	83	377	66.12244897959184	90.40767386091127	18.39578313253012	3.5032608801677774e-53	3.583730782585231e-48	1.4932211594105129e-49	45	39	12	5.417768988991156e-07	0.0024589003220967234	0.000999000999000999	3.05E-01	5.58E-48	3.72E-28	3.29E+00	2.85E-01	4.10E-01	1	1	0	1	1	1
n.268437AGGG>GGGAA	D39V_00272 | D39V_00273	- | sulA	Membrane-bound protease, CAAX family | Dihydropteroate synthase	40	1	205	416	16.3265306122449	99.76019184652279	81.17073170731707	1.7188277090193626e-17	1.7583091814955373e-12	2.799855384547034e-15	16	15	1	0.000518798828125	0.000518798828125	0.000999000999000999	6.19E-02	4.20E-16	9.65E-06	2.97E+00	6.65E-01	1.71E-01	0	0	0	0	0	0
n.268490AAA>GAG	D39V_00272 | D39V_00273	- | sulA	Membrane-bound protease, CAAX family | Dihydropteroate synthase	32	0	213	417	13.061224489795919	100.0	inf	3.953733462243289e-15	4.0445507198710174e-10	4.4010345156376686e-13	7	7	0	0.015625	0.015625	0.003996003996003996	4.83E-02	1.13E-24	3.87E-01	-8.38E-01	9.67E-01	3.37E-02	0	0	0	0	0	0
n.268501A>G	D39V_00272 | D39V_00273	- | sulA	Membrane-bound protease, CAAX family | Dihydropteroate synthase	135	19	110	398	55.10204081632652	95.44364508393285	25.708133971291865	8.41207982151026e-51	8.605305295010351e-46	2.967346653451845e-47	36	31	12	1.2913485988974564e-05	0.06524533522315322	0.000999000999000999	2.33E-01	3.08E-45	2.94E-13	2.61E+00	3.51E-01	2.79E-01	0	1	1	1	1	0
n.268465C>T	D39V_00272 | D39V_00273	- | sulA	Membrane-bound protease, CAAX family | Dihydropteroate synthase	34	5	211	412	13.877551020408163	98.8009592326139	13.277725118483412	3.5781424794423084e-11	3.660332412195098e-06	1.4825161653281077e-09	9	6	3	0.5078125	0.5078125	0.28125	5.89E-02	1.86E-10	5.30E-08	2.97E+00	5.39E-01	2.10E-01	0	0	0	0	1	0
D39V_00273_p.Pro59_Gly60insArgPro	D39V_00273	sulA	Dihydropteroate synthase	19	0	226	417	7.755102040816326	100.0	inf	3.981479776547729e-09	0.00040729343670150306	1.0612127063613941e-07	7	7	0	0.015625	0.015625	0.002997002997002997	2.87E-02	5.65E-11	1.10E-01	1.03E+00	6.46E-01	6.21E-02	0	0	1	0	0	0
D39V_00273_p.Met49Ile	D39V_00273	sulA	Dihydropteroate synthase	27	2	218	415	11.020408163265307	99.52038369304557	25.69954128440367	1.5521410597230698e-10	1.5877937398649088e-05	5.545908976126122e-09	12	11	2	0.006347656250000001	0.038574218750000014	0.004995004995004995	4.38E-02	1.41E-11	3.13E-04	3.57E+00	9.87E-01	1.40E-01	0	0	0	0	1	0
D39V_00273_p.GluAlaArg127LysAlaGly	D39V_00273	sulA	Dihydropteroate synthase	53	4	192	413	21.63265306122449	99.04076738609112	28.501302083333332	2.303103765248543e-20	2.3560060587363017e-15	5.517578591888294e-18	17	16	4	0.000274658203125	0.049041748046874986	0.000999000999000999	8.61E-02	6.05E-24	1.05E-10	2.86E+00	4.35E-01	2.48E-01	1	0	0	1	0	1
D39V_00273_p.Ala189Glu	D39V_00273	sulA	Dihydropteroate synthase	134	13	111	404	54.69387755102041	96.88249400479616	37.516285516285514	2.4294644549221678e-55	2.48526925345173e-50	1.308036449185121e-51	28	25	7	2.7440488338470466e-05	0.012540951371192932	0.000999000999000999	2.22E-01	3.11E-56	9.49E-07	1.94E+00	3.92E-01	1.89E-01	0	0	0	1	0	1
D39V_00273_p.Ala179Thr	D39V_00273	sulA	Dihydropteroate synthase	137	16	108	401	55.91836734693878	96.1630695443645	31.79224537037037	1.6130805801370517e-54	1.6501330410627997e-49	7.857776386013332e-51	34	28	9	0.00019512558355927467	0.009041185490787034	0.000999000999000999	2.31E-01	1.14E-53	8.13E-15	2.80E+00	3.53E-01	2.96E-01	0	0	0	1	1	1
D39V_00273_p.ThrLeu170LysMet	D39V_00273	sulA	Dihydropteroate synthase	52	7	193	410	21.224489795918366	98.32134292565947	15.780903034789045	2.0298035403391315e-17	2.0764281276607214e-12	3.275123229748772e-15	19	19	4	3.814697265625e-06	0.019210815429687503	0.000999000999000999	8.91E-02	1.93E-14	3.38E-04	1.53E+00	4.25E-01	1.39E-01	0	0	1	0	0	0
D39V_00273_p.GluAlaArgAlaGln127LysAlaGlyAlaLys	D39V_00273	sulA	Dihydropteroate synthase	35	5	210	412	14.285714285714285	98.8009592326139	13.733333333333333	1.3815888848281467e-11	1.4133239815126493e-06	6.483137529874538e-10	20	19	3	4.005432128906249e-05	0.002576828002929687	0.000999000999000999	6.04E-02	5.81E-10	1.90E-13	3.17E+00	4.22E-01	2.81E-01	0	0	0	0	0	0
D39V_00273_p.Pro195Gln	D39V_00273	sulA	Dihydropteroate synthase	156	25	89	392	63.6734693877551	94.00479616306954	27.484044943820226	1.8139226146377226e-59	1.8555884170959512e-54	1.3254202979256794e-55	45	37	14	1.5374090196473844e-05	0.01609436003127483	0.000999000999000999	2.73E-01	6.68E-59	1.22E-19	2.82E+00	3.01E-01	3.42E-01	1	0	1	1	0	1
D39V_00273_p.Thr170Lys	D39V_00273	sulA	Dihydropteroate synthase	62	10	183	407	25.30612244897959	97.60191846522783	13.789071038251366	1.0193875248710017e-19	1.0428028563172886e-14	2.2768621316971366e-17	23	20	5	0.0004882812500000003	0.010622024536132804	0.000999000999000999	1.09E-01	1.10E-20	7.13E-08	2.14E+00	3.93E-01	2.08E-01	0	0	0	0	0	1
D39V_00273_p.Ser3Thr	D39V_00273	sulA	Dihydropteroate synthase	61	10	184	407	24.897959183673468	97.60191846522783	13.492934782608696	2.8240731319983044e-19	2.8889420918403056e-14	6.039272126963239e-17	30	28	7	8.67992639541626e-07	0.005222879350185394	0.000999000999000999	1.07E-01	5.80E-16	3.92E-11	2.50E+00	3.71E-01	2.53E-01	1	1	1	0	1	0
D39V_00273_p.AlaGlu189AsnGln	D39V_00273	sulA	Dihydropteroate synthase	50	9	195	408	20.408163265306122	97.84172661870504	11.623931623931623	3.3927715493926148e-15	3.4707035118821634e-10	3.8606268207810494e-13	28	23	5	0.0009122341871261595	0.0009122341871261595	0.000999000999000999	8.91E-02	8.53E-14	7.17E-09	1.93E+00	3.29E-01	2.23E-01	1	0	0	0	1	0
D39V_00273_p.Val11Ala	D39V_00273	sulA	Dihydropteroate synthase	209	91	36	326	85.3061224489796	78.17745803357315	20.797924297924297	4.468104980749898e-60	4.570737352157723e-55	3.515951809352095e-56	43	39	12	3.108152668573892e-08	0.005401572654591285	0.000999000999000999	4.53E-01	1.07E-56	2.68E-20	3.19E+00	3.35E-01	3.48E-01	1	1	1	1	1	1
D39V_00273_p.Asp107Asn	D39V_00273	sulA	Dihydropteroate synthase	214	127	31	290	87.34693877551021	69.54436450839329	15.763271526543052	4.880166685811596e-49	4.992264114584689e-44	1.5600825358077152e-45	46	40	11	3.102803702859093e-07	0.0005355850721002752	0.000999000999000999	5.15E-01	3.35E-53	4.79E-25	3.07E+00	2.85E-01	3.87E-01	1	0	1	1	1	1
D39V_00273_p.Glu182Asp	D39V_00273	sulA	Dihydropteroate synthase	58	6	187	411	23.6734693877551	98.56115107913669	21.245989304812834	6.506015602098457e-21	6.655458780478659e-16	1.7021633709664088e-18	18	18	5	7.62939453125e-06	0.09625244140624996	0.000999000999000999	9.67E-02	8.01E-18	4.55E-07	2.18E+00	4.28E-01	1.95E-01	0	0	1	1	0	0
D39V_00273_p.Met140Ile	D39V_00273	sulA	Dihydropteroate synthase	35	2	210	415	14.285714285714285	99.52038369304557	34.583333333333336	4.582355052604242e-14	4.687611748162561e-09	4.016805268348382e-12	8	8	1	0.0078125	0.0703125	0.002997002997002997	5.59E-02	2.01E-12	1.29E-06	2.61E+00	5.35E-01	1.87E-01	0	0	0	1	0	0
D39V_00274_p.Ala97Thr	D39V_00274	sulB	Bifunctional dihydrofolate synthase/folylpolyglutamate synthase	17	0	228	417	6.938775510204081	100.0	inf	3.195430615932393e-08	0.0032688296571803596	7.177930736013087e-07	6	6	0	0.03125	0.03125	0.03396603396603397	2.57E-02	2.80E-05	8.12E-03	1.72E+00	6.48E-01	1.03E-01	0	0	0	0	0	0
D39V_00274_p.Arg94Lys	D39V_00274	sulB	Bifunctional dihydrofolate synthase/folylpolyglutamate synthase	16	0	229	417	6.530612244897959	100.0	inf	9.014184182935293e-08	0.009221239993617316	1.8594958648149458e-06	6	6	0	0.03125	0.03125	0.052947052947052944	2.42E-02	4.67E-06	2.37E-06	3.84E+00	8.06E-01	1.82E-01	0	0	0	0	0	0
D39V_00274_p.Glu5Gln	D39V_00274	sulB	Bifunctional dihydrofolate synthase/folylpolyglutamate synthase	54	1	191	416	22.040816326530614	99.76019184652279	117.61256544502618	3.0864120174726225e-24	3.1573069015139687e-19	1.2731076215782132e-21	11	11	1	0.0009765625	0.011718750000000002	0.000999000999000999	8.31E-02	2.30E-32	6.59E-03	1.45E+00	5.30E-01	1.06E-01	0	0	0	0	0	0
D39V_00274_p.Ser133Ala	D39V_00274	sulB	Bifunctional dihydrofolate synthase/folylpolyglutamate synthase	20	1	225	416	8.16326530612245	99.76019184652279	36.977777777777774	1.957852648888254e-08	0.002002824524233217	4.5612036534575656e-07	12	12	1	0.00048828125	0.006347656250000001	0.000999000999000999	3.17E-02	4.20E-07	1.81E-01	9.22E-01	6.90E-01	5.20E-02	1	0	0	0	0	0
D39V_00274_p.Ile302Val	D39V_00274	sulB	Bifunctional dihydrofolate synthase/folylpolyglutamate synthase	72	9	173	408	29.38775510204082	97.84172661870504	18.86705202312139	4.796157984075014e-25	4.9063257329692174e-20	2.282011968822892e-22	23	22	5	5.722045898437501e-06	0.010622024536132804	0.000999000999000999	1.22E-01	3.07E-19	3.58E-06	1.96E+00	4.19E-01	1.79E-01	1	0	0	0	0	1
D39V_00274_p.Ala244Val	D39V_00274	sulB	Bifunctional dihydrofolate synthase/folylpolyglutamate synthase	68	9	177	408	27.755102040816325	97.84172661870504	17.416195856873824	3.6405302669155194e-23	3.724153247146569e-18	1.2667187915464521e-20	23	21	5	6.60419464111328e-05	0.010622024536132804	0.000999000999000999	1.16E-01	2.49E-25	2.04E-08	2.91E+00	5.13E-01	2.16E-01	1	0	0	0	0	1
D39V_00274_p.Gly288Ala	D39V_00274	sulB	Bifunctional dihydrofolate synthase/folylpolyglutamate synthase	66	10	179	407	26.93877551020408	97.60191846522783	15.006703910614526	1.6318072609656012e-21	1.669289873749981e-16	4.585961191620827e-19	23	20	6	0.0004882812500000003	0.03468966484069824	0.000999000999000999	1.15E-01	9.70E-23	2.34E-06	1.99E+00	4.17E-01	1.82E-01	0	0	0	0	0	1
D39V_00274_p.Tyr258His	D39V_00274	sulB	Bifunctional dihydrofolate synthase/folylpolyglutamate synthase	150	24	95	393	61.224489795918366	94.24460431654677	25.855263157894736	2.6957652991625974e-56	2.757687028084362e-51	1.838458018722908e-52	34	32	10	6.938353180885315e-08	0.024306510109454397	0.000999000999000999	2.63E-01	1.81E-50	4.65E-14	2.59E+00	3.37E-01	2.87E-01	1	0	0	0	1	1
D39V_00274_p.Ser253Gly	D39V_00274	sulB	Bifunctional dihydrofolate synthase/folylpolyglutamate synthase	142	23	103	394	57.95918367346938	94.48441247002398	23.616715913887717	5.2919570104864726e-52	5.413513263017347e-47	2.005004912228647e-48	38	33	12	4.255962267052381e-06	0.03355243967962451	0.000999000999000999	2.49E-01	1.50E-46	5.24E-10	1.96E+00	3.11E-01	2.38E-01	1	0	0	0	1	1
D39V_00274_p.Met192Ile	D39V_00274	sulB	Bifunctional dihydrofolate synthase/folylpolyglutamate synthase	148	24	97	393	60.40816326530612	94.24460431654677	24.984536082474225	5.157333836060739e-55	5.275797794275054e-50	2.6378988971375272e-51	34	32	10	6.938353180885315e-08	0.024306510109454397	0.000999000999000999	2.60E-01	1.29E-49	2.41E-17	3.04E+00	3.49E-01	3.21E-01	1	0	0	0	1	1
D39V_00274_p.Leu42Ile	D39V_00274	sulB	Bifunctional dihydrofolate synthase/folylpolyglutamate synthase	171	28	74	389	69.79591836734694	93.28537170263789	32.10376447876448	1.2987696933432071e-67	1.3286024331993006e-62	1.4762249257770007e-63	43	39	12	3.108152668573892e-08	0.005401572654591285	0.000999000999000999	3.01E-01	4.22E-61	6.23E-24	2.96E+00	2.82E-01	3.78E-01	1	0	0	0	1	1
D39V_00274_p.Ser91Pro	D39V_00274	sulB	Bifunctional dihydrofolate synthase/folylpolyglutamate synthase	114	20	131	397	46.53061224489796	95.20383693045564	17.274045801526718	4.301173273093619e-38	4.39997122317658e-33	7.999947678502872e-35	34	27	9	0.0008213953115046025	0.009041185490787034	0.000999000999000999	2.02E-01	4.67E-36	6.72E-06	1.61E+00	3.54E-01	1.74E-01	1	0	0	0	0	1
D39V_00274_p.Asn12His	D39V_00274	sulB	Bifunctional dihydrofolate synthase/folylpolyglutamate synthase	56	10	189	407	22.857142857142858	97.60191846522783	12.059259259259258	4.211419678849061e-17	4.308155988872224e-12	6.401420488666008e-15	24	20	6	0.0015438795089721678	0.022655844688415524	0.001998001998001998	9.97E-02	4.23E-18	5.66E-07	2.25E+00	4.46E-01	1.93E-01	0	0	0	0	1	1
D39V_00274_p.Ile4Phe	D39V_00274	sulB	Bifunctional dihydrofolate synthase/folylpolyglutamate synthase	71	13	174	404	28.97959183673469	96.88249400479616	12.680813439434129	9.505345438488516e-22	9.723683223210597e-17	2.731371691913089e-19	31	27	8	3.3953227102756493e-05	0.010673840530216689	0.000999000999000999	1.27E-01	1.38E-20	1.45E-10	2.39E+00	3.66E-01	2.46E-01	0	0	0	1	0	0
D39V_00274_p.Phe286Leu	D39V_00274	sulB	Bifunctional dihydrofolate synthase/folylpolyglutamate synthase	91	17	154	400	37.142857142857146	95.92326139088729	13.903743315508022	1.9036725635079158e-28	1.9473999222916926e-23	1.2171249514323078e-25	30	25	9	0.0003249142318964004	0.04277394525706769	0.000999000999000999	1.63E-01	5.48E-29	1.73E-08	2.57E+00	4.51E-01	2.17E-01	1	0	0	0	1	1
D39V_00274_p.Lys380Glu	D39V_00274	sulB	Bifunctional dihydrofolate synthase/folylpolyglutamate synthase	60	13	185	404	24.489795918367346	96.88249400479616	10.079002079002079	5.621090248443208e-17	5.750206691449949e-12	8.357858563153994e-15	24	24	5	1.1920928955078124e-07	0.006610751152038574	0.000999000999000999	1.10E-01	1.98E-14	3.51E-12	2.88E+00	4.06E-01	2.66E-01	1	0	0	0	1	1
D39V_00274_p.Ala369Asp	D39V_00274	sulB	Bifunctional dihydrofolate synthase/folylpolyglutamate synthase	122	19	123	398	49.795918367346935	95.44364508393285	20.777064612751392	3.3305744845849047e-43	3.40707778049582e-38	8.51769445123955e-40	32	30	10	2.4633482098579407e-07	0.05010245973244311	0.000999000999000999	2.13E-01	1.47E-38	1.86E-15	2.73E+00	3.35E-01	3.02E-01	1	0	0	0	1	1
D39V_00274_p.Lys59Asn	D39V_00274	sulB	Bifunctional dihydrofolate synthase/folylpolyglutamate synthase	107	23	138	394	43.673469387755105	94.48441247002398	13.2822936357908	1.6707637565976095e-32	1.7091412000866567e-27	1.8422182641917962e-29	35	30	12	2.2361520677804964e-05	0.0895310789346695	0.000999000999000999	1.96E-01	8.74E-30	2.16E-15	2.78E+00	3.42E-01	3.02E-01	1	0	0	0	1	1
D39V_00274_p.His394Gln	D39V_00274	sulB	Bifunctional dihydrofolate synthase/folylpolyglutamate synthase	114	20	131	397	46.53061224489796	95.20383693045564	17.274045801526718	4.301173273093619e-38	4.39997122317658e-33	7.999947678502872e-35	28	25	10	2.7440488338470466e-05	0.18493334203958514	0.000999000999000999	2.02E-01	7.25E-33	1.02E-10	2.39E+00	3.63E-01	2.48E-01	1	0	0	0	1	0
D39V_00274_p.AsnVal400LysLeu	D39V_00274	sulB	Bifunctional dihydrofolate synthase/folylpolyglutamate synthase	102	15	143	402	41.63265306122449	96.40287769784173	19.116083916083916	2.3090871836118892e-35	2.3621269162194544e-30	3.2807318280825755e-32	29	25	9	0.00010371580719947815	0.06142834573984148	0.000999000999000999	1.77E-01	3.55E-33	1.29E-10	2.26E+00	3.46E-01	2.46E-01	1	0	0	0	1	1
D39V_00274_p.Val325Ala	D39V_00274	sulB	Bifunctional dihydrofolate synthase/folylpolyglutamate synthase	105	17	140	400	42.857142857142854	95.92326139088729	17.647058823529413	1.844006040962857e-35	1.886362859723774e-30	2.733859216990977e-32	28	23	9	0.0009122341871261595	0.08715855330228801	0.000999000999000999	1.84E-01	1.30E-31	6.50E-10	2.34E+00	3.73E-01	2.37E-01	1	0	0	0	0	1
D39V_00274_p.Ala357Thr	D39V_00274	sulB	Bifunctional dihydrofolate synthase/folylpolyglutamate synthase	17	8	228	409	6.938775510204081	98.08153477218225	3.811951754385965	0.002310669009099316	1.0	0.015603307652243232	13	12	4	0.0034179687499999996	0.26684570312499983	0.001998001998001998	3.78E-02	1.89E-04	3.72E-09	3.68E+00	6.16E-01	2.27E-01	0	0	0	0	0	1
D39V_00274_p.Thr176Ser	D39V_00274	sulB	Bifunctional dihydrofolate synthase/folylpolyglutamate synthase	11	0	234	417	4.489795918367347	100.0	inf	1.544348024520547e-05	1.0	0.00019029410968968732	4	4	0	0.125	0.125	0.18604651162790697	1.66E-02	1.54E-03	1.57E-08	4.19E+00	7.31E-01	2.18E-01	0	0	0	0	0	0
D39V_00274_p.Ala11Thr	D39V_00274	sulB	Bifunctional dihydrofolate synthase/folylpolyglutamate synthase	4	7	241	410	1.6326530612244898	98.32134292565947	0.972139893301719	1.0	1.0	1.0	5	4	3	0.375	1.0	0.21875	1.66E-02	9.42E-01	6.21E-08	3.90E+00	7.12E-01	2.08E-01	0	0	0	0	0	0
D39V_00274_p.Leu126Ile	D39V_00274	sulB	Bifunctional dihydrofolate synthase/folylpolyglutamate synthase	129	21	116	396	52.6530612244898	94.96402877697841	20.970443349753694	1.0152961402402152e-45	1.038617492581533e-40	2.9674785502329516e-42	39	31	13	0.0002940768754342572	0.05325191409792752	0.000999000999000999	2.27E-01	3.15E-41	1.66E-07	1.25E+00	2.37E-01	2.02E-01	0	0	0	0	1	1
D39V_00274_p.Asp285His	D39V_00274	sulB	Bifunctional dihydrofolate synthase/folylpolyglutamate synthase	52	6	193	411	21.224489795918366	98.56115107913669	18.4559585492228	3.505969535756813e-18	3.586501655993147e-13	6.292108168409029e-16	17	14	5	0.012725830078125003	0.14346313476562497	0.002997002997002997	8.76E-02	3.31E-17	6.74E-07	3.03E+00	6.04E-01	1.92E-01	0	0	0	0	0	1
D39V_00275_p.Asp129Glu	D39V_00275	sulC	GTP cyclohydrolase I type 1	39	2	206	415	15.918367346938775	99.52038369304557	39.28398058252427	7.031692284980524e-16	7.193210256766527e-11	9.186730851553675e-14	10	10	1	0.001953125	0.021484374999999997	0.000999000999000999	6.19E-02	5.61E-17	3.22E-03	2.20E+00	7.45E-01	1.14E-01	1	0	0	0	0	0
D39V_00275_p.Ile139Val	D39V_00275	sulC	GTP cyclohydrolase I type 1	241	324	4	93	98.36734693877551	22.302158273381295	17.29398148148148	4.520249271972747e-16	4.6240793977499614e-11	6.044548232352891e-14	13	12	2	0.0034179687499999996	0.0224609375	0.03396603396603397	8.53E-01	7.98E-33	1.70E-01	1.27E+00	9.28E-01	5.33E-02	1	1	1	1	1	1
n.271342TTTC>CTTG	D39V_00275 | D39V_00276	sulC | sulD	GTP cyclohydrolase I type 1 | Bifunctional dihydroneopterin aldolase/2-amino-4-hydroxy-6-hydroxymethyldihydropteridine pyrophosphokinase	9	0	236	417	3.6734693877551026	100.0	inf	0.00011855669627250552	1.0	0.0011483755665740458	6	6	0	0.03125	0.03125	0.006993006993006993	1.36E-02	3.72E-03	2.43E-07	4.27E+00	8.18E-01	1.99E-01	0	0	0	0	0	0
D39V_00276_p.GlnAsp185ProVal	D39V_00276	sulD	Bifunctional dihydroneopterin aldolase/2-amino-4-hydroxy-6-hydroxymethyldihydropteridine pyrophosphokinase	25	1	220	416	10.204081632653061	99.76019184652279	47.27272727272727	1.2480221155471576e-10	1.2766891835412758e-05	4.5563496914392425e-09	16	16	0	3.0517578125e-05	3.0517578125e-05	0.000999000999000999	3.93E-02	6.75E-08	1.07E-12	3.81E+00	5.25E-01	2.72E-01	1	0	0	0	0	1
D39V_00276_n.272186_272187insA	D39V_00276	sulD	Bifunctional dihydroneopterin aldolase/2-amino-4-hydroxy-6-hydroxymethyldihydropteridine pyrophosphokinase	19	1	226	416	7.755102040816326	99.76019184652279	34.97345132743363	5.304098874943391e-08	0.0054259340261008406	1.1435055903268369e-06	11	11	0	0.0009765625	0.0009765625	0.001998001998001998	3.02E-02	1.18E-05	1.82E-04	2.39E+00	6.35E-01	1.45E-01	1	0	0	0	0	1
D39V_00276_p.Ala159Thr	D39V_00276	sulD	Bifunctional dihydroneopterin aldolase/2-amino-4-hydroxy-6-hydroxymethyldihydropteridine pyrophosphokinase	24	2	221	415	9.795918367346939	99.52038369304557	22.533936651583712	3.002923554733849e-09	0.00030719007087860853	8.242287922688718e-08	13	13	1	0.000244140625	0.0034179687499999996	0.000999000999000999	3.93E-02	5.30E-06	1.07E-11	4.03E+00	5.82E-01	2.60E-01	1	0	0	0	0	1
D39V_00276_p.Met11Ile	D39V_00276	sulD	Bifunctional dihydroneopterin aldolase/2-amino-4-hydroxy-6-hydroxymethyldihydropteridine pyrophosphokinase	50	6	195	411	20.408163265306122	98.56115107913669	17.564102564102566	2.733129743767739e-17	2.795909733982084e-12	4.321344256541088e-15	15	15	2	6.103515625e-05	0.00738525390625	0.000999000999000999	8.46E-02	1.12E-15	2.99E-08	3.41E+00	6.07E-01	2.13E-01	1	0	0	0	0	1
D39V_00276_p.Leu198Met	D39V_00276	sulD	Bifunctional dihydroneopterin aldolase/2-amino-4-hydroxy-6-hydroxymethyldihydropteridine pyrophosphokinase	30	6	215	411	12.244897959183673	98.56115107913669	9.55813953488372	6.0369169132334055e-09	0.0006175584894730377	1.561857585920682e-07	17	17	2	1.52587890625e-05	0.002349853515625	0.000999000999000999	5.44E-02	2.43E-06	5.23E-11	3.70E+00	5.55E-01	2.51E-01	1	0	0	0	0	1
D39V_00276_p.Ser107Pro	D39V_00276	sulD	Bifunctional dihydroneopterin aldolase/2-amino-4-hydroxy-6-hydroxymethyldihydropteridine pyrophosphokinase	29	6	216	411	11.83673469387755	98.56115107913669	9.19675925925926	1.4662952970392705e-08	0.0014999761000122624	3.5152943520324877e-07	16	16	2	3.0517578125e-05	0.004180908203124999	0.000999000999000999	5.29E-02	3.12E-06	5.23E-11	3.70E+00	5.55E-01	2.51E-01	1	0	0	0	0	1
D39V_00276_p.Ile256Thr	D39V_00276	sulD	Bifunctional dihydroneopterin aldolase/2-amino-4-hydroxy-6-hydroxymethyldihydropteridine pyrophosphokinase	35	13	210	404	14.285714285714285	96.88249400479616	5.17948717948718	2.088039282158555e-07	0.02136001544469737	4.007507588123334e-06	23	20	6	0.0004882812500000003	0.03468966484069824	0.000999000999000999	7.25E-02	5.45E-05	4.10E-10	3.00E+00	4.73E-01	2.40E-01	1	0	0	0	0	1
D39V_00276_p.IleVal29ValIle	D39V_00276	sulD	Bifunctional dihydroneopterin aldolase/2-amino-4-hydroxy-6-hydroxymethyldihydropteridine pyrophosphokinase	10	0	235	417	4.081632653061225	100.0	inf	4.2847443063261255e-05	1.0	0.00047166306715188164	7	7	0	0.015625	0.015625	0.003996003996003996	1.51E-02	4.72E-03	8.83E-11	4.96E+00	7.53E-01	2.49E-01	0	0	0	0	0	0
D39V_00276_p.Ser86Ala	D39V_00276	sulD	Bifunctional dihydroneopterin aldolase/2-amino-4-hydroxy-6-hydroxymethyldihydropteridine pyrophosphokinase	22	6	223	411	8.979591836734693	98.56115107913669	6.757847533632287	7.344287667285134e-06	0.7512985955002673	9.758391940515228e-05	12	12	2	0.00048828125	0.038574218750000014	0.000999000999000999	4.23E-02	1.33E-04	5.01E-10	4.04E+00	6.41E-01	2.39E-01	1	0	0	0	0	1
D39V_00277_p.Arg80Leu	D39V_00277	-	Hypothetical protein	18	0	227	417	7.346938775510205	100.0	inf	1.1295475665618306e-08	0.001155493274165756	2.7557674079793846e-07	11	11	0	0.0009765625	0.0009765625	0.000999000999000999	2.72E-02	3.15E-05	4.80E-06	2.98E+00	6.47E-01	1.77E-01	0	0	0	0	0	1
D39V_00277_p.Ile23Val	D39V_00277	-	Hypothetical protein	17	0	228	417	6.938775510204081	100.0	inf	3.195430615932393e-08	0.0032688296571803596	7.177930736013087e-07	10	10	0	0.001953125	0.001953125	0.002997002997002997	2.57E-02	9.08E-05	5.14E-06	2.98E+00	6.48E-01	1.76E-01	0	0	0	0	0	1
n.274017TG>AA	D39V_00279 | D39V_00280	rpsI | -	SSU ribosomal protein S9p (S16e) | Hypothetical protein	21	0	224	417	8.571428571428571	100.0	inf	4.904440503227695e-10	5.0170955015868344e-05	1.5653964123515864e-08	8	8	0	0.0078125	0.0078125	0.001998001998001998	3.17E-02	2.81E-09	8.21E-01	-1.33E-01	5.88E-01	8.79E-03	0	0	0	0	0	0
D39V_00290_p.Gln736Glu	D39V_00290	-	Maltodextrin glucosidase	9	11	236	406	3.6734693877551026	97.3621103117506	1.4075500770416025	0.4852056895473083	1.0	0.6806973096302833	7	6	2	0.125	0.4531249999999997	0.1068931068931069	3.02E-02	5.83E-01	1.36E-07	3.73E+00	7.00E-01	2.03E-01	0	0	0	0	0	0
D39V_00290_p.Asp712Glu	D39V_00290	-	Maltodextrin glucosidase	9	9	236	408	3.6734693877551026	97.84172661870504	1.728813559322034	0.3220643788322878	1.0	0.5399503912287702	7	6	2	0.125	0.4531249999999997	0.0979020979020979	2.72E-02	9.41E-01	4.01E-07	3.29E+00	6.43E-01	1.95E-01	0	0	0	0	0	0
n.284895T>C	D39V_00290 | D39V_00291	- | basA	Maltodextrin glucosidase | Glutathione peroxidase family protein	7	2	238	415	2.857142857142857	99.52038369304557	6.102941176470588	0.015121962728834527	1.0	0.0775209932985009	4	4	1	0.125	0.625	0.08791208791208792	1.36E-02	7.64E-02	1.32E-07	3.80E+00	7.12E-01	2.03E-01	0	0	0	0	0	0
n.289100ACCTCACGGAGCGAGACAAAACAACCACCCGCTATGCG>TCCGTGA	D39V_00292 | D39V_00293	spnHL | -	Hyaluronate lyase precursor SpnHL | IS200/IS605 family transposase ISStin10	29	1	216	416	11.83673469387755	99.76019184652279	55.851851851851855	2.0190159989434724e-12	2.065392796439204e-07	1.1539832335234417e-10	12	12	1	0.00048828125	0.006347656250000001	0.000999000999000999	4.53E-02	1.97E-13	2.36E-08	3.18E+00	5.63E-01	2.15E-01	0	0	0	0	0	0
n.300550C>T	D39V_00305 | D39V_00306	regR | -	Transcriptional regulator RegR | Hypothetical protein	36	3	209	414	14.69387755102041	99.28057553956835	23.770334928229666	1.4235692179212773e-13	1.456268602856929e-08	1.1108074773889619e-11	9	8	1	0.0390625	0.0390625	0.003996003996003996	5.89E-02	2.42E-11	5.77E-03	1.60E+00	5.79E-01	1.07E-01	0	0	0	0	0	0
n.300523CAAG>TAAT	D39V_00305 | D39V_00306	regR | -	Transcriptional regulator RegR | Hypothetical protein	34	3	211	414	13.877551020408163	99.28057553956835	22.23696682464455	1.068241913966331e-12	1.0927794307301375e-07	6.360765021712093e-11	9	8	1	0.0390625	0.0390625	0.001998001998001998	5.59E-02	1.28E-10	5.82E-03	1.60E+00	5.79E-01	1.07E-01	0	0	0	0	0	0
n.300421AATG>GATGA	D39V_00305 | D39V_00306	regR | -	Transcriptional regulator RegR | Hypothetical protein	33	3	212	414	13.46938775510204	99.28057553956835	21.4811320754717	2.9029641072078466e-12	2.969645192750411e-07	1.5596876012344594e-10	12	12	2	0.00048828125	0.038574218750000014	0.000999000999000999	5.44E-02	2.14E-10	2.31E-07	2.10E+00	4.01E-01	1.99E-01	0	0	0	0	0	0
n.300588G>A	D39V_00305 | D39V_00306	regR | -	Transcriptional regulator RegR | Hypothetical protein	33	3	212	414	13.46938775510204	99.28057553956835	21.4811320754717	2.9029641072078466e-12	2.969645192750411e-07	1.5596876012344594e-10	9	8	1	0.0390625	0.0390625	0.002997002997002997	5.44E-02	3.93E-10	4.98E-02	1.02E+00	5.20E-01	7.63E-02	0	0	0	0	0	0
n.301365G>T	D39V_00308 | D39V_00309	- | mraW	Transcriptional regulator, PbsX family | 16S rRNA (cytosine(1402)-N(4))-methyltransferase MraW	49	13	196	404	20.0	96.88249400479616	7.769230769230769	1.5571617175103574e-12	1.5929297221615704e-07	9.12853708975112e-11	22	18	5	0.0043435096740722665	0.01690053939819335	0.000999000999000999	9.37E-02	2.47E-08	2.00E-02	7.42E-01	3.18E-01	9.04E-02	0	1	0	1	1	0
D39V_00311_p.GluAsn102LysLys	D39V_00311	pbp2x	Penicillin-binding protein 2X	30	0	215	417	12.244897959183673	100.0	inf	3.4269012711912816e-14	3.5056171933905453e-09	3.121653778620254e-12	9	9	0	0.00390625	0.00390625	0.000999000999000999	4.53E-02	4.64E-16	1.54E-05	1.80E+00	4.14E-01	1.67E-01	0	0	0	1	1	0
D39V_00311_p.MetLeuAlaAlaAla343ThrLeuAlaSerSer	D39V_00311	pbp2x	Penicillin-binding protein 2X	92	14	153	403	37.55102040816327	96.64268585131894	17.30905695611578	5.2656071501216615e-31	5.386558146359955e-26	4.683963605530396e-28	26	22	6	0.0005335211753845216	0.00935530662536622	0.000999000999000999	1.60E-01	3.43E-31	1.21E-02	5.47E-01	2.17E-01	9.75E-02	0	0	0	1	1	1
D39V_00311_p.Asn444Ser	D39V_00311	pbp2x	Penicillin-binding protein 2X	128	21	117	396	52.244897959183675	94.96402877697841	20.63003663003663	3.831546800581524e-45	3.919557430590882e-40	1.0887659529419117e-41	31	29	4	4.6286731958389266e-07	3.3953227102756493e-05	0.000999000999000999	2.25E-01	1.35E-44	5.33E-10	1.51E+00	2.39E-01	2.38E-01	0	0	0	1	1	1
D39V_00311_p.Ile462Leu	D39V_00311	pbp2x	Penicillin-binding protein 2X	150	52	95	365	61.224489795918366	87.52997601918466	11.082995951417004	2.1649291293717905e-39	2.2146575514734607e-34	4.429315102946922e-36	30	28	7	8.67992639541626e-07	0.005222879350185394	0.000999000999000999	3.05E-01	9.26E-38	2.14E-07	1.98E+00	3.78E-01	2.00E-01	0	0	0	1	1	1
D39V_00311_p.Thr338Ala	D39V_00311	pbp2x	Penicillin-binding protein 2X	104	41	141	376	42.44897959183673	90.16786570743405	6.764227642276423	5.351873553503784e-22	5.474806089027765e-17	1.5915133979731877e-19	33	27	9	0.0003240634687244892	0.01353098684921861	0.000999000999000999	2.19E-01	3.84E-23	6.40E-05	8.17E-01	2.03E-01	1.55E-01	0	0	0	1	1	1
D39V_00312_p.Gly140Ser	D39V_00312	mraY	Phospho-N-acetylmuramoyl-pentapeptide- transferase	39	0	206	417	15.918367346938775	100.0	inf	1.868732977195837e-18	1.9116577736820254e-13	3.501204713703343e-16	8	8	0	0.0078125	0.0078125	0.000999000999000999	5.89E-02	1.17E-32	8.53E-02	6.83E-01	3.96E-01	6.69E-02	0	0	0	1	0	1
D39V_00312_p.Phe147Ile	D39V_00312	mraY	Phospho-N-acetylmuramoyl-pentapeptide- transferase	35	1	210	416	14.285714285714285	99.76019184652279	69.33333333333333	3.675011023765946e-15	3.7594260269818494e-10	4.135782207900824e-13	15	14	1	0.0009765624999999998	0.0009765624999999998	0.000999000999000999	5.44E-02	4.46E-16	6.93E-06	2.25E+00	4.97E-01	1.74E-01	0	0	0	0	0	0
D39V_00312_p.Met326Arg	D39V_00312	mraY	Phospho-N-acetylmuramoyl-pentapeptide- transferase	20	1	225	416	8.16326530612245	99.76019184652279	36.977777777777774	1.957852648888254e-08	0.002002824524233217	4.5612036534575656e-07	10	9	1	0.021484374999999997	0.021484374999999997	0.006993006993006993	3.17E-02	1.35E-06	2.37E-01	7.23E-01	6.11E-01	4.60E-02	0	1	0	0	0	0
D39V_00312_p.Pro142Gln	D39V_00312	mraY	Phospho-N-acetylmuramoyl-pentapeptide- transferase	37	2	208	415	15.10204081632653	99.52038369304557	36.91105769230769	5.727747824363744e-15	5.859314191889379e-10	6.193778215527885e-13	16	14	2	0.004180908203124999	0.004180908203124999	0.000999000999000999	5.89E-02	5.86E-15	1.14E-05	2.00E+00	4.53E-01	1.70E-01	0	0	0	0	0	0
D39V_00312_p.Phe151Ile	D39V_00312	mraY	Phospho-N-acetylmuramoyl-pentapeptide- transferase	80	6	165	411	32.6530612244898	98.56115107913669	33.21212121212121	1.2820328991253682e-31	1.311481194818278e-26	1.2256833596432504e-28	18	16	4	0.0013122558593750002	0.0308837890625	0.000999000999000999	1.30E-01	4.49E-35	7.96E-02	6.78E-01	3.86E-01	6.82E-02	0	0	0	1	0	1
n.306169AC>TT	D39V_00312 | D39V_00313	mraY | clpL	Phospho-N-acetylmuramoyl-pentapeptide- transferase | Putative ATP-dependent Clp proteinase ATP-binding subunit ClpL	32	3	213	414	13.061224489795919	99.28057553956835	20.732394366197184	7.845803317949801e-12	8.026021420163109e-07	3.8019997253259637e-10	10	9	1	0.021484374999999997	0.021484374999999997	0.001998001998001998	5.29E-02	5.21E-14	3.36E-01	5.48E-01	5.69E-01	3.74E-02	0	0	0	1	0	0
n.306033G>GC	D39V_00312 | D39V_00313	mraY | clpL	Phospho-N-acetylmuramoyl-pentapeptide- transferase | Putative ATP-dependent Clp proteinase ATP-binding subunit ClpL	22	2	223	415	8.979591836734693	99.52038369304557	20.47085201793722	2.102095113118622e-08	0.002150380237866957	4.872830813204072e-07	10	9	1	0.021484374999999997	0.021484374999999997	0.005994005994005994	3.63E-02	5.79E-07	1.12E-01	7.52E-01	4.73E-01	6.18E-02	0	1	0	0	0	0
n.306290ATA>TCT	D39V_00312 | D39V_00313	mraY | clpL	Phospho-N-acetylmuramoyl-pentapeptide- transferase | Putative ATP-dependent Clp proteinase ATP-binding subunit ClpL	22	3	223	414	8.979591836734693	99.28057553956835	13.614349775784753	1.1673285139983104e-07	0.011941420499648516	2.3553097632442835e-06	12	10	2	0.038574218750000014	0.038574218750000014	0.023976023976023976	3.78E-02	1.14E-05	3.73E-02	1.26E+00	6.06E-01	8.09E-02	0	0	0	0	0	0
n.308909TGGT>CAGC	D39V_00313 | D39V_00314	clpL | luxS	Putative ATP-dependent Clp proteinase ATP-binding subunit ClpL | Bifunctional S-ribosylhomocysteine lyase/autoinducer-2 production protein LuxS	19	1	226	416	7.755102040816326	99.76019184652279	34.97345132743363	5.304098874943391e-08	0.0054259340261008406	1.1435055903268369e-06	5	5	1	0.0625	0.375	0.002997002997002997	3.02E-02	1.11E-09	5.48E-07	2.68E+00	5.31E-01	1.93E-01	0	0	0	0	0	0
n.313170TGAGGT>ACGAG	D39V_00317 | D39V_00318	- | -	S-ribosylhomocysteinase | IS630 family transposase IS630-Spn1	24	0	221	417	9.795918367346939	100.0	inf	2.0747055301249656e-11	2.122361516151936e-06	9.004503674806686e-10	9	9	0	0.00390625	0.00390625	0.000999000999000999	3.63E-02	2.09E-09	3.58E-05	2.84E+00	6.81E-01	1.60E-01	0	0	0	0	0	0
n.314005A>C	D39V_00318 | D39V_00319	- | cps2A	IS630 family transposase IS630-Spn1 | Exopolysaccharide biosynthesis transcriptional regulator Cps2A	74	43	171	374	30.20408163265306	89.68824940047962	3.76390588875289	2.2415388516515812e-10	2.293026999074018e-05	7.826030713563201e-09	30	24	9	0.0014309063553810128	0.04277394525706769	0.000999000999000999	1.77E-01	5.54E-08	3.19E-06	1.91E+00	4.06E-01	1.80E-01	0	0	0	0	0	0
n.314019T>C	D39V_00318 | D39V_00319	- | cps2A	IS630 family transposase IS630-Spn1 | Exopolysaccharide biosynthesis transcriptional regulator Cps2A	150	125	95	292	61.224489795918366	70.02398081534771	3.688421052631579	4.510097683356465e-15	4.613694627143163e-10	4.987777975289906e-13	45	33	19	0.0024589003220967234	0.3712980344710106	0.022977022977022976	4.15E-01	1.39E-15	2.80E-08	1.21E+00	2.16E-01	2.14E-01	1	1	0	1	1	1
n.314115T>A	D39V_00318 | D39V_00319	- | cps2A	IS630 family transposase IS630-Spn1 | Exopolysaccharide biosynthesis transcriptional regulator Cps2A	8	0	237	417	3.2653061224489797	100.0	inf	0.00032715645300493223	1.0	0.0027989565671193064	3	3	0	0.25	0.25	0.21875	1.21E-02	1.38E-23	1.20E-06	8.36E+00	1.71E+00	1.87E-01	0	0	0	0	1	0
D39V_00320_p.Ala27Ile	D39V_00320	cps2B	Tyrosine-protein phosphatase Cps2B	26	2	219	415	10.612244897959183	99.52038369304557	24.634703196347033	4.1900542005803603e-10	4.286299745567691e-05	1.3525717089200666e-08	9	8	1	0.0390625	0.0390625	0.028971028971028972	4.23E-02	1.71E-11	5.96E-05	2.62E+00	6.48E-01	1.55E-01	0	0	0	0	1	1
D39V_00332_p.Ala255Ser	D39V_00332	cps2L	Glucose-1-phosphate thymidylyltransferase Cps2L	8	0	237	417	3.2653061224489797	100.0	inf	0.00032715645300493223	1.0	0.0027989565671193064	4	4	0	0.125	0.125	0.028971028971028972	1.21E-02	1.79E-07	8.43E-07	4.11E+00	8.27E-01	1.90E-01	0	1	0	0	0	0
D39V_00333_p.Asp16Glu	D39V_00333	cps2M	dTDP-4-dehydrorhamnose 3,5-epimerase Cps2M	47	3	198	414	19.183673469387756	99.28057553956835	32.75757575757576	1.529164498031819e-18	1.5642894065516098e-13	2.9239054328067475e-16	20	19	3	4.005432128906249e-05	0.002576828002929687	0.000999000999000999	7.55E-02	9.16E-20	4.92E-03	1.14E+00	4.05E-01	1.09E-01	1	0	0	0	0	0
D39V_00333_p.ValArgLysIle12AlaArgLysVal	D39V_00333	cps2M	dTDP-4-dehydrorhamnose 3,5-epimerase Cps2M	47	3	198	414	19.183673469387756	99.28057553956835	32.75757575757576	1.529164498031819e-18	1.5642894065516098e-13	2.9239054328067475e-16	20	19	3	4.005432128906249e-05	0.002576828002929687	0.000999000999000999	7.55E-02	9.16E-20	4.92E-03	1.14E+00	4.05E-01	1.09E-01	1	0	0	0	0	0
D39V_00340_p.Ala1659Val	D39V_00340	eng	Endo-alpha-N-acetylgalactosaminidase Eng	18	0	227	417	7.346938775510205	100.0	inf	1.1295475665618306e-08	0.001155493274165756	2.7557674079793846e-07	9	9	0	0.00390625	0.00390625	0.000999000999000999	2.72E-02	2.06E-06	7.88E-02	1.30E+00	7.38E-01	6.84E-02	0	0	0	0	0	0
D39V_00341_p.ThrTyrTyr495IleTyrHis	D39V_00341	pbp1a	Multimodular transpeptidase-transglycosylase, penicillin-binding protein 1A	43	0	202	417	17.551020408163264	100.0	inf	2.1904473321484334e-20	2.240761907367883e-15	5.322474839353641e-18	16	16	0	3.0517578125e-05	3.0517578125e-05	0.000999000999000999	6.50E-02	1.41E-19	5.72E-04	1.12E+00	3.25E-01	1.34E-01	1	0	0	0	0	0
D39V_00341_p.Asp473Asn	D39V_00341	pbp1a	Multimodular transpeptidase-transglycosylase, penicillin-binding protein 1A	51	1	194	416	20.816326530612244	99.76019184652279	109.36082474226804	9.173845827793242e-23	9.384569066457653e-18	3.046938008590147e-20	16	16	1	3.0517578125e-05	0.000518798828125	0.000999000999000999	7.85E-02	1.88E-19	5.33E-08	2.46E+00	4.46E-01	2.09E-01	0	0	0	0	1	0
D39V_00341_p.His503Asn	D39V_00341	pbp1a	Multimodular transpeptidase-transglycosylase, penicillin-binding protein 1A	43	8	202	409	17.551020408163264	98.08153477218225	10.883044554455445	6.34756945856939e-13	6.49337312903273e-08	4.1123325706350414e-11	15	15	3	6.103515625e-05	0.03515625000000002	0.000999000999000999	7.70E-02	3.40E-09	1.27E-03	1.06E+00	3.27E-01	1.25E-01	0	0	0	0	0	0
D39V_00341_p.Val505Ile	D39V_00341	pbp1a	Multimodular transpeptidase-transglycosylase, penicillin-binding protein 1A	43	8	202	409	17.551020408163264	98.08153477218225	10.883044554455445	6.34756945856939e-13	6.49337312903273e-08	4.1123325706350414e-11	14	14	2	0.0001220703125	0.012939453124999998	0.000999000999000999	7.70E-02	3.33E-09	3.22E-03	9.87E-01	3.34E-01	1.14E-01	0	0	0	0	0	0
D39V_00342_p.Thr15Pro	D39V_00342	recU	RecU Holliday junction resolvase	100	8	145	409	40.816326530612244	98.08153477218225	35.258620689655174	3.0468728914276497e-40	3.116859561743743e-35	6.775781655964659e-37	12	12	2	0.00048828125	0.038574218750000014	0.000999000999000999	1.63E-01	4.59E-38	2.12E-03	2.50E+00	8.11E-01	1.19E-01	0	0	0	1	0	0
D39V_00342_p.Gln60Arg	D39V_00342	recU	RecU Holliday junction resolvase	115	52	130	365	46.93877551020408	87.52997601918466	6.209319526627219	3.259958703312828e-22	3.3348399547279235e-17	9.895667521447844e-20	15	15	3	6.103515625e-05	0.03515625000000002	0.000999000999000999	2.52E-01	2.92E-22	1.08E-06	3.86E+00	7.84E-01	1.88E-01	0	1	0	1	1	1
n.343632T>C	D39V_00342 | D39V_00343	recU | -	RecU Holliday junction resolvase | Hypothetical protein	108	47	137	370	44.08163265306123	88.72901678657075	6.205932598229539	2.9387774028278572e-21	3.006281119770813e-16	7.953124655478342e-19	13	13	2	0.000244140625	0.0224609375	0.000999000999000999	2.34E-01	4.86E-21	3.58E-03	2.06E+00	7.04E-01	1.13E-01	0	1	0	1	1	0
D39V_00362_p.Ile32Val	D39V_00362	-	IS3 family transposase ISSpn11	23	3	222	414	9.387755102040817	99.28057553956835	14.297297297297296	4.6045098596885355e-08	0.004710275451165581	1.0030399171988035e-06	12	11	1	0.006347656250000001	0.006347656250000001	0.002997002997002997	3.93E-02	7.91E-07	5.85E-02	1.46E+00	7.71E-01	7.36E-02	0	1	0	0	0	0
D39V_00363_p.Tyr67Phe	D39V_00363	-	IS3 family transposase ISSpn11	29	1	216	416	11.83673469387755	99.76019184652279	55.851851851851855	2.0190159989434724e-12	2.065392796439204e-07	1.1539832335234417e-10	11	10	1	0.011718750000000002	0.011718750000000002	0.000999000999000999	4.53E-02	7.66E-13	4.82E-02	8.16E-01	4.12E-01	7.68E-02	0	1	0	0	0	1
D39V_00364_p.Ser23Thr	D39V_00364	-	hypothetical protein	36	2	209	415	14.69387755102041	99.52038369304557	35.74162679425837	1.6237684283409185e-14	1.6610663891399094e-09	1.618973088830321e-12	16	14	2	0.004180908203124999	0.004180908203124999	0.001998001998001998	5.74E-02	2.16E-13	4.63E-01	-3.46E-01	4.72E-01	2.86E-02	0	0	0	0	1	0
n.394851G>GAAAAAGATGCTCTTTATCTTTGAA	D39V_00395 | D39V_00396	briC | nusB	BriC | Transcription termination protein NusB	71	8	174	409	28.97959183673469	98.08153477218225	20.861350574712645	2.274824975580133e-25	2.3270777052692088e-20	1.1351598562288824e-22	22	17	6	0.01690053939819335	0.05247879028320313	0.004995004995004995	1.19E-01	6.60E-29	1.11E-06	1.75E+00	3.56E-01	1.88E-01	0	0	0	1	1	1
n.402113CATATGATGGGAATA>C	D39V_00402 | D39V_00403	prfC | -	Peptide chain release factor 3 | Putative CDP-glycerol:glycerophosphate glycerophosphotransferase	22	1	223	416	8.979591836734693	99.76019184652279	41.04035874439462	2.62812210367052e-09	0.0002688490068391832	7.285880944151305e-08	11	10	1	0.011718750000000002	0.011718750000000002	0.000999000999000999	3.47E-02	4.12E-11	1.28E-01	4.01E-01	2.63E-01	5.93E-02	0	0	0	1	1	0
n.419800T>C	D39V_00420 | D39V_00421	dinP | pfl	DNA polymerase IV | Pyruvate formate-lyase	65	4	180	413	26.53061224489796	99.04076738609112	37.28472222222222	4.1003130275163115e-26	4.194497217758361e-21	2.1621119679166808e-23	19	19	3	3.814697265625e-06	0.004425048828125	0.000999000999000999	1.04E-01	2.92E-24	3.39E-03	1.34E+00	4.54E-01	1.14E-01	0	0	0	0	0	0
D39V_00446_p.Asp826Gly	D39V_00446	endoD	Endo-beta-N-acetylglucosaminidase EndoD	21	0	224	417	8.571428571428571	100.0	inf	4.904440503227695e-10	5.0170955015868344e-05	1.5653964123515864e-08	7	7	0	0.015625	0.015625	0.003996003996003996	3.17E-02	6.16E-09	4.12E-01	-6.74E-01	8.22E-01	3.19E-02	0	0	0	0	0	0
D39V_00446_p.Lys831Asp	D39V_00446	endoD	Endo-beta-N-acetylglucosaminidase EndoD	21	0	224	417	8.571428571428571	100.0	inf	4.904440503227695e-10	5.0170955015868344e-05	1.5653964123515864e-08	7	7	0	0.015625	0.015625	0.003996003996003996	3.17E-02	6.16E-09	4.12E-01	-6.74E-01	8.22E-01	3.19E-02	0	0	0	0	0	0
D39V_00446_p.Glu1261Ala	D39V_00446	endoD	Endo-beta-N-acetylglucosaminidase EndoD	22	6	223	411	8.979591836734693	98.56115107913669	6.757847533632287	7.344287667285134e-06	0.7512985955002673	9.758391940515228e-05	7	5	3	0.4531249999999997	1.0	0.5625	4.23E-02	2.17E-06	5.23E-09	7.31E+00	1.23E+00	2.24E-01	0	0	1	0	0	0
D39V_00464_p.Phe77_Gly78insGlyGlyAlaGlyGlyPhe	D39V_00464	dnaJ	Chaperone protein DnaJ	26	1	219	416	10.612244897959183	99.76019184652279	49.38812785388128	4.479405849269084e-11	4.582297801626795e-06	1.8190940062035709e-09	14	13	1	0.0018310546875000002	0.0018310546875000002	0.000999000999000999	4.08E-02	1.49E-14	7.91E-01	-7.93E-02	2.98E-01	1.03E-02	1	0	0	1	0	0
D39V_00468_p.Val241Leu	D39V_00468	ecsB	ABC transporter permease protein EcsB	44	19	201	398	17.959183673469386	95.44364508393285	4.585493584708039	3.229681125225988e-08	0.0033038669006724294	7.245322150597433e-07	17	15	6	0.002349853515625	0.33230590820312494	0.012987012987012988	9.52E-02	1.34E-08	7.83E-11	4.26E+00	6.44E-01	2.49E-01	0	0	0	0	0	0
D39V_00468_p.Ile232Leu	D39V_00468	ecsB	ABC transporter permease protein EcsB	213	339	32	78	86.93877551020408	18.705035971223023	1.5315265486725664	0.06611499780400026	1.0	0.23532117638063446	17	14	9	0.012725830078125003	1.0	0.6875	8.34E-01	2.76E-09	1.32E-08	3.57E+00	6.21E-01	2.19E-01	0	1	1	1	1	1
n.478494GAG>AA	D39V_00471 | D39V_00472	blpR | blpH	Two-component system response regulator BlpR | Two-component system sensor histidine kinase BlpH	21	0	224	417	8.571428571428571	100.0	inf	4.904440503227695e-10	5.0170955015868344e-05	1.5653964123515864e-08	5	5	0	0.0625	0.0625	0.01898101898101898	3.17E-02	3.16E-14	2.90E-10	4.10E+00	6.41E-01	2.42E-01	0	0	0	0	0	0
D39V_00472_p.AsnIleAla2TyrIlePhe	D39V_00472	blpH	Two-component system sensor histidine kinase BlpH	21	0	224	417	8.571428571428571	100.0	inf	4.904440503227695e-10	5.0170955015868344e-05	1.5653964123515864e-08	5	5	0	0.0625	0.0625	0.014985014985014986	3.17E-02	3.16E-14	2.90E-10	4.10E+00	6.41E-01	2.42E-01	0	0	0	0	0	0
D39V_00472_p.Leu7Ile	D39V_00472	blpH	Two-component system sensor histidine kinase BlpH	21	0	224	417	8.571428571428571	100.0	inf	4.904440503227695e-10	5.0170955015868344e-05	1.5653964123515864e-08	5	5	0	0.0625	0.0625	0.026973026973026972	3.17E-02	3.16E-14	2.90E-10	4.10E+00	6.41E-01	2.42E-01	0	0	0	0	0	0
n.497480TAAAGA>GAGAGT	D39V_00496 | D39V_00497	- | -	Hypothetical protein | Hypothetical protein	127	47	118	370	51.83673469387755	88.72901678657075	8.472773169852145	1.1849176639892311e-29	1.2121352227310638e-24	8.783588570514955e-27	29	25	8	0.00010371580719947815	0.024119544774293882	0.001998001998001998	2.63E-01	1.66E-29	7.23E-09	1.89E+00	3.23E-01	2.22E-01	0	0	1	1	0	1
n.497456TTTC>AAAG	D39V_00496 | D39V_00497	- | -	Hypothetical protein | Hypothetical protein	126	48	119	369	51.42857142857142	88.48920863309353	8.139705882352942	6.388902627787115e-29	6.5356557211473846e-24	4.3571038140982564e-26	28	24	8	0.00017999112606048562	0.035698138177394874	0.000999000999000999	2.63E-01	4.81E-29	2.72E-09	1.99E+00	3.30E-01	2.29E-01	0	0	1	1	0	1
n.497469AT>GC	D39V_00496 | D39V_00497	- | -	Hypothetical protein | Hypothetical protein	125	47	120	370	51.02040816326531	88.72901678657075	8.200354609929079	8.01812529810693e-29	8.202301636204447e-24	5.291807507228675e-26	27	23	8	0.00031074881553649897	0.05223898589611049	0.001998001998001998	2.60E-01	7.63E-29	7.53E-09	1.89E+00	3.23E-01	2.22E-01	0	0	1	1	0	1
n.497493TTG>AACT	D39V_00496 | D39V_00497	- | -	Hypothetical protein | Hypothetical protein	124	47	121	370	50.61224489795918	88.72901678657075	8.067522419553367	2.1913202559220494e-28	2.241654882200579e-23	1.3668627330491336e-25	27	23	9	0.00031074881553649897	0.12207812070846553	0.000999000999000999	2.58E-01	1.34E-28	1.24E-07	1.70E+00	3.18E-01	2.04E-01	0	0	1	1	0	1
D39V_00503_p.Ile87Val	D39V_00503	insK	Putative transposase InsK for insertion sequence element IS150	29	2	216	415	11.83673469387755	99.52038369304557	27.858796296296298	2.096204419665876e-11	2.1443542351856013e-06	9.033039757306355e-10	10	9	1	0.021484374999999997	0.021484374999999997	0.001998001998001998	4.68E-02	1.92E-09	5.69E-05	1.80E+00	4.44E-01	1.56E-01	0	0	0	0	0	0
D39V_00517_p.Val33Ile	D39V_00517	-	ISSpn8 transposase	85	7	160	410	34.69387755102041	98.32134292565947	31.116071428571427	3.1812985681823e-33	3.2543729962934476e-28	3.74065861642925e-30	25	23	3	1.943111419677734e-05	0.00015652179718017578	0.000999000999000999	1.39E-01	7.37E-35	1.12E-04	1.95E+00	5.02E-01	1.50E-01	0	0	0	0	0	0
n.519766A>G	D39V_00518 | D39V_00519	higA | metE	Antitoxin HigA | 5-methyltetrahydropteroyltriglutamate-- homocysteine methyltransferase	56	5	189	412	22.857142857142858	98.8009592326139	24.414814814814815	7.569814174291417e-21	7.743692805874891e-16	1.926291742754948e-18	20	19	3	4.005432128906249e-05	0.002576828002929687	0.000999000999000999	9.21E-02	1.30E-17	1.46E-06	2.66E+00	5.47E-01	1.86E-01	0	0	0	0	0	0
n.519771ACAAGCTA>GTAAGAAT	D39V_00518 | D39V_00519	higA | metE	Antitoxin HigA | 5-methyltetrahydropteroyltriglutamate-- homocysteine methyltransferase	56	5	189	412	22.857142857142858	98.8009592326139	24.414814814814815	7.569814174291417e-21	7.743692805874891e-16	1.926291742754948e-18	20	19	3	4.005432128906249e-05	0.002576828002929687	0.000999000999000999	9.21E-02	1.30E-17	1.46E-06	2.66E+00	5.47E-01	1.86E-01	0	0	0	0	0	0
n.519742GAACCG>TAGTAT	D39V_00518 | D39V_00519	higA | metE	Antitoxin HigA | 5-methyltetrahydropteroyltriglutamate-- homocysteine methyltransferase	56	5	189	412	22.857142857142858	98.8009592326139	24.414814814814815	7.569814174291417e-21	7.743692805874891e-16	1.926291742754948e-18	20	19	3	4.005432128906249e-05	0.002576828002929687	0.000999000999000999	9.21E-02	1.30E-17	1.46E-06	2.66E+00	5.47E-01	1.86E-01	0	0	0	0	0	0
n.519753CTGA>TTGG	D39V_00518 | D39V_00519	higA | metE	Antitoxin HigA | 5-methyltetrahydropteroyltriglutamate-- homocysteine methyltransferase	56	5	189	412	22.857142857142858	98.8009592326139	24.414814814814815	7.569814174291417e-21	7.743692805874891e-16	1.926291742754948e-18	20	19	3	4.005432128906249e-05	0.002576828002929687	0.000999000999000999	9.21E-02	1.30E-17	1.46E-06	2.66E+00	5.47E-01	1.86E-01	0	0	0	0	0	0
n.519761A>T	D39V_00518 | D39V_00519	higA | metE	Antitoxin HigA | 5-methyltetrahydropteroyltriglutamate-- homocysteine methyltransferase	56	5	189	412	22.857142857142858	98.8009592326139	24.414814814814815	7.569814174291417e-21	7.743692805874891e-16	1.926291742754948e-18	20	19	3	4.005432128906249e-05	0.002576828002929687	0.000999000999000999	9.21E-02	1.30E-17	1.46E-06	2.66E+00	5.47E-01	1.86E-01	0	0	0	0	0	0
n.519736GC>AT	D39V_00518 | D39V_00519	higA | metE	Antitoxin HigA | 5-methyltetrahydropteroyltriglutamate-- homocysteine methyltransferase	57	8	188	409	23.26530612244898	98.08153477218225	15.50066489361702	6.683273928924716e-19	6.836788731072118e-14	1.3275317924411879e-16	22	20	5	0.00012111663818359382	0.01690053939819335	0.000999000999000999	9.82E-02	5.73E-15	1.94E-04	1.61E+00	4.29E-01	1.44E-01	0	0	0	0	0	0
n.540048CA>TG	D39V_00534 | D39V_00535	- | glnP2b	Oxidoreductase | Glutamine ABC transporter permease GlnP2b	52	4	193	413	21.224489795918366	99.04076738609112	27.818652849740932	6.729706075527927e-20	6.8842874240828034e-15	1.5163628687407057e-17	16	16	2	3.0517578125e-05	0.004180908203124999	0.000999000999000999	8.46E-02	3.11E-20	7.24E-04	1.45E+00	4.26E-01	1.31E-01	0	0	0	0	0	0
D39V_00556_p.GluAlaGlyPhe107AlaAlaGlyTyr	D39V_00556	ldcB	L,D-carboxypeptidase	15	0	230	417	6.122448979591836	100.0	inf	2.53572920276595e-07	0.025939749025534836	4.787698232841424e-06	6	6	0	0.03125	0.03125	0.005994005994005994	2.27E-02	4.43E-07	9.64E-01	-7.32E-02	1.60E+00	1.78E-03	0	1	0	0	0	0
D39V_00556_p.Lys103Ala	D39V_00556	ldcB	L,D-carboxypeptidase	15	0	230	417	6.122448979591836	100.0	inf	2.53572920276595e-07	0.025939749025534836	4.787698232841424e-06	6	6	0	0.03125	0.03125	0.007992007992007992	2.27E-02	4.43E-07	9.64E-01	-7.32E-02	1.60E+00	1.78E-03	0	1	0	0	0	0
n.576941T>TACTTC	D39V_00567 | D39V_00568	prtA | -	Serine protease PrtA precursor | Galactose-specific PTS IIA component	24	1	221	416	9.795918367346939	99.76019184652279	45.1764705882353	3.4619616103006445e-10	3.5414828684892506e-05	1.1405741927501613e-08	9	8	1	0.0390625	0.0390625	0.000999000999000999	3.78E-02	6.40E-12	2.17E-01	4.41E-01	3.57E-01	4.80E-02	0	0	0	0	0	0
n.587927G>T	D39V_00573 | D39V_00574	- | -	hypothetical protein | Hypothetical protein	53	2	192	415	21.63265306122449	99.52038369304557	57.278645833333336	1.8215029197127458e-22	1.8633428417785475e-17	5.804806360680833e-20	11	10	1	0.011718750000000002	0.011718750000000002	0.001998001998001998	8.31E-02	1.85E-24	2.18E-06	1.97E+00	4.12E-01	1.83E-01	0	1	0	0	0	0
D39V_00575_p.Cys45Ser	D39V_00575	-	hypothetical protein	6	70	239	347	2.4489795918367347	83.21342925659472	0.12444710101613868	1.7566017645805092e-09	0.00017969509071129235	5.0138139149356125e-08	6	3	5	0.21875000000000003	1.0	1.0	1.15E-01	1.14E-20	6.84E-07	5.67E+00	1.13E+00	1.92E-01	0	0	0	0	0	0
n.589017T>A	D39V_00575 | D39V_00576	- | -	hypothetical protein | hypothetical protein	2	8	243	409	0.8163265306122449	98.08153477218225	0.4207818930041152	0.3373084052664844	1.0	0.5399503912287702	2	2	1	0.5	1.0	0.3125	1.51E-02	1.93E-01	2.53E-07	6.02E+00	1.16E+00	1.99E-01	0	0	0	0	0	0
n.592447CTT>TTC	D39V_00579 | D39V_00580	nha2 | yihY	Na+/H+ antiporter | Inner membrane protein YihY	95	6	150	411	38.775510204081634	98.56115107913669	43.38333333333333	1.536112595694351e-39	1.5713971020174502e-34	3.2069328612601024e-36	22	21	3	1.0967254638671873e-05	0.000855445861816406	0.000999000999000999	1.53E-01	1.12E-45	1.94E-13	3.55E+00	4.73E-01	2.81E-01	1	0	0	1	0	1
n.592465ACAGTGT>GCAGGGC	D39V_00579 | D39V_00580	nha2 | yihY	Na+/H+ antiporter | Inner membrane protein YihY	91	13	154	404	37.142857142857146	96.88249400479616	18.363636363636363	3.0335940557206607e-31	3.1032757111805643e-26	2.7957438839464545e-28	22	19	5	0.000855445861816406	0.01690053939819335	0.001998001998001998	1.57E-01	1.30E-33	1.87E-09	2.44E+00	4.00E-01	2.31E-01	1	0	0	1	0	1
D39V_00587_p.Asp597Asn	D39V_00587	zmpB	Zinc metalloprotease ZmpB precursor	31	3	214	414	12.653061224489795	99.28057553956835	19.990654205607477	2.108654109157412e-11	2.1570898940447577e-06	9.033039757306355e-10	12	10	3	0.038574218750000014	0.14599609375000003	0.014985014985014986	5.14E-02	8.14E-12	1.08E-09	2.92E+00	4.72E-01	2.34E-01	0	1	0	0	0	0
D39V_00587_p.GlnLeuVal563ThrValIle	D39V_00587	zmpB	Zinc metalloprotease ZmpB precursor	23	1	222	416	9.387755102040817	99.76019184652279	43.0990990990991	9.560467375306762e-10	9.780071310917558e-05	2.8722676390359936e-08	6	6	1	0.03125	0.21875000000000003	0.004995004995004995	3.63E-02	1.15E-10	2.46E-07	3.71E+00	7.12E-01	1.99E-01	0	0	0	0	0	0
D39V_00588_p.Asn468Ala	D39V_00588	pabB	Bifunctional para-aminobenzoate synthase, aminase component/aminodeoxychorismate lyase	60	0	185	417	24.489795918367346	100.0	inf	7.384882874743413e-29	7.554513634376269e-24	4.905528334010564e-26	18	18	0	7.62939453125e-06	7.62939453125e-06	0.000999000999000999	9.06E-02	8.82E-32	2.17E-05	2.28E+00	5.33E-01	1.64E-01	0	1	0	0	0	0
D39V_00588_p.LysLeu461GlnVal	D39V_00588	pabB	Bifunctional para-aminobenzoate synthase, aminase component/aminodeoxychorismate lyase	57	1	188	416	23.26530612244898	99.76019184652279	126.12765957446808	1.0025643770479536e-25	1.025593280788745e-20	5.1537350793404273e-23	18	17	1	0.00014495849609375	0.00014495849609375	0.000999000999000999	8.76E-02	3.84E-27	2.11E-06	3.05E+00	6.37E-01	1.83E-01	0	0	0	0	0	0
D39V_00588_p.Thr277Glu	D39V_00588	pabB	Bifunctional para-aminobenzoate synthase, aminase component/aminodeoxychorismate lyase	123	9	122	408	50.204081632653065	97.84172661870504	45.704918032786885	1.72553726823798e-52	1.7651728592894065e-47	6.7891263818823325e-49	28	27	4	2.160668373107909e-07	0.00017999112606048562	0.000999000999000999	1.99E-01	2.27E-56	2.72E-14	2.70E+00	3.47E-01	2.90E-01	0	1	1	1	1	0
D39V_00588_p.GlnGlnAla470AsnGlnSer	D39V_00588	pabB	Bifunctional para-aminobenzoate synthase, aminase component/aminodeoxychorismate lyase	100	75	145	342	40.816326530612244	82.01438848920863	3.1448275862068966	3.282205170411472e-10	3.357597423175824e-05	1.0947497304127238e-08	21	19	3	0.00022125244140625	0.0014896392822265632	0.000999000999000999	2.64E-01	3.84E-11	1.58E-04	1.90E+00	4.99E-01	1.46E-01	1	1	0	0	0	0
D39V_00588_p.GlnGlyGlu337LysAspGln	D39V_00588	pabB	Bifunctional para-aminobenzoate synthase, aminase component/aminodeoxychorismate lyase	19	0	226	417	7.755102040816326	100.0	inf	3.981479776547729e-09	0.00040729343670150306	1.0612127063613941e-07	2	2	0	0.5	0.5	0.65625	2.87E-02	2.11E-15	1.97E-11	5.65E+00	8.27E-01	2.57E-01	0	0	0	0	0	0
n.619916TG>T	D39V_00604 | D39V_00605	- | -	Putative membrane protein | Hypothetical protein	51	8	194	409	20.816326530612244	98.08153477218225	13.44007731958763	2.8202488678085256e-16	2.8850299843020873e-11	3.9039647960786025e-14	23	21	5	6.60419464111328e-05	0.010622024536132804	0.000999000999000999	8.91E-02	3.61E-12	9.15E-08	3.28E+00	6.07E-01	2.06E-01	0	0	0	0	0	0
D39V_00606_p.Lys537Asn	D39V_00606	-	Putative immunity protein	18	0	227	417	7.346938775510205	100.0	inf	1.1295475665618306e-08	0.001155493274165756	2.7557674079793846e-07	8	8	0	0.0078125	0.0078125	0.004995004995004995	2.72E-02	1.37E-08	4.58E-01	3.14E+00	4.23E+00	2.89E-02	0	0	0	0	0	0
D39V_00606_p.LeuGlu532IleLys	D39V_00606	-	Putative immunity protein	16	0	229	417	6.530612244897959	100.0	inf	9.014184182935293e-08	0.009221239993617316	1.8594958648149458e-06	7	7	0	0.015625	0.015625	0.013986013986013986	2.42E-02	1.78E-07	5.48E-01	2.65E+00	4.42E+00	2.34E-02	0	0	0	0	0	0
n.645400ACAGTGTTTTGAGCTGACTTCGTCAGTCTTATCTACAGGTTCAAAG>A	D39V_00635 | D39V_00636	- | thiM-1	Thiaminase II | Hydroxyethylthiazole kinase	34	2	211	415	13.877551020408163	99.52038369304557	33.43601895734597	1.287223367509434e-13	1.3167908882611256e-08	1.0500724786771336e-11	12	11	2	0.006347656250000001	0.038574218750000014	0.000999000999000999	5.44E-02	8.88E-12	6.24E-01	2.94E-01	5.99E-01	1.91E-02	0	0	0	0	0	0
D39V_00644_p.Gly176Asp	D39V_00644	thiE-2	Thiamin-phosphate pyrophosphorylase	62	1	183	416	25.30612244897959	99.76019184652279	140.9398907103825	3.0633900591060376e-28	3.1337561287637034e-23	1.8326059232536278e-25	9	9	1	0.00390625	0.0390625	0.005994005994005994	9.52E-02	9.84E-35	1.55E-02	2.72E+00	1.12E+00	9.40E-02	0	0	0	1	0	0
D39V_00651_p.Leu25Pro	D39V_00651	-	IS630 family transposase ISSpn2	67	8	178	409	27.346938775510203	98.08153477218225	19.2436797752809	1.7887922593173065e-23	1.829880817513825e-18	6.582305098970594e-21	25	21	5	0.0009105205535888672	0.004077315330505369	0.000999000999000999	1.13E-01	3.37E-25	2.28E-04	1.50E+00	4.05E-01	1.43E-01	0	1	0	0	0	0
D39V_00652_p.Tyr7fs	D39V_00652	-	IS630 family transposase ISSpn2	64	2	181	415	26.122448979591837	99.52038369304557	73.37016574585635	6.801439956142861e-28	6.957669031935462e-23	3.9758108753916924e-25	21	20	2	2.09808349609375e-05	0.00022125244140625	0.000999000999000999	9.97E-02	1.46E-35	1.00E-03	1.03E+00	3.11E-01	1.28E-01	1	0	0	0	1	1
n.660917A>G	D39V_00652 | D39V_00653	- | celA_2	IS630 family transposase ISSpn2 | 6-phospho-beta-glucosidase	48	18	197	399	19.591836734693878	95.68345323741008	5.401015228426396	6.608424634895786e-10	6.760220148759342e-05	2.078788483628334e-08	23	18	5	0.010622024536132804	0.010622024536132804	0.000999000999000999	9.97E-02	6.78E-09	5.59E-01	1.33E-01	2.27E-01	2.27E-02	0	0	0	1	0	0
n.706616GA>AG	D39V_00701 | D39V_00702	metG | -	Methionyl-tRNA synthetase | Transcriptional regulator, PadR family	27	0	218	417	11.020408163265307	100.0	inf	8.546696994162995e-13	8.74301462411892e-08	5.3638126528336936e-11	2	2	0	0.5	0.5	0.14960629921259844	4.08E-02	1.54E-20	3.16E-10	5.29E+00	8.28E-01	2.41E-01	0	0	0	1	0	1
n.708979TGT>GC	D39V_00704 | D39V_00705	- | -	Putative oxidoreductase | Hypothetical protein	46	1	199	416	18.775510204081634	99.76019184652279	96.1608040201005	2.4220692580828882e-20	2.477704188941052e-15	5.762102764979191e-18	13	12	1	0.0034179687499999996	0.0034179687499999996	0.002997002997002997	7.10E-02	1.06E-22	1.03E-05	3.21E+00	7.23E-01	1.70E-01	0	0	0	0	0	0
D39V_00720_p.Ile163Val	D39V_00720	gyrB	DNA gyrase subunit B	193	202	52	215	78.77551020408163	51.55875299760192	3.950399847677075	6.340856681287472e-15	6.486506159256645e-10	6.813556889975468e-13	42	34	14	6.87711149112147e-05	0.04355852192384189	0.01098901098901099	5.97E-01	5.83E-27	5.43E-03	5.20E-01	1.86E-01	1.08E-01	1	1	0	1	1	1
D39V_00723_p.Ser155Pro	D39V_00723	-	IS630 family transposase ISSpn2	44	2	201	415	17.959183673469386	99.52038369304557	45.4228855721393	3.43884250286899e-18	3.5178327151598904e-13	6.193367456267412e-16	14	13	2	0.0018310546875000002	0.012939453124999998	0.000999000999000999	6.95E-02	2.71E-19	3.03E-06	1.83E+00	3.88E-01	1.80E-01	0	1	1	0	0	0
n.729332CAGTCAA>AAGCCAG	D39V_00723 | D39V_00724	- | -	IS630 family transposase ISSpn2 | Hypothetical protein	74	4	171	413	30.20408163265306	99.04076738609112	44.6812865497076	1.2781921265866115e-30	1.307552199734306e-25	1.0806216526729801e-27	20	18	4	0.0004024505615234376	0.011817932128906248	0.002997002997002997	1.18E-01	1.04E-34	2.74E-09	2.40E+00	3.97E-01	2.28E-01	0	1	1	0	0	0
n.729617T>C	D39V_00723 | D39V_00724	- | -	IS630 family transposase ISSpn2 | Hypothetical protein	22	0	223	417	8.979591836734693	100.0	inf	1.7138762444959268e-10	1.7532439818319982e-05	6.0665881724290595e-09	6	6	0	0.03125	0.03125	0.03696303696303696	3.32E-02	5.20E-09	8.11E-01	1.71E-01	7.14E-01	9.30E-03	0	0	0	0	0	0
n.729474C>T	D39V_00723 | D39V_00724	- | -	IS630 family transposase ISSpn2 | Hypothetical protein	25	0	220	417	10.204081632653061	100.0	inf	7.186675895891592e-12	7.351753841220222e-07	3.551571903971122e-10	3	3	0	0.25	0.25	0.04995004995004995	3.78E-02	3.52E-40	8.75E-12	6.67E+00	9.60E-01	2.61E-01	0	0	0	1	0	1
D39V_00726_p.Thr18Ile	D39V_00726	-	IS630 family transposase IS630-Spn1	40	0	205	417	16.3265306122449	100.0	inf	6.179117067448248e-19	6.321051386487535e-14	1.241856853926824e-16	8	8	0	0.0078125	0.0078125	0.000999000999000999	6.04E-02	7.60E-66	8.36E-02	5.75E-01	3.32E-01	6.73E-02	0	1	0	0	1	0
n.770394A>T	D39V_00772 | D39V_00773	- | -	IS1167 transposase Orf1 | GAF domain-containing protein	31	2	214	415	12.653061224489795	99.52038369304557	30.05841121495327	2.7737616814556255e-12	2.837474987278661e-07	1.5304611581869802e-10	15	14	2	0.0009765624999999998	0.00738525390625	0.000999000999000999	4.98E-02	1.47E-09	5.05E-02	-9.66E-01	4.93E-01	7.60E-02	0	0	0	0	0	0
n.778443T>TGATTTTGAGTATTAGATTTACTCAAAATCAAG	D39V_00780 | D39V_00781	sufB | pbp3	Iron-sulfur cluster assembly protein SufB | D-alanyl-D-alanine carboxypeptidase, penicillin-binding protein 3	16	0	229	417	6.530612244897959	100.0	inf	9.014184182935293e-08	0.009221239993617316	1.8594958648149458e-06	10	10	0	0.001953125	0.001953125	0.000999000999000999	2.42E-02	2.02E-06	5.59E-02	1.00E+00	5.23E-01	7.43E-02	0	0	0	0	0	0
D39V_00789_p.ThrLysGluThrAsn80AsnLysGluAsnLys	D39V_00789	-	Acetyltransferase	30	2	215	415	12.244897959183673	99.52038369304557	28.953488372093023	7.644264112297575e-12	7.81985285895705e-07	3.759544643729351e-10	19	18	2	7.62939453125e-05	0.0007286071777343752	0.000999000999000999	4.83E-02	8.44E-10	1.30E-02	1.31E+00	5.27E-01	9.65E-02	0	1	0	0	0	0
n.812654C>A	D39V_00805 | D39V_00806	- | -	Membrane-associated protein | IS5 family transposase ISSpn7	151	43	94	374	61.63265306122449	89.68824940047962	13.971796140524493	1.5921524171243658e-44	1.6287241581457124e-39	4.401957184177601e-41	38	33	13	4.255962267052381e-06	0.07295138851623055	0.000999000999000999	2.93E-01	1.56E-45	5.16E-07	1.10E+00	2.17E-01	1.94E-01	1	1	1	1	1	1
n.828930A>G	D39V_00824 | D39V_00825	- | speE	hypothetical protein | Spermidine synthase	36	4	209	413	14.69387755102041	99.04076738609112	17.784688995215312	9.5950026401265e-13	9.815399850770206e-08	5.963183384429044e-11	12	11	2	0.006347656250000001	0.038574218750000014	0.002997002997002997	6.04E-02	1.50E-13	1.83E-05	2.59E+00	6.00E-01	1.66E-01	1	1	0	0	0	0
D39V_00846_p.Gln106Arg	D39V_00846	-	IS1381 transposase OrfB	76	6	169	411	31.020408163265305	98.56115107913669	30.80473372781065	1.361863830555021e-29	1.3931458427428698e-24	1.0022631962178919e-26	26	25	4	8.046627044677738e-07	0.0005335211753845216	0.000999000999000999	1.24E-01	1.18E-29	1.27E-03	1.09E+00	3.36E-01	1.25E-01	1	0	0	0	0	0
D39V_00846_p.Thr3Ala	D39V_00846	-	IS1381 transposase OrfB	48	5	197	412	19.591836734693878	98.8009592326139	20.07715736040609	3.3880013952332825e-17	3.465823787281791e-12	5.268173846258196e-15	18	16	2	0.0013122558593750002	0.0013122558593750002	0.000999000999000999	8.01E-02	2.42E-17	3.12E-02	9.72E-01	4.50E-01	8.37E-02	0	0	0	0	0	0
D39V_00847_p.Met28Ile	D39V_00847	-	IS5 family transposase ISSpn7	22	0	223	417	8.979591836734693	100.0	inf	1.7138762444959268e-10	1.7532439818319982e-05	6.0665881724290595e-09	9	9	0	0.00390625	0.00390625	0.000999000999000999	3.32E-02	1.88E-08	4.24E-02	2.12E+00	1.04E+00	7.89E-02	0	0	0	0	0	0
D39V_00847_p.Lys119Gln	D39V_00847	-	IS5 family transposase ISSpn7	31	3	214	414	12.653061224489795	99.28057553956835	19.990654205607477	2.108654109157412e-11	2.1570898940447577e-06	9.033039757306355e-10	12	11	1	0.006347656250000001	0.006347656250000001	0.001998001998001998	5.14E-02	2.57E-10	4.26E-02	8.66E-01	4.26E-01	7.88E-02	0	0	0	0	0	0
D39V_00861_p.LysLeuLeu48AsnLeuIle	D39V_00861	-	ABC transporter, ATP-binding protein	91	7	154	410	37.142857142857146	98.32134292565947	34.61038961038961	2.2875580594225312e-36	2.3401032680474666e-31	3.8362348656515844e-33	20	16	5	0.011817932128906248	0.04138946533203125	0.008991008991008992	1.48E-01	9.34E-43	2.85E-06	2.02E+00	4.27E-01	1.81E-01	1	0	0	0	1	0
D39V_00861_p.Met46Ile	D39V_00861	-	ABC transporter, ATP-binding protein	91	7	154	410	37.142857142857146	98.32134292565947	34.61038961038961	2.2875580594225312e-36	2.3401032680474666e-31	3.8362348656515844e-33	20	16	5	0.011817932128906248	0.04138946533203125	0.007992007992007992	1.48E-01	9.34E-43	2.85E-06	2.02E+00	4.27E-01	1.81E-01	1	0	0	0	1	0
D39V_00862_p.ThrArgLeuValAspArg51SerArgIleAlaAlaAsn	D39V_00862	-	Hypothetical protein	150	5	95	412	61.224489795918366	98.8009592326139	130.10526315789474	5.620471091265709e-75	5.749573312232082e-70	1.4373933280580205e-70	28	26	4	3.0323863029479997e-06	0.00017999112606048562	0.000999000999000999	2.34E-01	2.25E-91	1.14E-24	3.87E+00	3.62E-01	3.84E-01	1	1	1	1	1	1
D39V_00862_p.ArgGlu47SerArg	D39V_00862	-	Hypothetical protein	152	7	93	410	62.04081632653061	98.32134292565947	95.72964669738863	8.33083130688747e-74	8.522190502006675e-69	1.704438100401335e-69	31	28	4	4.649162292480469e-06	3.3953227102756493e-05	0.001998001998001998	2.40E-01	8.72E-86	2.36E-28	4.18E+00	3.61E-01	4.11E-01	1	1	1	1	1	1
D39V_00862_p.Val59Ala	D39V_00862	-	Hypothetical protein	151	28	94	389	61.63265306122449	93.28537170263789	22.31724924012158	5.227351351195525e-54	5.3474236117324865e-49	2.324966787709777e-50	35	28	9	0.000508260447531939	0.0059881205670535625	0.027972027972027972	2.70E-01	4.17E-57	6.33E-21	3.38E+00	3.49E-01	3.54E-01	1	1	1	1	1	1
n.884324T>C	D39V_00884 | D39V_00885	prsA | -	Putative parvulin type peptidyl-prolyl isomerase PrsA | IS3 family transposase ISSpn1	60	0	185	417	24.489795918367346	100.0	inf	7.384882874743413e-29	7.554513634376269e-24	4.905528334010564e-26	18	18	0	7.62939453125e-06	7.62939453125e-06	0.000999000999000999	9.06E-02	1.62E-32	2.86E-07	2.50E+00	4.82E-01	1.98E-01	0	0	0	0	0	0
n.884343G>C	D39V_00884 | D39V_00885	prsA | -	Putative parvulin type peptidyl-prolyl isomerase PrsA | IS3 family transposase ISSpn1	14	0	231	417	5.714285714285714	100.0	inf	7.113214386981791e-07	0.07276604921450763	1.2274974563850814e-05	3	3	0	0.25	0.25	0.08891108891108891	2.11E-02	1.80E-24	5.50E-08	4.37E+00	7.95E-01	2.09E-01	0	0	0	0	0	0
D39V_00885_p.Gln71Lys	D39V_00885	-	IS3 family transposase ISSpn1	20	0	225	417	8.16326530612245	100.0	inf	1.3994003569194612e-09	0.00014315445831179012	4.076152002044138e-08	6	6	0	0.03125	0.03125	0.004995004995004995	3.02E-02	9.18E-30	6.80E-04	1.64E+00	4.81E-01	1.32E-01	0	0	0	0	1	0
D39V_00898_p.Ile24Thr	D39V_00898	-	IS630 family transposase IS630-Spn1	61	7	184	410	24.897959183673468	98.32134292565947	19.417701863354036	1.765412719690017e-21	1.8059642498612967e-16	4.934328551533598e-19	21	17	4	0.00719738006591797	0.00719738006591797	0.003996003996003996	1.03E-01	3.06E-20	9.47E-01	3.33E-02	4.96E-01	2.61E-03	0	0	0	0	0	0
n.895098A>G	D39V_00898 | D39V_00899	- | -	IS630 family transposase IS630-Spn1 | Hypothetical protein	51	11	194	406	20.816326530612244	97.3621103117506	9.7029053420806	2.0740899540417797e-14	2.1217318002861193e-09	1.99598476038205e-12	17	14	4	0.012725830078125003	0.049041748046874986	0.001998001998001998	9.37E-02	2.46E-13	3.38E-02	8.14E-01	3.83E-01	8.25E-02	0	0	0	0	1	1
n.897600C>T	D39V_00901 | D39V_00902	- | yfnA	Thiol:disulfide oxidoreductase | Cationic amino acid transporter, APC Superfamily	34	0	211	417	13.877551020408163	100.0	inf	4.505382396377124e-16	4.608871030021907e-11	6.032553704217155e-14	7	7	0	0.015625	0.015625	0.008991008991008992	5.14E-02	1.27E-21	1.29E-12	8.02E+00	1.11E+00	2.71E-01	0	0	0	1	0	1
D39V_00904_p.SerAsp216AsnGlu	D39V_00904	phtD	Pneumococcal histidine triad protein D	80	28	165	389	32.6530612244898	93.28537170263789	6.735930735930736	1.0594109614303029e-17	1.083745631214357e-12	1.7942808463813857e-15	28	22	9	0.0037191659212112427	0.08715855330228801	0.000999000999000999	1.63E-01	5.69E-18	2.79E-07	1.36E+00	2.61E-01	1.98E-01	0	0	0	0	1	0
D39V_00923_p.Tyr1806Phe	D39V_00923	zmpA	IgA1 protease ZmpA	28	0	217	417	11.428571428571429	100.0	inf	2.934141645240404e-13	3.001538878831576e-08	2.1734532069743492e-11	7	7	0	0.015625	0.015625	0.016983016983016984	4.23E-02	8.99E-18	1.09E-11	4.08E+00	5.90E-01	2.60E-01	0	0	0	0	0	0
D39V_00923_p.AsnArgAlaLeuVal1118LysArgAsnLeuThr	D39V_00923	zmpA	IgA1 protease ZmpA	24	0	221	417	9.795918367346939	100.0	inf	2.0747055301249656e-11	2.122361516151936e-06	9.004503674806686e-10	6	6	0	0.03125	0.03125	0.013986013986013986	3.63E-02	5.43E-14	1.49E-08	3.66E+00	6.38E-01	2.18E-01	0	0	0	0	0	0
D39V_00923_p.Glu1016Ser	D39V_00923	zmpA	IgA1 protease ZmpA	48	2	197	415	19.591836734693878	99.52038369304557	50.558375634517766	4.5116640837907613e-20	4.615297007795435e-15	1.0441848433926323e-17	14	12	2	0.012939453124999998	0.012939453124999998	0.01098901098901099	7.55E-02	1.04E-24	2.01E-12	4.07E+00	5.68E-01	2.69E-01	0	0	1	0	0	0
D39V_00923_p.GlnProSer1640HisProAsp	D39V_00923	zmpA	IgA1 protease ZmpA	21	1	224	416	8.571428571428571	99.76019184652279	39.0	7.190628993648652e-09	0.0007355797741632762	1.8325355609448834e-07	9	9	1	0.00390625	0.0390625	0.003996003996003996	3.32E-02	1.46E-06	4.16E-01	3.23E+00	3.96E+00	3.17E-02	0	0	0	0	0	0
D39V_00923_p.Gln1914Glu	D39V_00923	zmpA	IgA1 protease ZmpA	26	3	219	414	10.612244897959183	99.28057553956835	16.383561643835616	2.7051968088015453e-09	0.0002767335179499717	7.463147733278633e-08	7	7	1	0.015625	0.125	0.03696303696303696	4.38E-02	1.96E-08	7.02E-13	5.46E+00	7.46E-01	2.74E-01	0	0	0	0	0	0
D39V_00923_p.Ala1910Lys	D39V_00923	zmpA	IgA1 protease ZmpA	27	7	218	410	11.020408163265307	98.32134292565947	7.254259501965924	3.622576154210046e-07	0.037057867284722504	6.654748758274611e-06	9	8	3	0.0390625	0.5078125	0.03896103896103896	5.14E-02	7.75E-07	2.39E-11	4.68E+00	6.88E-01	2.56E-01	0	0	0	0	0	0
D39V_00923_p.Gln974Arg	D39V_00923	zmpA	IgA1 protease ZmpA	44	71	201	346	17.959183673469386	82.9736211031175	1.06677878214561	0.751285070924717	1.0	0.9419446863059134	15	13	5	0.00738525390625	0.3017578125	0.012987012987012988	1.74E-01	6.18E-01	1.73E-09	3.68E+00	6.03E-01	2.31E-01	0	0	0	0	0	0
D39V_00923_p.Gly880Asn	D39V_00923	zmpA	IgA1 protease ZmpA	41	32	204	385	16.73469387755102	92.32613908872902	2.418045343137255	0.0004714270388643909	1.0	0.0038894726828543106	15	10	7	0.3017578125	1.0	0.5	1.10E-01	2.48E-03	3.31E-08	3.68E+00	6.58E-01	2.13E-01	0	0	0	0	0	0
D39V_00923_p.Thr878Gln	D39V_00923	zmpA	IgA1 protease ZmpA	41	32	204	385	16.73469387755102	92.32613908872902	2.418045343137255	0.0004714270388643909	1.0	0.0038894726828543106	15	10	7	0.3017578125	1.0	0.625	1.10E-01	2.48E-03	3.31E-08	3.68E+00	6.58E-01	2.13E-01	0	0	0	0	0	0
D39V_00923_p.GluGluLys1010AspValArg	D39V_00923	zmpA	IgA1 protease ZmpA	31	2	214	415	12.653061224489795	99.52038369304557	30.05841121495327	2.7737616814556255e-12	2.837474987278661e-07	1.5304611581869802e-10	11	9	2	0.06542968749999999	0.06542968749999999	0.029970029970029972	4.98E-02	4.58E-14	3.70E-08	6.27E+00	1.13E+00	2.12E-01	0	0	1	0	0	0
D39V_00923_p.GlyLeu1429LysGln	D39V_00923	zmpA	IgA1 protease ZmpA	17	0	228	417	6.938775510204081	100.0	inf	3.195430615932393e-08	0.0032688296571803596	7.177930736013087e-07	3	3	0	0.25	0.25	0.10989010989010989	2.57E-02	1.38E-10	2.39E-07	3.91E+00	7.49E-01	1.99E-01	0	0	0	0	0	0
D39V_00923_p.Thr1426Ala	D39V_00923	zmpA	IgA1 protease ZmpA	17	0	228	417	6.938775510204081	100.0	inf	3.195430615932393e-08	0.0032688296571803596	7.177930736013087e-07	3	3	0	0.25	0.25	0.11898395721925134	2.57E-02	1.38E-10	2.39E-07	3.91E+00	7.49E-01	1.99E-01	0	0	0	0	0	0
D39V_00923_p.Arg960Thr	D39V_00923	zmpA	IgA1 protease ZmpA	20	0	225	417	8.16326530612245	100.0	inf	1.3994003569194612e-09	0.00014315445831179012	4.076152002044138e-08	5	5	0	0.0625	0.0625	0.2	3.02E-02	5.06E-11	2.56E-07	3.88E+00	7.45E-01	1.99E-01	0	0	0	0	0	0
D39V_00923_p.Arg1296Glu	D39V_00923	zmpA	IgA1 protease ZmpA	20	0	225	417	8.16326530612245	100.0	inf	1.3994003569194612e-09	0.00014315445831179012	4.076152002044138e-08	5	5	0	0.0625	0.0625	0.028971028971028972	3.02E-02	5.85E-11	2.58E-07	3.88E+00	7.45E-01	1.99E-01	0	0	0	0	0	0
D39V_00923_p.Asp1291Ala	D39V_00923	zmpA	IgA1 protease ZmpA	20	0	225	417	8.16326530612245	100.0	inf	1.3994003569194612e-09	0.00014315445831179012	4.076152002044138e-08	5	5	0	0.0625	0.0625	0.028971028971028972	3.02E-02	5.85E-11	2.58E-07	3.88E+00	7.45E-01	1.99E-01	0	0	0	0	0	0
D39V_00923_p.AlaAsn1043LysAsp	D39V_00923	zmpA	IgA1 protease ZmpA	19	0	226	417	7.755102040816326	100.0	inf	3.981479776547729e-09	0.00040729343670150306	1.0612127063613941e-07	5	5	0	0.0625	0.0625	0.04195804195804196	2.87E-02	2.05E-10	3.99E-07	4.18E+00	8.15E-01	1.95E-01	0	0	0	0	0	0
D39V_00923_p.Glu1059Val	D39V_00923	zmpA	IgA1 protease ZmpA	19	0	226	417	7.755102040816326	100.0	inf	3.981479776547729e-09	0.00040729343670150306	1.0612127063613941e-07	5	5	0	0.0625	0.0625	0.07192807192807193	2.87E-02	2.05E-10	3.99E-07	4.18E+00	8.15E-01	1.95E-01	0	0	0	0	0	0
D39V_00923_p.Phe1054Tyr	D39V_00923	zmpA	IgA1 protease ZmpA	19	0	226	417	7.755102040816326	100.0	inf	3.981479776547729e-09	0.00040729343670150306	1.0612127063613941e-07	5	5	0	0.0625	0.0625	0.053946053946053944	2.87E-02	2.05E-10	3.99E-07	4.18E+00	8.15E-01	1.95E-01	0	0	0	0	0	0
D39V_00923_p.Asn1305Arg	D39V_00923	zmpA	IgA1 protease ZmpA	22	1	223	416	8.979591836734693	99.76019184652279	41.04035874439462	2.62812210367052e-09	0.0002688490068391832	7.285880944151305e-08	6	5	1	0.21875000000000003	0.21875000000000003	0.11288711288711288	3.47E-02	2.78E-09	1.16E-06	3.07E+00	6.26E-01	1.88E-01	0	0	0	0	0	0
D39V_00923_p.GluGluLysHis1010AspValArgTyr	D39V_00923	zmpA	IgA1 protease ZmpA	17	0	228	417	6.938775510204081	100.0	inf	3.195430615932393e-08	0.0032688296571803596	7.177930736013087e-07	3	3	0	0.25	0.25	0.28125	2.57E-02	1.38E-10	1.33E-06	3.29E+00	6.75E-01	1.87E-01	0	0	0	0	0	0
D39V_00923_p.Asn1203Lys	D39V_00923	zmpA	IgA1 protease ZmpA	30	13	215	404	12.244897959183673	96.88249400479616	4.336314847942755	1.0519840416420042e-05	1.0	0.00013543268500862334	12	10	3	0.038574218750000014	0.14599609375000003	0.03896103896103896	6.50E-02	1.28E-05	1.51E-06	2.99E+00	6.15E-01	1.86E-01	0	0	0	0	0	0
D39V_00925_p.LysLys97GlnGln	D39V_00925	rexA	ATP-dependent nuclease subunit RexA	4	5	241	412	1.6326530612244898	98.8009592326139	1.3676348547717843	0.7323522409081507	1.0	0.9200790566555859	5	4	1	0.375	0.375	0.11488511488511488	1.36E-02	6.54E-01	4.63E-07	7.57E+00	1.49E+00	1.94E-01	0	0	0	0	0	0
n.947133A>ACAAATCGATCAGGACAGT	D39V_00934 | D39V_00935	glgB | gapN	1,4-alpha-glucan-branching enzyme GlgB | Glyceraldehyde-3-phosphate dehydrogenase (NADP(+))	46	1	199	416	18.775510204081634	99.76019184652279	96.1608040201005	2.4220692580828882e-20	2.477704188941052e-15	5.762102764979191e-18	21	20	1	2.09808349609375e-05	2.09808349609375e-05	0.000999000999000999	7.10E-02	1.31E-20	6.17E-02	7.41E-01	3.96E-01	7.27E-02	0	0	0	0	0	0
n.970780C>T	D39V_00957 | D39V_00958	- | prs2	Adenylate cyclase | Ribose-phosphate pyrophosphokinase	15	1	230	416	6.122448979591836	99.76019184652279	27.130434782608695	2.70503909698447e-06	0.2767173845042203	4.010396876872758e-05	2	2	1	0.5	1.0	0.34375	2.42E-02	5.12E-08	1.17E-07	8.05E+00	1.50E+00	2.04E-01	0	0	1	0	0	0
D39V_00967_p.Met122Ile	D39V_00967	-	hypothetical protein	24	0	221	417	9.795918367346939	100.0	inf	2.0747055301249656e-11	2.122361516151936e-06	9.004503674806686e-10	4	4	0	0.125	0.125	0.16091954022988506	3.63E-02	2.41E-12	7.66E-09	3.63E+00	6.21E-01	2.22E-01	0	0	0	0	0	0
n.983974A>G	D39V_00971 | D39V_00972	murA-1 | -	UDP-N-acetylglucosamine 1-carboxyvinyltransferase | IS1167 transposase Orf1	31	0	214	417	12.653061224489795	100.0	inf	1.1657971096626093e-14	1.1925754692715594e-09	1.1890084439397401e-12	3	3	0	0.25	0.25	0.34375	4.68E-02	4.19E-13	2.41E-08	3.76E+00	6.66E-01	2.15E-01	0	0	0	0	0	0
D39V_01002_p.LysThr72SerSer	D39V_01002	mutR2	Positive transcriptional regulator, MutR family	28	1	217	416	11.428571428571429	99.76019184652279	53.67741935483871	5.6970478947806105e-12	5.827909084923721e-07	2.919794130723307e-10	10	10	1	0.001953125	0.021484374999999997	0.000999000999000999	4.38E-02	1.31E-12	4.83E-02	8.11E-01	4.10E-01	7.68E-02	0	0	0	0	0	0
D39V_01035_p.LysAsn155SerAsp	D39V_01035	hemK	Peptide chain release factor N(5)-glutamine methyltransferase	93	2	152	415	37.95918367346939	99.52038369304557	126.95723684210526	2.570567661962202e-43	2.6296136011574734e-38	6.742598977326855e-40	19	17	2	0.0007286071777343752	0.0007286071777343752	0.000999000999000999	1.44E-01	2.77E-69	1.16E-04	1.04E+00	2.68E-01	1.49E-01	1	0	1	1	0	1
D39V_01054_p.Pro373Ser	D39V_01054	phtA	Pneumococcal histidine triad protein A	49	0	196	417	20.0	100.0	inf	2.5148161659684806e-23	2.5725814933007766e-18	8.901666066784694e-21	6	6	0	0.03125	0.03125	0.000999000999000999	7.40E-02	4.99E-89	3.63E-05	1.80E+00	4.33E-01	1.60E-01	0	0	0	1	0	1
D39V_01054_p.Val310Ile	D39V_01054	phtA	Pneumococcal histidine triad protein A	61	13	184	404	24.897959183673468	96.88249400479616	10.30267558528428	2.1369722918367374e-17	2.1860585453802274e-12	3.437198970723628e-15	12	12	2	0.00048828125	0.038574218750000014	0.000999000999000999	1.12E-01	2.09E-16	7.99E-03	7.87E-01	2.96E-01	1.03E-01	0	0	0	0	0	0
D39V_01073_p.Leu151fs	D39V_01073	-	IS5 family transposase ISSpn7	33	4	212	413	13.46938775510204	99.04076738609112	16.07193396226415	1.803942220144572e-11	1.845378772941293e-06	8.187128540112213e-10	12	11	2	0.006347656250000001	0.038574218750000014	0.000999000999000999	5.59E-02	6.30E-12	7.40E-01	2.37E-01	7.14E-01	1.29E-02	0	0	0	0	0	1
n.1084748T>TG	D39V_01075 | D39V_01076	- | lepA	Galactose-specific PTS IIA component | Translation elongation factor LepA	38	2	207	415	15.510204081632653	99.52038369304557	38.091787439613526	2.0113584235651944e-15	2.057559326554487e-10	2.354186872487971e-13	15	13	2	0.00738525390625	0.00738525390625	0.000999000999000999	6.04E-02	4.71E-16	1.66E-04	1.34E+00	3.55E-01	1.46E-01	0	0	1	1	0	0
D39V_01121_p.GluSer555AsnAla	D39V_01121	smc	Chromosome partition protein SMC	67	1	178	416	27.346938775510203	99.76019184652279	156.58426966292134	8.463200545168787e-31	8.657600261691314e-26	7.463448501458029e-28	20	20	1	1.9073486328125e-06	4.005432128906249e-05	0.000999000999000999	1.03E-01	3.54E-36	2.01E-07	2.07E+00	3.94E-01	2.00E-01	1	1	0	0	0	1
D39V_01121_p.GlnMetAlaAla704GluLeuAlaArg	D39V_01121	smc	Chromosome partition protein SMC	42	2	203	415	17.142857142857142	99.52038369304557	42.93103448275862	2.9263053272012037e-17	2.9935225605670152e-12	4.6054193239492546e-15	14	12	2	0.012939453124999998	0.012939453124999998	0.01098901098901099	6.65E-02	3.16E-17	5.44E-24	5.47E+00	5.20E-01	3.79E-01	0	0	0	0	1	0
D39V_01140_p.AlaPro269ThrSer	D39V_01140	licB	Choline permease LicB	72	53	173	364	29.38775510204082	87.29016786570743	2.858326971316392	2.0936942817414187e-07	0.02141786439393019	4.016853787308737e-06	24	15	12	0.30745625495910656	1.0	0.4375	1.89E-01	1.93E-07	1.39E-06	1.47E+00	3.02E-01	1.86E-01	0	0	0	1	0	1
n.1187017G>A	D39V_01174 | D39V_01175	- | gdhA	IS630 family transposase ISSpn2 | NADP-specific glutamate dehydrogenase	19	2	226	415	7.755102040816326	99.52038369304557	17.444690265486727	3.709343802250994e-07	0.03794547429388699	6.792959952360721e-06	12	10	2	0.038574218750000014	0.038574218750000014	0.004995004995004995	3.17E-02	9.27E-07	1.14E-01	7.01E-01	4.42E-01	6.15E-02	0	0	0	0	0	0
D39V_01193_p.Ala3Glu	D39V_01193	-	Hypothetical protein	27	4	218	413	11.020408163265307	99.04076738609112	12.787844036697248	5.371767523356823e-09	0.0005495157023368329	1.399683398718372e-07	12	11	1	0.006347656250000001	0.006347656250000001	0.001998001998001998	4.68E-02	5.78E-09	1.09E-02	2.30E+00	9.00E-01	9.89E-02	0	0	0	0	0	0
n.1214398CACGATTAAGGAATCTAATAA>GACG	D39V_01202 | D39V_01203	- | -	hypothetical protein | hypothetical protein	34	0	211	417	13.877551020408163	100.0	inf	4.505382396377124e-16	4.608871030021907e-11	6.032553704217155e-14	7	7	0	0.015625	0.015625	0.000999000999000999	5.14E-02	6.75E-33	7.05E-02	5.02E-01	2.77E-01	7.03E-02	0	1	0	0	0	1
D39V_01244_p.Asp244Ser	D39V_01244	-	Putative transcriptional regulator of pyridoxine metabolism	23	0	222	417	9.387755102040817	100.0	inf	5.971787539417237e-11	6.108959499197651e-06	2.3514085832169556e-09	2	2	0	0.5	0.5	0.0959040959040959	3.47E-02	1.01E-37	1.13E-07	4.53E+00	8.45E-01	2.04E-01	0	0	0	1	0	1
n.1277989C>CCTACTTCTAAAAGTTA	D39V_01269 | D39V_01270	- | -	Hypothetical protein | Acetyltransferase, GNAT family	39	1	206	416	15.918367346938775	99.76019184652279	78.75728155339806	5.065076252472732e-17	5.181421053992031e-12	7.60474658019454e-15	10	10	1	0.001953125	0.021484374999999997	0.000999000999000999	6.04E-02	2.12E-17	1.13E-04	1.47E+00	3.78E-01	1.49E-01	0	0	0	1	0	1
n.1332143G>A	D39V_01325 | D39V_01326	yfmL | -	ATP-dependent RNA helicase YfmL | IS630 family transposase ISSpn2	83	7	162	410	33.87755102040816	98.32134292565947	30.008818342151674	3.401570785157182e-32	3.4797048660922426e-27	3.550719251114533e-29	24	22	4	3.5881996154785156e-05	0.0015438795089721678	0.000999000999000999	1.36E-01	3.80E-37	1.33E-08	2.11E+00	3.66E-01	2.19E-01	1	0	1	1	0	0
n.1332584G>C	D39V_01326 | D39V_01327	- | -	IS630 family transposase ISSpn2 | IS3 family transposase ISSpn11	23	2	222	415	9.387755102040817	99.52038369304557	21.49774774774775	7.969328367289104e-09	0.0008152383839885734	2.0074818615823034e-07	13	11	2	0.0224609375	0.0224609375	0.001998001998001998	3.78E-02	2.28E-09	3.34E-02	1.04E+00	4.88E-01	8.27E-02	0	0	1	0	0	0
n.1340412TATACAAGTCTTCATTCTG>T	D39V_01335 | D39V_01336	- | -	Hypothetical protein | hypothetical protein	46	1	199	416	18.775510204081634	99.76019184652279	96.1608040201005	2.4220692580828882e-20	2.477704188941052e-15	5.762102764979191e-18	17	17	1	1.52587890625e-05	0.000274658203125	0.000999000999000999	7.10E-02	7.35E-27	1.35E-04	1.40E+00	3.66E-01	1.48E-01	0	1	1	0	0	0
D39V_01353_p.AspAsn3AsnHis	D39V_01353	-	ISSpn8 transposase	35	2	210	415	14.285714285714285	99.52038369304557	34.583333333333336	4.582355052604242e-14	4.687611748162561e-09	4.016805268348382e-12	13	12	2	0.0034179687499999996	0.0224609375	0.000999000999000999	5.59E-02	1.30E-16	3.83E-02	1.03E+00	4.97E-01	8.05E-02	0	1	0	1	0	0
D39V_01355_p.Leu86Pro	D39V_01355	-	Hypothetical protein	22	2	223	415	8.979591836734693	99.52038369304557	20.47085201793722	2.102095113118622e-08	0.002150380237866957	4.872830813204072e-07	13	13	2	0.000244140625	0.0224609375	0.000999000999000999	3.63E-02	1.14E-06	3.11E-02	1.83E+00	8.46E-01	8.38E-02	0	0	0	0	0	0
D39V_01371_p.ThrPro210SerLeu	D39V_01371	murE	UDP-N-acetylmuramoylalanyl-D-glutamate--L-lysine ligase	30	1	215	416	12.244897959183673	99.76019184652279	58.04651162790697	7.126002611714146e-13	7.28968689170522e-08	4.593375483116081e-11	11	11	1	0.0009765625	0.011718750000000002	0.000999000999000999	4.68E-02	1.28E-10	9.44E-01	8.83E-02	1.26E+00	2.73E-03	1	0	0	0	0	0
D39V_01389_p.Asn1627His	D39V_01389	pclA	Pneumococcal collagen-like protein PclA	40	0	205	417	16.3265306122449	100.0	inf	6.179117067448248e-19	6.321051386487535e-14	1.241856853926824e-16	8	8	0	0.0078125	0.0078125	0.013986013986013986	6.04E-02	2.13E-20	2.29E-06	3.63E+00	7.62E-01	1.82E-01	0	0	0	0	0	0
D39V_01411_p.Cys96Arg	D39V_01411	engB	GTP-binding protein EngB	38	5	207	412	15.510204081632653	98.8009592326139	15.126570048309178	7.653952697314493e-13	7.829763990771807e-08	4.905867162137724e-11	12	11	1	0.006347656250000001	0.006347656250000001	0.000999000999000999	6.50E-02	4.47E-14	1.05E-03	2.81E+00	8.52E-01	1.27E-01	0	1	0	0	0	1
D39V_01412_p.Asn19Ser	D39V_01412	clpX	ATP-dependent Clp protease ATP-binding subunit ClpX	108	0	137	417	44.08163265306123	100.0	inf	1.580652757818343e-55	1.6169603516654304e-50	9.511531480384884e-52	20	20	0	1.9073486328125e-06	1.9073486328125e-06	0.000999000999000999	1.63E-01	6.18E-56	6.07E-20	4.48E+00	4.74E-01	3.45E-01	0	1	0	1	0	1
D39V_01412_p.Ser2Pro	D39V_01412	clpX	ATP-dependent Clp protease ATP-binding subunit ClpX	74	0	171	417	30.20408163265306	100.0	inf	3.4795423466459537e-36	3.559467434348411e-31	5.5616678661693924e-33	18	18	0	7.62939453125e-06	7.62939453125e-06	0.000999000999000999	1.12E-01	1.50E-30	8.13E-13	3.81E+00	5.22E-01	2.73E-01	0	1	0	1	0	0
D39V_01412_p.Val51Ala	D39V_01412	clpX	ATP-dependent Clp protease ATP-binding subunit ClpX	62	0	183	417	25.30612244897959	100.0	inf	6.948038237934315e-30	7.1076346762596665e-25	5.344086222751629e-27	11	11	0	0.0009765625	0.0009765625	0.001998001998001998	9.37E-02	7.99E-26	5.03E-06	3.00E+00	6.52E-01	1.76E-01	0	1	0	1	0	0
D39V_01412_p.AsnArgLys4ThrArgAsn	D39V_01412	clpX	ATP-dependent Clp protease ATP-binding subunit ClpX	57	0	188	417	23.26530612244898	100.0	inf	2.4885182904463617e-27	2.5456795555779147e-22	1.3910817243595162e-24	7	7	0	0.015625	0.015625	0.003996003996003996	8.61E-02	3.52E-24	1.70E-03	2.54E+00	8.04E-01	1.22E-01	0	0	0	1	0	0
D39V_01412_p.Val168Ala	D39V_01412	clpX	ATP-dependent Clp protease ATP-binding subunit ClpX	54	1	191	416	22.040816326530614	99.76019184652279	117.61256544502618	3.0864120174726225e-24	3.1573069015139687e-19	1.2731076215782132e-21	13	12	1	0.0034179687499999996	0.0034179687499999996	0.004995004995004995	8.31E-02	5.91E-30	2.85E-07	3.31E+00	6.39E-01	1.98E-01	0	1	0	0	0	1
D39V_01412_p.Thr398Ala	D39V_01412	clpX	ATP-dependent Clp protease ATP-binding subunit ClpX	38	5	207	412	15.510204081632653	98.8009592326139	15.126570048309178	7.653952697314493e-13	7.829763990771807e-08	4.905867162137724e-11	12	11	1	0.006347656250000001	0.006347656250000001	0.000999000999000999	6.50E-02	4.47E-14	1.05E-03	2.81E+00	8.52E-01	1.27E-01	0	1	0	0	0	1
D39V_01413_p.Leu5Ile	D39V_01413	-	Hypothetical protein	83	0	162	417	33.87755102040816	100.0	inf	4.4445283256456816e-41	4.546619141285763e-36	1.0573532886711077e-37	21	21	0	9.5367431640625e-07	9.5367431640625e-07	0.000999000999000999	1.25E-01	5.42E-37	1.87E-08	2.86E+00	5.02E-01	2.16E-01	0	1	1	1	0	0
D39V_01413_p.Ile34Val	D39V_01413	-	Hypothetical protein	77	0	168	417	31.428571428571427	100.0	inf	8.451636681345211e-38	8.64577077591571e-33	1.5168018905115283e-34	18	18	0	7.62939453125e-06	7.62939453125e-06	0.000999000999000999	1.16E-01	1.43E-33	4.34E-09	3.13E+00	5.26E-01	2.26E-01	0	1	1	1	0	0
D39V_01413_p.PheIle15LeuVal	D39V_01413	-	Hypothetical protein	73	0	172	417	29.795918367346943	100.0	inf	1.1915409547518532e-35	1.2189106504825033e-30	1.7925156624742696e-32	19	19	0	3.814697265625e-06	3.814697265625e-06	0.000999000999000999	1.10E-01	3.08E-38	6.07E-07	2.06E+00	4.08E-01	1.92E-01	0	1	1	1	0	0
D39V_01413_p.Leu8Phe	D39V_01413	-	Hypothetical protein	72	0	173	417	29.38775510204082	100.0	inf	4.063636782103555e-35	4.1569785189884735e-30	5.617538539173613e-32	18	18	0	7.62939453125e-06	7.62939453125e-06	0.000999000999000999	1.09E-01	3.95E-37	2.75E-07	2.23E+00	4.29E-01	1.98E-01	0	0	1	1	0	0
D39V_01413_p.Phe12Met	D39V_01413	-	Hypothetical protein	63	0	182	417	25.71428571428571	100.0	inf	2.1191516625703396e-30	2.1678285762595803e-25	1.7069516348500632e-27	15	15	0	6.103515625e-05	6.103515625e-05	0.000999000999000999	9.52E-02	2.90E-43	1.45E-16	3.70E+00	4.37E-01	3.14E-01	0	0	1	1	0	0
D39V_01413_p.Phe18Leu	D39V_01413	-	Hypothetical protein	140	2	105	415	57.14285714285714	99.52038369304557	276.6666666666667	1.8870943025240909e-72	1.9304408586530694e-67	3.217401431088449e-68	31	29	2	4.6286731958389266e-07	4.6286731958389266e-07	0.000999000999000999	2.15E-01	4.56E-74	3.27E-21	3.70E+00	3.78E-01	3.56E-01	0	1	1	1	0	1
D39V_01414_p.GlnAsp91HisAla	D39V_01414	folA	Dihydrofolate reductase	61	0	184	417	24.897959183673468	100.0	inf	2.2694407505444286e-29	2.3215698045844343e-24	1.612201253183635e-26	8	8	0	0.0078125	0.0078125	0.005994005994005994	9.21E-02	5.81E-30	3.18E-06	3.46E+00	7.36E-01	1.80E-01	0	0	0	0	0	1
D39V_01414_p.Gln81Tyr	D39V_01414	folA	Dihydrofolate reductase	43	0	202	417	17.551020408163264	100.0	inf	2.1904473321484334e-20	2.240761907367883e-15	5.322474839353641e-18	12	12	0	0.00048828125	0.00048828125	0.000999000999000999	6.50E-02	1.82E-38	2.63E-09	2.70E+00	4.47E-01	2.29E-01	0	0	0	0	1	0
D39V_01414_p.GluGlyLeu14AspGlyVal	D39V_01414	folA	Dihydrofolate reductase	37	0	208	417	15.10204081632653	100.0	inf	1.6926929141260973e-17	1.7315740703635737e-12	2.770518512581718e-15	8	8	0	0.0078125	0.0078125	0.006993006993006993	5.59E-02	2.79E-28	1.37E-04	3.20E+00	8.33E-01	1.48E-01	0	0	0	0	0	1
D39V_01414_p.Ile74Leu	D39V_01414	folA	Dihydrofolate reductase	37	0	208	417	15.10204081632653	100.0	inf	1.6926929141260973e-17	1.7315740703635737e-12	2.770518512581718e-15	8	8	0	0.0078125	0.0078125	0.005994005994005994	5.59E-02	2.79E-28	1.37E-04	3.20E+00	8.33E-01	1.48E-01	0	0	0	0	0	1
D39V_01414_p.Pro70Ser	D39V_01414	folA	Dihydrofolate reductase	112	1	133	416	45.714285714285715	99.76019184652279	350.3157894736842	4.912299420970749e-56	5.025134938670447e-51	3.1407093366690296e-52	18	18	1	7.62939453125e-06	0.00014495849609375	0.001998001998001998	1.71E-01	9.93E-59	1.39E-14	3.62E+00	4.59E-01	2.93E-01	0	0	0	1	0	1
D39V_01414_p.Glu94Asp	D39V_01414	folA	Dihydrofolate reductase	111	1	134	416	45.30612244897959	99.76019184652279	344.5970149253731	1.99849233569976e-55	2.0443977046507836e-50	1.1357765025837687e-51	29	29	1	3.725290298461914e-09	1.117587089538574e-07	0.000999000999000999	1.69E-01	1.30E-62	4.41E-22	3.98E+00	3.97E-01	3.63E-01	0	0	1	0	1	1
D39V_01414_p.Ala78Thr	D39V_01414	folA	Dihydrofolate reductase	69	1	176	416	28.163265306122447	99.76019184652279	163.0909090909091	7.790564005292235e-32	7.969513260493798e-27	7.737391515042523e-29	10	10	1	0.001953125	0.021484374999999997	0.001998001998001998	1.06E-01	3.40E-32	1.06E-05	2.76E+00	6.21E-01	1.70E-01	0	0	0	1	0	0
D39V_01414_p.PheTyrAla147SerTyrThr	D39V_01414	folA	Dihydrofolate reductase	105	2	140	415	42.857142857142854	99.52038369304557	155.625	3.2341045892058334e-50	3.308391971619891e-45	1.067223216651578e-46	24	23	2	2.9802322387695312e-06	3.5881996154785156e-05	0.000999000999000999	1.62E-01	1.77E-63	3.79E-11	3.63E+00	5.39E-01	2.53E-01	0	1	0	1	0	1
D39V_01414_p.His120Gln	D39V_01414	folA	Dihydrofolate reductase	93	2	152	415	37.95918367346939	99.52038369304557	126.95723684210526	2.570567661962202e-43	2.6296136011574734e-38	6.742598977326855e-40	19	18	2	7.62939453125e-05	0.0007286071777343752	0.000999000999000999	1.44E-01	1.96E-39	2.41E-05	2.44E+00	5.73E-01	1.63E-01	0	1	1	1	0	0
D39V_01414_p.Leu135Phe	D39V_01414	folA	Dihydrofolate reductase	183	4	62	413	74.6938775510204	99.04076738609112	304.7540322580645	2.3484189965134466e-102	2.4023621808633604e-97	1.2011810904316802e-97	39	38	2	1.455191522836685e-10	2.8412614483386274e-09	0.000999000999000999	2.82E-01	1.42E-93	4.92E-45	5.09E+00	3.35E-01	5.10E-01	0	1	1	1	1	1
D39V_01414_p.Gln81His	D39V_01414	folA	Dihydrofolate reductase	65	2	180	415	26.53061224489796	99.52038369304557	74.93055555555556	2.128506368658795e-28	2.1773981599468877e-23	1.3440729382388196e-25	18	17	2	0.00014495849609375	0.0013122558593750002	0.000999000999000999	1.01E-01	2.73E-25	3.25E-12	3.19E+00	4.50E-01	2.66E-01	0	0	1	0	0	1
D39V_01414_p.Ile100Leu	D39V_01414	folA	Dihydrofolate reductase	194	6	51	411	79.18367346938776	98.56115107913669	260.5686274509804	2.5520422465590014e-109	2.6106626569624617e-104	2.6106626569624617e-104	43	42	4	1.0004441719502206e-11	3.108152668573892e-08	0.000999000999000999	3.02E-01	8.78E-103	1.42E-61	5.26E+00	2.85E-01	5.83E-01	0	1	1	1	1	1
D39V_01414_p.Pro111Ser	D39V_01414	folA	Dihydrofolate reductase	37	2	208	415	15.10204081632653	99.52038369304557	36.91105769230769	5.727747824363744e-15	5.859314191889379e-10	6.193778215527885e-13	15	14	2	0.0009765624999999998	0.00738525390625	0.000999000999000999	5.89E-02	3.43E-10	5.94E-12	3.21E+00	4.58E-01	2.63E-01	0	0	0	0	0	0
D39V_01414_p.Pro70Leu	D39V_01414	folA	Dihydrofolate reductase	25	2	220	415	10.204081632653061	99.52038369304557	23.579545454545453	1.1249041248292848e-09	0.00011507431725766135	3.3239259750913154e-08	12	11	2	0.006347656250000001	0.038574218750000014	0.002997002997002997	4.08E-02	5.26E-06	1.99E-04	2.06E+00	5.50E-01	1.44E-01	0	0	1	0	0	0
D39V_01414_p.Glu20Asp	D39V_01414	folA	Dihydrofolate reductase	167	22	78	395	68.16326530612244	94.7242206235012	38.44114219114219	1.5208753302349453e-69	1.555809836570442e-64	1.9447622957130525e-65	36	31	10	1.2913485988974564e-05	0.011330984183587134	0.000999000999000999	2.85E-01	2.26E-61	4.13E-24	3.99E+00	3.78E-01	3.80E-01	0	1	1	1	0	1
D39V_01414_p.Met53Ile	D39V_01414	folA	Dihydrofolate reductase	39	1	206	416	15.918367346938775	99.76019184652279	78.75728155339806	5.065076252472732e-17	5.181421053992031e-12	7.60474658019454e-15	7	7	1	0.015625	0.125	0.01098901098901099	6.04E-02	1.81E-13	6.98E-07	3.31E+00	6.61E-01	1.91E-01	1	0	0	1	0	0
n.1421475T>G	D39V_01414 | D39V_01415	folA | dpr	Dihydrofolate reductase | Bifunctional non-specific DNA-binding protein/ferroxidase Dpr	58	2	187	415	23.6734693877551	99.52038369304557	64.35828877005348	6.619238167791886e-25	6.771282068506066e-20	3.120406483182519e-22	16	15	2	0.000518798828125	0.004180908203124999	0.000999000999000999	9.06E-02	3.66E-20	3.94E-05	2.28E+00	5.50E-01	1.59E-01	0	0	1	1	0	0
n.1421370C>T	D39V_01414 | D39V_01415	folA | dpr	Dihydrofolate reductase | Bifunctional non-specific DNA-binding protein/ferroxidase Dpr	52	2	193	415	21.224489795918366	99.52038369304557	55.90673575129534	5.531827968777434e-22	5.658894057220252e-17	1.640259147020363e-19	13	12	2	0.0034179687499999996	0.0224609375	0.002997002997002997	8.16E-02	3.43E-22	1.46E-08	3.07E+00	5.35E-01	2.18E-01	0	0	1	0	0	1
n.1421480A>G	D39V_01414 | D39V_01415	folA | dpr	Dihydrofolate reductase | Bifunctional non-specific DNA-binding protein/ferroxidase Dpr	49	1	196	416	20.0	99.76019184652279	104.0	8.634065420714937e-22	8.83238990342876e-17	2.495025396448802e-19	15	14	1	0.0009765624999999998	0.0009765624999999998	0.000999000999000999	7.55E-02	3.77E-23	2.36E-01	8.64E-01	7.29E-01	4.61E-02	0	0	0	1	0	0
n.1421451A>T	D39V_01414 | D39V_01415	folA | dpr	Dihydrofolate reductase | Bifunctional non-specific DNA-binding protein/ferroxidase Dpr	10	1	235	416	4.081632653061225	99.76019184652279	17.70212765957447	0.0003168870712441172	1.0	0.0027574512357144824	4	4	1	0.125	0.625	0.13131313131313133	1.66E-02	2.37E-02	8.89E-07	4.23E+00	8.52E-01	1.90E-01	0	0	1	0	0	0
D39V_01415_p.His52Arg	D39V_01415	dpr	Bifunctional non-specific DNA-binding protein/ferroxidase Dpr	45	0	200	417	18.367346938775512	100.0	inf	2.3248830868217377e-21	2.378285651326033e-16	6.410473453708984e-19	14	14	0	0.0001220703125	0.0001220703125	0.000999000999000999	6.80E-02	1.75E-25	3.50E-09	4.28E+00	7.14E-01	2.27E-01	0	0	0	1	0	0
D39V_01415_p.Leu57Met	D39V_01415	dpr	Bifunctional non-specific DNA-binding protein/ferroxidase Dpr	36	0	209	417	14.69387755102041	100.0	inf	5.0699797332205997e-17	5.186437167692677e-12	7.60474658019454e-15	8	8	0	0.0078125	0.0078125	0.000999000999000999	5.44E-02	1.81E-19	3.11E-02	1.86E+00	8.62E-01	8.38E-02	0	0	0	1	0	0
D39V_01415_p.Thr153Ala	D39V_01415	dpr	Bifunctional non-specific DNA-binding protein/ferroxidase Dpr	37	1	208	416	15.10204081632653	99.76019184652279	74.0	4.347918726939416e-16	4.447790420097215e-11	5.844665466619204e-14	14	13	1	0.0018310546875000002	0.0018310546875000002	0.001998001998001998	5.74E-02	2.02E-24	1.00E-03	1.61E+00	4.88E-01	1.28E-01	0	0	0	0	0	0
D39V_01415_p.Gly132Ala	D39V_01415	dpr	Bifunctional non-specific DNA-binding protein/ferroxidase Dpr	35	1	210	416	14.285714285714285	99.76019184652279	69.33333333333333	3.675011023765946e-15	3.7594260269818494e-10	4.135782207900824e-13	13	12	1	0.0034179687499999996	0.0034179687499999996	0.002997002997002997	5.44E-02	1.08E-20	2.90E-03	1.44E+00	4.82E-01	1.16E-01	0	0	0	0	0	0
D39V_01415_p.ThrAsp155LeuGlu	D39V_01415	dpr	Bifunctional non-specific DNA-binding protein/ferroxidase Dpr	34	1	211	416	13.877551020408163	99.76019184652279	67.03317535545024	1.0622084675273243e-14	1.086607396026427e-09	1.1009193475445056e-12	12	11	1	0.006347656250000001	0.006347656250000001	0.002997002997002997	5.29E-02	2.78E-32	4.13E-05	2.26E+00	5.47E-01	1.59E-01	0	0	0	0	0	0
D39V_01415_p.Glu68Asp	D39V_01415	dpr	Bifunctional non-specific DNA-binding protein/ferroxidase Dpr	54	2	191	415	22.040816326530614	99.52038369304557	58.66492146596859	5.972605773595578e-23	6.1097965282150684e-18	2.036598842738356e-20	17	16	2	0.000274658203125	0.002349853515625	0.000999000999000999	8.46E-02	6.12E-19	5.02E-06	2.66E+00	5.78E-01	1.76E-01	0	0	0	1	0	0
D39V_01415_p.Gly146Asp	D39V_01415	dpr	Bifunctional non-specific DNA-binding protein/ferroxidase Dpr	39	2	206	415	15.918367346938775	99.52038369304557	39.28398058252427	7.031692284980524e-16	7.193210256766527e-11	9.186730851553675e-14	17	15	2	0.002349853515625	0.002349853515625	0.001998001998001998	6.19E-02	1.80E-19	1.11E-04	1.73E+00	4.45E-01	1.50E-01	0	0	0	0	0	0
D39V_01418_p.Thr11Asn	D39V_01418	dnaD	Chromosome replication initiation protein DnaD	13	10	232	407	5.3061224489795915	97.60191846522783	2.280603448275862	0.07608574940234886	1.0	0.2679568942270142	9	6	4	0.5078125	1.0	0.34375	3.47E-02	9.10E-01	4.50E-07	5.03E+00	9.86E-01	1.95E-01	0	0	0	0	0	0
D39V_01446_p.LeuIle284ProVal	D39V_01446	-	Glycine/D-amino acid oxidases family protein	27	3	218	414	11.020408163265307	99.28057553956835	17.091743119266056	1.0374356097947552e-09	0.00010612655057517407	3.090464489667271e-08	14	14	1	0.0001220703125	0.0018310546875000002	0.000999000999000999	4.53E-02	5.13E-10	3.79E-02	1.60E+00	7.67E-01	8.07E-02	0	0	0	0	0	0
D39V_01446_p.LysSer292ArgAla	D39V_01446	-	Glycine/D-amino acid oxidases family protein	26	3	219	414	10.612244897959183	99.28057553956835	16.383561643835616	2.7051968088015453e-09	0.0002767335179499717	7.463147733278633e-08	13	13	1	0.000244140625	0.0034179687499999996	0.000999000999000999	4.38E-02	1.76E-09	3.92E-02	1.59E+00	7.68E-01	8.02E-02	0	0	0	0	0	0
n.1469961GTAG>TTAT	D39V_01467 | D39V_01468	- | -	Hypothetical protein | hypothetical protein	39	1	206	416	15.918367346938775	99.76019184652279	78.75728155339806	5.065076252472732e-17	5.181421053992031e-12	7.60474658019454e-15	12	11	1	0.006347656250000001	0.006347656250000001	0.001998001998001998	6.04E-02	2.76E-28	8.05E-05	1.92E+00	4.85E-01	1.53E-01	1	0	1	0	0	0
n.1487748AGAACG>A	D39V_01481 | D39V_01482	- | ileS	Hypothetical protein | Isoleucyl-tRNA synthetase	141	71	104	346	57.55102040816327	82.9736211031175	6.606988082340195	8.110232615181384e-27	8.2965246583521e-22	4.389695586429683e-24	52	36	27	0.00778743630574352	0.8898839652765379	0.000999000999000999	3.20E-01	4.19E-29	1.42E-08	8.81E-01	1.53E-01	2.18E-01	1	0	1	1	1	1
D39V_01495_p.Ala251Ser	D39V_01495	pbp2b	Penicillin-binding protein 2B	68	1	177	416	27.755102040816325	99.76019184652279	159.819209039548	2.5730848076403596e-31	2.632188565671859e-26	2.414851895111797e-28	11	10	1	0.011718750000000002	0.011718750000000002	0.005994005994005994	1.04E-01	1.62E-44	1.06E-02	1.28E+00	4.98E-01	9.92E-02	0	0	0	1	1	0
D39V_01495_p.Ala193Val	D39V_01495	pbp2b	Penicillin-binding protein 2B	61	1	184	416	24.897959183673468	99.76019184652279	137.91304347826087	9.832229328226754e-28	1.0058075635896123e-22	5.650604289829283e-25	9	8	1	0.0390625	0.0390625	0.006993006993006993	9.37E-02	2.89E-34	9.41E-01	4.30E-02	5.80E-01	2.89E-03	0	0	0	1	0	0
D39V_01495_p.Ser473Thr	D39V_01495	pbp2b	Penicillin-binding protein 2B	102	2	143	415	41.63265306122449	99.52038369304557	148.006993006993	1.844152308305101e-48	1.886512486826869e-43	5.716704505535966e-45	22	21	2	1.0967254638671873e-05	0.00012111663818359382	0.000999000999000999	1.57E-01	3.68E-68	1.73E-12	2.74E+00	3.81E-01	2.70E-01	0	0	0	1	1	1
D39V_01495_p.Ser480Ala	D39V_01495	pbp2b	Penicillin-binding protein 2B	103	3	142	414	42.04081632653061	99.28057553956835	100.09859154929578	1.272397106084987e-47	1.301624067611759e-42	3.828306081211056e-44	23	21	3	6.60419464111328e-05	0.0004882812500000003	0.000999000999000999	1.60E-01	1.43E-61	1.12E-07	1.79E+00	3.34E-01	2.04E-01	0	0	0	1	1	1
D39V_01495_p.Lys366Asn	D39V_01495	pbp2b	Penicillin-binding protein 2B	28	1	217	416	11.428571428571429	99.76019184652279	53.67741935483871	5.6970478947806105e-12	5.827909084923721e-07	2.919794130723307e-10	11	11	1	0.0009765625	0.011718750000000002	0.000999000999000999	4.38E-02	2.64E-08	2.86E-02	1.20E+00	5.48E-01	8.51E-02	0	0	0	0	0	0
D39V_01495_p.Asn422Tyr	D39V_01495	pbp2b	Penicillin-binding protein 2B	111	25	134	392	45.30612244897959	94.00479616306954	12.98865671641791	2.6782682755949908e-33	2.739788097885408e-28	3.1858001138202415e-30	30	26	6	5.94761222600937e-05	0.0014309063553810128	0.000999000999000999	2.05E-01	5.61E-33	1.12E-06	1.10E+00	2.24E-01	1.88E-01	0	0	0	1	0	0
D39V_01495_p.Thr96Ile	D39V_01495	pbp2b	Penicillin-binding protein 2B	114	31	131	386	46.53061224489796	92.56594724220624	10.83575474021177	2.339113008183961e-31	2.3928424339819466e-26	2.21559484627958e-28	23	20	6	0.0004882812500000003	0.03468966484069824	0.000999000999000999	2.19E-01	4.66E-31	1.88E-04	1.57E+00	4.19E-01	1.45E-01	0	0	0	1	1	0
D39V_01495_p.Ile54Val	D39V_01495	pbp2b	Penicillin-binding protein 2B	110	32	135	385	44.89795918367347	92.32613908872902	9.80324074074074	6.861441176767789e-29	7.019048480598145e-24	4.617795053025095e-26	22	20	5	0.00012111663818359382	0.01690053939819335	0.000999000999000999	2.15E-01	3.55E-28	1.17E-03	1.35E+00	4.14E-01	1.26E-01	1	0	0	1	0	1
D39V_01495_p.Ser56Thr	D39V_01495	pbp2b	Penicillin-binding protein 2B	110	32	135	385	44.89795918367347	92.32613908872902	9.80324074074074	6.861441176767789e-29	7.019048480598145e-24	4.617795053025095e-26	22	20	5	0.00012111663818359382	0.01690053939819335	0.000999000999000999	2.15E-01	3.55E-28	1.17E-03	1.35E+00	4.14E-01	1.26E-01	1	0	0	1	0	1
D39V_01495_p.Thr489Ala	D39V_01495	pbp2b	Penicillin-binding protein 2B	120	35	125	382	48.97959183673469	91.60671462829735	10.477714285714285	3.301703339768301e-32	3.377543465482779e-27	3.482003572662659e-29	33	27	10	0.0003240634687244892	0.03508203336969019	0.001998001998001998	2.34E-01	2.44E-34	9.88E-09	1.46E+00	2.52E-01	2.20E-01	0	0	0	1	1	1
D39V_01495_p.Ser412Pro	D39V_01495	pbp2b	Penicillin-binding protein 2B	151	49	94	368	61.63265306122449	88.2494004796163	12.06426400347373	2.6979063074640945e-41	2.7598772153465447e-36	6.571136227015583e-38	31	28	6	4.649162292480469e-06	0.0008779102936387064	0.000999000999000999	3.02E-01	1.70E-40	9.20E-12	2.35E+00	3.39E-01	2.61E-01	0	0	0	1	1	1
D39V_01495_p.Glu476Gly	D39V_01495	pbp2b	Penicillin-binding protein 2B	135	49	110	368	55.10204081632652	88.2494004796163	9.217068645640074	7.14373361576424e-33	7.307825176918345e-28	8.119805752131494e-30	31	27	7	3.3953227102756493e-05	0.003326892852783203	0.000999000999000999	2.78E-01	3.10E-33	3.10E-07	1.75E+00	3.38E-01	1.97E-01	1	1	0	1	1	1
D39V_01495_p.Glu333Gly	D39V_01495	pbp2b	Penicillin-binding protein 2B	142	84	103	333	57.95918367346938	79.85611510791367	5.465325936199722	1.0106522326187941e-22	1.0338669144020479e-17	3.313676007698871e-20	25	23	7	1.943111419677734e-05	0.04328525066375736	0.001998001998001998	3.41E-01	1.02E-23	1.90E-02	1.10E+00	4.66E-01	9.12E-02	1	1	0	1	1	1
n.1504362G>A	D39V_01495 | D39V_01496	pbp2b | nanR	Penicillin-binding protein 2B | Sialic acid utilization regulator, RpiR family	74	0	171	417	30.20408163265306	100.0	inf	3.4795423466459537e-36	3.559467434348411e-31	5.5616678661693924e-33	15	15	0	6.103515625e-05	6.103515625e-05	0.000999000999000999	1.12E-01	1.35E-61	6.79E-12	2.92E+00	4.18E-01	2.63E-01	0	0	0	1	0	1
n.1504382T>C	D39V_01495 | D39V_01496	pbp2b | nanR	Penicillin-binding protein 2B | Sialic acid utilization regulator, RpiR family	74	0	171	417	30.20408163265306	100.0	inf	3.4795423466459537e-36	3.559467434348411e-31	5.5616678661693924e-33	15	15	0	6.103515625e-05	6.103515625e-05	0.000999000999000999	1.12E-01	3.66E-58	2.67E-11	2.85E+00	4.21E-01	2.55E-01	0	0	0	1	0	1
n.1504352AAACAG>CAGTA	D39V_01495 | D39V_01496	pbp2b | nanR	Penicillin-binding protein 2B | Sialic acid utilization regulator, RpiR family	72	0	173	417	29.38775510204082	100.0	inf	4.063636782103555e-35	4.1569785189884735e-30	5.617538539173613e-32	13	13	0	0.000244140625	0.000244140625	0.000999000999000999	1.09E-01	5.79E-59	3.18E-10	2.76E+00	4.31E-01	2.41E-01	0	0	0	1	0	1
n.1504377T>C	D39V_01495 | D39V_01496	pbp2b | nanR	Penicillin-binding protein 2B | Sialic acid utilization regulator, RpiR family	70	0	175	417	28.57142857142857	100.0	inf	4.66913868055365e-34	4.7763887960459676e-29	6.046061767146795e-31	11	11	0	0.0009765625	0.0009765625	0.000999000999000999	1.06E-01	1.91E-62	9.88E-10	2.72E+00	4.38E-01	2.35E-01	0	0	0	1	0	1
n.1504330TTTTTCGA>T	D39V_01495 | D39V_01496	pbp2b | nanR	Penicillin-binding protein 2B | Sialic acid utilization regulator, RpiR family	68	0	177	417	27.755102040816325	100.0	inf	5.279490071634411e-33	5.400759958579854e-28	6.068269616381858e-30	11	11	0	0.0009765625	0.0009765625	0.000999000999000999	1.03E-01	3.66E-58	5.70E-09	2.65E+00	4.50E-01	2.24E-01	0	0	0	1	0	1
n.1504454T>C	D39V_01495 | D39V_01496	pbp2b | nanR	Penicillin-binding protein 2B | Sialic acid utilization regulator, RpiR family	77	4	168	413	31.428571428571427	99.04076738609112	47.322916666666664	3.6916918096314724e-32	3.776489970498707e-27	3.814636333837078e-29	15	13	3	0.00738525390625	0.03515625000000002	0.001998001998001998	1.22E-01	1.45E-31	3.24E-02	8.44E-01	3.94E-01	8.31E-02	0	0	0	1	0	1
n.1504444G>T	D39V_01495 | D39V_01496	pbp2b | nanR	Penicillin-binding protein 2B | Sialic acid utilization regulator, RpiR family	76	4	169	413	31.020408163265305	99.04076738609112	46.43195266272189	1.2090407919443471e-31	1.2368124589353088e-26	1.177916627557437e-28	15	13	3	0.00738525390625	0.03515625000000002	0.002997002997002997	1.21E-01	7.65E-31	3.12E-02	8.33E-01	3.86E-01	8.38E-02	0	0	0	1	0	1
n.1504391G>A	D39V_01495 | D39V_01496	pbp2b | nanR	Penicillin-binding protein 2B | Sialic acid utilization regulator, RpiR family	63	0	182	417	25.71428571428571	100.0	inf	2.1191516625703396e-30	2.1678285762595803e-25	1.7069516348500632e-27	12	12	0	0.00048828125	0.00048828125	0.000999000999000999	9.52E-02	3.79E-52	3.37E-03	1.17E+00	3.98E-01	1.14E-01	0	0	0	1	0	1
D39V_01496_p.Thr214Ala	D39V_01496	nanR	Sialic acid utilization regulator, RpiR family	78	0	167	417	31.83673469387755	100.0	inf	2.427136687976562e-38	2.4828880176993833e-33	4.774784649421891e-35	8	8	0	0.0078125	0.0078125	0.005994005994005994	1.18E-01	1.40E-44	3.27E-03	1.73E+00	5.87E-01	1.14E-01	0	0	0	1	0	1
D39V_01496_p.Thr35Gln	D39V_01496	nanR	Sialic acid utilization regulator, RpiR family	61	1	184	416	24.897959183673468	99.76019184652279	137.91304347826087	9.832229328226754e-28	1.0058075635896123e-22	5.650604289829283e-25	10	9	1	0.021484374999999997	0.021484374999999997	0.004995004995004995	9.37E-02	3.68E-55	2.16E-06	2.17E+00	4.55E-01	1.83E-01	0	0	0	1	0	1
D39V_01496_p.Ile127Val	D39V_01496	nanR	Sialic acid utilization regulator, RpiR family	68	2	177	415	27.755102040816325	99.52038369304557	79.71751412429379	6.357005064939517e-30	6.503025471281177e-25	4.96414158113067e-27	14	12	2	0.012939453124999998	0.012939453124999998	0.001998001998001998	1.06E-01	5.94E-40	2.31E-03	1.44E+00	4.70E-01	1.18E-01	0	0	0	1	0	1
D39V_01496_p.Gln76Glu	D39V_01496	nanR	Sialic acid utilization regulator, RpiR family	86	3	159	414	35.10204081632653	99.28057553956835	74.64150943396227	4.1857131347110583e-38	4.281858965415371e-33	7.999947678502872e-35	13	12	2	0.0034179687499999996	0.0224609375	0.01098901098901099	1.34E-01	4.75E-41	4.43E-02	1.07E+00	5.30E-01	7.82E-02	0	0	0	1	0	0
D39V_01496_p.Ile9Val	D39V_01496	nanR	Sialic acid utilization regulator, RpiR family	93	4	152	413	37.95918367346939	99.04076738609112	63.172697368421055	1.0764001751530131e-40	1.1011250871762778e-35	2.446944638169506e-37	16	14	3	0.004180908203124999	0.021270751953125003	0.000999000999000999	1.47E-01	1.12E-43	2.87E-03	1.30E+00	4.33E-01	1.16E-01	0	0	0	1	0	1
n.1505320G>A	D39V_01496 | D39V_01497	nanR | nanK	Sialic acid utilization regulator, RpiR family | N-acetylmannosamine kinase	69	0	176	417	28.163265306122447	100.0	inf	1.573181384982128e-33	1.6093173613951674e-28	1.9389365799941774e-30	6	6	0	0.03125	0.03125	0.03596403596403597	1.04E-01	2.01E-36	4.54E-01	5.62E-01	7.51E-01	2.91E-02	0	0	0	1	0	0
D39V_01498_p.Pro83Ser	D39V_01498	dapA_3	4-hydroxy-tetrahydrodipicolinate synthase	30	0	215	417	12.244897959183673	100.0	inf	3.4269012711912816e-14	3.5056171933905453e-09	3.121653778620254e-12	6	6	0	0.03125	0.03125	0.003996003996003996	4.53E-02	2.19E-29	6.30E-02	1.07E+00	5.76E-01	7.23E-02	0	0	0	0	0	0
D39V_01499_p.Ter32Leuext*?	D39V_01499	-	hypothetical protein	149	13	96	404	60.816326530612244	96.88249400479616	48.23397435897436	4.1324409212502314e-65	4.227363089211349e-60	4.227363089211349e-61	34	31	6	7.660128176212309e-07	0.00019512558355927467	0.000999000999000999	2.45E-01	1.26E-69	2.76E-08	1.34E+00	2.38E-01	2.14E-01	1	1	0	1	1	0
D39V_01500_p.Leu84Phe	D39V_01500	-	Hypothetical protein	10	4	235	413	4.081632653061225	99.04076738609112	4.3936170212765955	0.01026539218404407	1.0	0.055196784454725686	5	5	1	0.0625	0.375	0.07192807192807193	2.11E-02	5.06E-03	6.98E-08	5.91E+00	1.08E+00	2.08E-01	0	0	0	0	0	0
D39V_01504_p.Lys48Ser	D39V_01504	satB	ABC transporter, putative N-acetylneuraminate transport system permease protein 1	42	0	203	417	17.142857142857142	100.0	inf	6.690036186858328e-20	6.8437063180704636e-15	1.5163628687407057e-17	6	6	0	0.03125	0.03125	0.002997002997002997	6.34E-02	2.19E-19	9.18E-01	-6.41E-02	6.24E-01	4.00E-03	0	1	0	0	0	0
D39V_01505_p.Glu376Asp	D39V_01505	satA	ABC transporter, putative N-acetylneuraminate-binding protein	42	0	203	417	17.142857142857142	100.0	inf	6.690036186858328e-20	6.8437063180704636e-15	1.5163628687407057e-17	6	6	0	0.03125	0.03125	0.003996003996003996	6.34E-02	2.19E-19	9.18E-01	-6.41E-02	6.24E-01	4.00E-03	0	1	0	0	0	0
D39V_01505_p.Ile78Val	D39V_01505	satA	ABC transporter, putative N-acetylneuraminate-binding protein	41	0	204	417	16.73469387755102	100.0	inf	2.0365257215869368e-19	2.083304717411789e-14	4.432563228535721e-17	6	6	0	0.03125	0.03125	0.004995004995004995	6.19E-02	1.04E-18	8.07E-01	-1.28E-01	5.24E-01	9.51E-03	0	1	0	0	0	0
D39V_01505_p.Gly13Ser	D39V_01505	satA	ABC transporter, putative N-acetylneuraminate-binding protein	40	0	205	417	16.3265306122449	100.0	inf	6.179117067448248e-19	6.321051386487535e-14	1.241856853926824e-16	6	6	0	0.03125	0.03125	0.003996003996003996	6.04E-02	5.06E-19	6.77E-01	2.41E-01	5.78E-01	1.62E-02	0	1	0	0	0	0
D39V_01511_p.Ala56Val	D39V_01511	ycjO	ABC transporter membrane-spanning permease, sugar transport YcjO	52	0	193	417	21.224489795918366	100.0	inf	8.134775073552399e-25	8.321630856991897e-20	3.6821375473415472e-22	6	6	0	0.03125	0.03125	0.00999000999000999	7.85E-02	2.73E-25	7.93E-02	1.17E+00	6.66E-01	6.83E-02	0	0	0	0	0	0
D39V_01512_p.Glu171Gly	D39V_01512	-	ABC transporter substrate-binding protein - sugar transport	52	0	193	417	21.224489795918366	100.0	inf	8.134775073552399e-25	8.321630856991897e-20	3.6821375473415472e-22	6	6	0	0.03125	0.03125	0.013986013986013986	7.85E-02	2.73E-25	7.93E-02	1.17E+00	6.66E-01	6.83E-02	0	0	0	0	0	0
n.1522262A>C	D39V_01513 | D39V_01514	- | nanA	Putative beta-D-galactosidase | Sialidase NanA	51	0	194	417	20.816326530612244	100.0	inf	2.5620348298651945e-24	2.620884769907198e-19	1.0741331024209826e-21	6	6	0	0.03125	0.03125	0.012987012987012988	7.70E-02	1.87E-24	1.52E-01	8.26E-01	5.76E-01	5.58E-02	0	0	0	0	0	0
D39V_01514_p.Ser391Phe	D39V_01514	nanA	Sialidase NanA	53	0	192	417	21.63265306122449	100.0	inf	2.573789490483856e-25	2.6329094350802703e-20	1.259765279942713e-22	6	6	0	0.03125	0.03125	0.02197802197802198	8.01E-02	3.99E-26	6.74E-02	1.27E+00	6.94E-01	7.11E-02	0	0	0	0	0	1
n.1527025A>AC	D39V_01515 | D39V_01516	- | axe1	Hypothetical protein | Bifunctional acetyl xylan esterase 1/cephalosporin-C deacetylase	30	2	215	415	12.244897959183673	99.52038369304557	28.953488372093023	7.644264112297575e-12	7.81985285895705e-07	3.759544643729351e-10	13	12	2	0.0034179687499999996	0.0224609375	0.001998001998001998	4.83E-02	2.12E-12	7.33E-07	3.25E+00	6.50E-01	1.91E-01	0	0	0	0	0	0
D39V_01523_p.GlySerPro32AspArgAla	D39V_01523	-	hypothetical protein	114	4	131	413	46.53061224489796	99.04076738609112	89.85114503816794	8.618367478432235e-53	8.816331379411823e-48	3.526532551764729e-49	28	28	2	7.450580596923827e-09	3.0323863029479997e-06	0.000999000999000999	1.78E-01	1.26E-63	1.75E-14	2.49E+00	3.17E-01	2.92E-01	0	0	0	1	1	1
D39V_01523_p.Gly38fs	D39V_01523	-	hypothetical protein	97	14	148	403	39.59183673469388	96.64268585131894	18.86631274131274	1.567268621703685e-33	1.6032687819442187e-28	1.9389365799941774e-30	27	26	3	4.1723251342773453e-07	4.9233436584472677e-05	0.000999000999000999	1.68E-01	2.48E-33	7.63E-09	1.65E+00	2.82E-01	2.22E-01	0	0	0	1	1	1
n.1548800TGAATATGAACTGCCCCCCAAAAGTTAGACAGAAAAAATCTAACTTTTGGGGGGCAGTTCA>T	D39V_01538 | D39V_01539	- | qsrB	ABC transporter ATP-binding protein | ABC transporter membrane-spanning permease - Na+ export	79	7	166	410	32.244897959183675	98.32134292565947	27.874354561101548	3.648829911088257e-30	3.7326435341459545e-25	2.916127761051527e-27	23	22	5	5.722045898437501e-06	0.010622024536132804	0.000999000999000999	1.30E-01	3.68E-31	8.65E-04	1.63E+00	4.86E-01	1.29E-01	0	0	0	0	0	0
D39V_01549_p.Ala19Thr	D39V_01549	-	IS1381 transposase OrfB	30	0	215	417	12.244897959183673	100.0	inf	3.4269012711912816e-14	3.5056171933905453e-09	3.121653778620254e-12	8	8	0	0.0078125	0.0078125	0.006993006993006993	4.53E-02	3.65E-21	5.90E-06	2.91E+00	6.36E-01	1.75E-01	0	0	0	0	0	0
D39V_01549_p.Ile101Phe	D39V_01549	-	IS1381 transposase OrfB	62	5	183	412	25.30612244897959	98.8009592326139	27.91693989071038	1.1191422689071316e-23	1.1448489668239285e-18	4.1935859590620094e-21	23	21	2	6.60419464111328e-05	6.60419464111328e-05	0.000999000999000999	1.01E-01	5.06E-22	6.88E-01	2.38E-01	5.93E-01	1.56E-02	0	0	0	0	1	0
n.1562472AATGAC>CGTGAA	D39V_01549 | D39V_01550	- | -	IS1381 transposase OrfB | IS1381 transposase OrfA	60	7	185	410	24.489795918367346	98.32134292565947	18.996138996138995	5.099294619497742e-21	5.216425416907605e-16	1.3584441189863555e-18	13	11	5	0.0224609375	0.5810546874999998	0.003996003996003996	1.01E-01	2.46E-24	1.14E-06	1.34E+00	2.73E-01	1.88E-01	0	0	0	1	0	1
D39V_01572_p.Leu234_Asn235insAsnAsnAsnLeu	D39V_01572	corA2	Magnesium and cobalt transport protein CorA2	66	9	179	408	26.93877551020408	97.84172661870504	16.71508379888268	3.0673805114519373e-22	3.137838241799988e-17	9.338804291071393e-20	33	27	7	0.0003240634687244892	0.0013187271542847159	0.000999000999000999	1.13E-01	3.75E-19	3.44E-01	2.17E-01	2.29E-01	3.68E-02	1	0	0	0	0	0
D39V_01580_p.Val97Ala	D39V_01580	-	Hypothetical protein	35	2	210	415	14.285714285714285	99.52038369304557	34.583333333333336	4.582355052604242e-14	4.687611748162561e-09	4.016805268348382e-12	14	13	2	0.0018310546875000002	0.012939453124999998	0.003996003996003996	5.59E-02	9.60E-13	8.35E-01	1.56E-01	7.52E-01	8.10E-03	0	0	0	0	0	0
D39V_01580_p.ArgSer104SerLeu	D39V_01580	-	Hypothetical protein	65	5	180	412	26.53061224489796	98.8009592326139	29.755555555555556	4.025312047853454e-25	4.117773465592648e-20	1.9332269791514779e-22	21	18	5	0.0014896392822265632	0.026603698730468753	0.000999000999000999	1.06E-01	7.34E-26	3.06E-03	1.23E+00	4.15E-01	1.15E-01	0	0	0	1	0	1
D39V_01580_p.SerLeu29ArgSer	D39V_01580	-	Hypothetical protein	23	2	222	415	9.387755102040817	99.52038369304557	21.49774774774775	7.969328367289104e-09	0.0008152383839885734	2.0074818615823034e-07	10	9	1	0.021484374999999997	0.021484374999999997	0.01098901098901099	3.78E-02	6.69E-09	9.39E-05	3.57E+00	9.07E-01	1.51E-01	0	0	0	0	0	0
D39V_01580_p.Val22Ile	D39V_01580	-	Hypothetical protein	57	8	188	409	23.26530612244898	98.08153477218225	15.50066489361702	6.683273928924716e-19	6.836788731072118e-14	1.3275317924411879e-16	9	6	5	0.5078125	1.0	0.65625	9.82E-02	2.94E-19	1.85E-10	3.21E+00	4.95E-01	2.44E-01	0	0	0	1	0	1
D39V_01588_p.Leu352_Glu353insAla	D39V_01588	-	Hypothetical protein	33	3	212	414	13.46938775510204	99.28057553956835	21.4811320754717	2.9029641072078466e-12	2.969645192750411e-07	1.5596876012344594e-10	20	18	3	0.0004024505615234376	0.002576828002929687	0.000999000999000999	5.44E-02	1.91E-12	1.06E-06	3.69E+00	7.49E-01	1.88E-01	0	1	0	0	1	0
D39V_01588_p.Met351del	D39V_01588	-	Hypothetical protein	33	3	212	414	13.46938775510204	99.28057553956835	21.4811320754717	2.9029641072078466e-12	2.969645192750411e-07	1.5596876012344594e-10	20	18	3	0.0004024505615234376	0.002576828002929687	0.000999000999000999	5.44E-02	1.91E-12	1.06E-06	3.69E+00	7.49E-01	1.88E-01	0	1	0	0	1	0
D39V_01588_p.ThrGluAsp355*	D39V_01588	-	Hypothetical protein	33	3	212	414	13.46938775510204	99.28057553956835	21.4811320754717	2.9029641072078466e-12	2.969645192750411e-07	1.5596876012344594e-10	20	18	3	0.0004024505615234376	0.002576828002929687	0.000999000999000999	5.44E-02	1.91E-12	1.06E-06	3.69E+00	7.49E-01	1.88E-01	0	1	0	0	1	0
D39V_01588_p.Arg317His	D39V_01588	-	Hypothetical protein	54	22	191	395	22.040816326530614	94.7242206235012	5.076154212279866	2.7232520876598776e-10	2.785805188113425e-05	9.370350447741086e-09	14	9	5	0.4239501953124998	0.4239501953124998	0.34375	1.15E-01	2.86E-08	6.57E-07	2.87E+00	5.71E-01	1.92E-01	0	0	1	0	0	0
D39V_01632_p.AspPhe407AlaTyr	D39V_01632	-	ABC transporter, ATP-binding/permease protein	30	0	215	417	12.244897959183673	100.0	inf	3.4269012711912816e-14	3.5056171933905453e-09	3.121653778620254e-12	3	3	0	0.25	0.25	0.20588235294117646	4.53E-02	1.87E-12	4.58E-07	3.59E+00	7.05E-01	1.95E-01	0	0	0	0	0	0
n.1643202CGCTTCGCTCGTAATAGTT>ATTACGAGCGAAGCGAGTC	D39V_01637 | D39V_01638	- | xpt	hypothetical protein | Xanthine phosphoribosyltransferase	26	0	219	417	10.612244897959183	100.0	inf	2.482054469537793e-12	2.539067260703076e-07	1.3950919014852067e-10	4	4	0	0.125	0.125	0.4375	3.93E-02	4.78E-15	2.03E-11	5.62E+00	8.24E-01	2.57E-01	0	0	0	0	0	0
D39V_01642_p.Ile87_Lys88insAspValLeuThrIle	D39V_01642	paaI	Thioesterase	9	0	236	417	3.6734693877551026	100.0	inf	0.00011855669627250552	1.0	0.0011483755665740458	3	3	0	0.25	0.25	0.07992007992007992	1.36E-02	9.83E-11	2.84E-07	9.37E+00	1.81E+00	1.98E-01	0	0	0	0	1	0
n.1679074C>A	D39V_01677 | D39V_01678	treR | -	Trehalose operon transcriptional repressor | IS1167 transposase	45	4	200	413	18.367346938775512	99.04076738609112	23.23125	1.067256142149257e-16	1.0917710157344255e-11	1.5398744932784562e-14	17	15	3	0.002349853515625	0.012725830078125003	0.000999000999000999	7.40E-02	5.34E-13	2.67E-02	7.84E-01	3.53E-01	8.61E-02	0	0	0	0	0	0
D39V_01678_p.Val200Ala	D39V_01678	-	IS1167 transposase	30	1	215	416	12.244897959183673	99.76019184652279	58.04651162790697	7.126002611714146e-13	7.28968689170522e-08	4.593375483116081e-11	9	8	1	0.0390625	0.0390625	0.003996003996003996	4.68E-02	7.96E-14	1.68E-01	8.41E-01	6.08E-01	5.37E-02	1	0	0	0	0	0
D39V_01678_p.Pro260Leu	D39V_01678	-	IS1167 transposase	19	1	226	416	7.755102040816326	99.76019184652279	34.97345132743363	5.304098874943391e-08	0.0054259340261008406	1.1435055903268369e-06	5	4	1	0.375	0.375	0.12280701754385964	3.02E-02	6.23E-08	2.19E-09	3.52E+00	5.80E-01	2.30E-01	0	0	0	0	0	0
n.1693797TTATTGAACTGCACCCCAAAAGTTAGACAGAATAAATCTAACTTTTGGGGTCAGTACA>T	D39V_01689 | D39V_01690	msmE | agaN	Multiple sugar ABC transporter, substrate-binding protein MsmE | Alpha-galactosidase	31	3	214	414	12.653061224489795	99.28057553956835	19.990654205607477	2.108654109157412e-11	2.1570898940447577e-06	9.033039757306355e-10	12	12	1	0.00048828125	0.006347656250000001	0.000999000999000999	5.14E-02	9.43E-10	2.05E-02	3.72E+00	1.60E+00	9.00E-02	0	0	0	0	0	0
n.1699214TTAA>T	D39V_01693 | D39V_01716	- | rumA-2	hypothetical protein | RNA methyltransferase, TrmA family	44	2	201	415	17.959183673469386	99.52038369304557	45.4228855721393	3.43884250286899e-18	3.5178327151598904e-13	6.193367456267412e-16	14	13	2	0.0018310546875000002	0.012939453124999998	0.000999000999000999	6.95E-02	3.76E-18	1.95E-03	1.71E+00	5.51E-01	1.20E-01	0	0	0	0	0	0
n.1698671CATAAAAATAACTTCAGATTAGTAATTCAA>C	D39V_01693 | D39V_01716	- | rumA-2	hypothetical protein | RNA methyltransferase, TrmA family	31	0	214	417	12.653061224489795	100.0	inf	1.1657971096626093e-14	1.1925754692715594e-09	1.1890084439397401e-12	6	6	0	0.03125	0.03125	0.02097902097902098	4.68E-02	7.87E-19	6.60E-04	2.09E+00	6.10E-01	1.32E-01	0	0	0	0	0	0
D39V_01720_p.Ser128Ala	D39V_01720	-	IS1167 transposase	21	0	224	417	8.571428571428571	100.0	inf	4.904440503227695e-10	5.0170955015868344e-05	1.5653964123515864e-08	7	7	0	0.015625	0.015625	0.000999000999000999	3.17E-02	4.27E-21	8.01E-03	1.39E+00	5.21E-01	1.03E-01	0	0	0	0	0	0
n.1713713T>TTCTAGCTGG	D39V_01724 | D39V_01725	ydfG | -	Short-chain dehydrogenase | Phenylalanyl-tRNA synthetase domain protein	59	4	186	413	24.081632653061224	99.04076738609112	32.751344086021504	3.34646271039336e-23	3.4233309588510954e-18	1.1723736160448957e-20	19	16	4	0.004425048828125	0.019210815429687503	0.000999000999000999	9.52E-02	1.15E-26	2.09E-01	4.37E-01	3.48E-01	4.89E-02	0	0	0	1	0	1
D39V_01728_p.Asp135Glu	D39V_01728	-	Membrane protein	50	4	195	413	20.408163265306122	99.04076738609112	26.474358974358974	5.66305586319794e-19	5.793136256375597e-14	1.1563146220310572e-16	16	14	4	0.004180908203124999	0.076812744140625	0.000999000999000999	8.16E-02	9.56E-21	2.24E-07	2.89E+00	5.51E-01	2.00E-01	0	1	1	0	0	0
n.1725270G>A	D39V_01741 | D39V_01742	- | -	hypothetical protein | Hypothetical protein	71	8	174	409	28.97959183673469	98.08153477218225	20.861350574712645	2.274824975580133e-25	2.3270777052692088e-20	1.1351598562288824e-22	24	21	4	0.0002771615982055665	0.0015438795089721678	0.000999000999000999	1.19E-01	1.39E-23	1.45E-04	1.81E+00	4.75E-01	1.47E-01	0	0	0	0	0	0
n.1725163A>G	D39V_01741 | D39V_01742	- | -	hypothetical protein | Hypothetical protein	45	9	200	408	18.367346938775512	97.84172661870504	10.2	3.904302634703852e-13	3.9939844662229994e-08	2.589410470642227e-11	21	16	5	0.026603698730468753	0.026603698730468753	0.003996003996003996	8.16E-02	6.26E-12	1.44E-02	1.25E+00	5.11E-01	9.50E-02	0	0	0	0	0	0
n.1739655AAA>T	D39V_01757 | D39V_01758	plcR | -	Putative transcriptional regulator PlcR | Hypothetical protein	29	0	216	417	11.83673469387755	100.0	inf	1.0042724558630614e-13	1.027340594174236e-08	8.291691639824343e-12	8	8	0	0.0078125	0.0078125	0.000999000999000999	4.38E-02	3.17E-29	4.31E-02	6.57E-01	3.24E-01	7.86E-02	1	0	0	0	1	1
n.1739744TTGC>CGA	D39V_01757 | D39V_01758	plcR | -	Putative transcriptional regulator PlcR | Hypothetical protein	58	24	187	393	23.6734693877551	94.24460431654677	5.078877005347594	4.1974450903920635e-11	4.293860404118369e-06	1.7182314542290393e-09	26	23	6	8.797645568847655e-05	0.00935530662536622	0.000999000999000999	1.24E-01	3.34E-10	3.94E-01	2.79E-01	3.27E-01	3.32E-02	0	1	0	0	0	0
D39V_01758_p.Arg2Lys	D39V_01758	-	Hypothetical protein	58	24	187	393	23.6734693877551	94.24460431654677	5.078877005347594	4.1974450903920635e-11	4.293860404118369e-06	1.7182314542290393e-09	27	24	7	4.9233436584472677e-05	0.019157290458679185	0.000999000999000999	1.24E-01	5.48E-10	5.89E-01	1.68E-01	3.10E-01	2.10E-02	0	1	0	0	0	0
n.1761708CTTACCGTAACTTCTCAAA>TCTTAGC	D39V_01773 | D39V_01774	hlyX | endA	Putative hemolysin | DNA-entry nuclease	29	1	216	416	11.83673469387755	99.76019184652279	55.851851851851855	2.0190159989434724e-12	2.065392796439204e-07	1.1539832335234417e-10	12	11	1	0.006347656250000001	0.006347656250000001	0.000999000999000999	4.53E-02	2.75E-18	2.16E-03	8.52E-01	2.77E-01	1.19E-01	1	0	0	1	1	0
D39V_01810_p.Leu65Met	D39V_01810	-	Two-component system sensor histidine kinase	44	3	201	414	17.959183673469386	99.28057553956835	30.208955223880597	3.669625356316254e-17	3.753916650750838e-12	5.653488931853672e-15	12	11	2	0.006347656250000001	0.038574218750000014	0.027972027972027972	7.10E-02	1.47E-13	5.47E-09	3.61E+00	6.10E-01	2.24E-01	0	0	0	0	0	0
D39V_01810_p.Thr67Val	D39V_01810	-	Two-component system sensor histidine kinase	59	6	186	411	24.081632653061224	98.56115107913669	21.728494623655912	2.2390556428878935e-21	2.2904867510050284e-16	6.207281168035307e-19	18	17	3	0.00014495849609375	0.007537841796875001	0.001998001998001998	9.82E-02	1.65E-21	3.61E-12	4.04E+00	5.70E-01	2.66E-01	0	0	0	0	0	0
D39V_01810_p.Tyr61Phe	D39V_01810	-	Two-component system sensor histidine kinase	65	11	180	406	26.53061224489796	97.3621103117506	13.328282828282829	2.2332332916611966e-20	2.284530660370654e-15	5.3753662596956566e-18	21	18	6	0.0014896392822265632	0.07835388183593747	0.013986013986013986	1.15E-01	7.44E-19	2.99E-08	2.64E+00	4.70E-01	2.13E-01	0	0	0	0	0	0
D39V_01811_p.ValValGlyLysCysLeuProThr193AlaIleGlyLysArgLeuProSer	D39V_01811	-	ABC transporter, permease protein	60	3	185	414	24.489795918367346	99.28057553956835	44.75675675675676	9.94173179474893e-25	1.0170093374074314e-19	4.480217345407187e-22	12	11	2	0.006347656250000001	0.038574218750000014	0.001998001998001998	9.52E-02	1.38E-33	6.68E-09	4.11E+00	7.00E-01	2.23E-01	0	0	0	1	0	1
D39V_01811_p.GlyAsnTrpIle131ValLysTrpVal	D39V_01811	-	ABC transporter, permease protein	74	14	171	403	30.20408163265306	96.64268585131894	12.456975772765247	1.8529632620671541e-22	1.8955258281968367e-17	5.886726174524338e-20	26	23	7	8.797645568847655e-05	0.028959274291992177	0.000999000999000999	1.33E-01	2.07E-21	7.82E-11	2.97E+00	4.49E-01	2.49E-01	0	0	0	0	0	0
D39V_01833_p.ArgLeuThr273LysLeuAsn	D39V_01833	rluD2	RluD-like protein	48	6	197	411	19.591836734693878	98.56115107913669	16.690355329949238	2.0841764958281663e-16	2.1320500299373393e-11	2.928640151012829e-14	10	6	5	0.7539062499999998	1.0	0.625	8.16E-02	7.88E-15	1.22E-06	3.12E+00	6.38E-01	1.87E-01	0	0	1	0	0	0
D39V_01833_p.Leu239Phe	D39V_01833	rluD2	RluD-like protein	49	6	196	411	20.0	98.56115107913669	17.125	7.568436130217438e-17	7.742283108128533e-12	1.1168403159215481e-14	11	7	5	0.5488281249999999	1.0	0.4375	8.31E-02	6.89E-15	1.22E-06	3.12E+00	6.38E-01	1.87E-01	0	0	1	0	0	0
D39V_01863_p.Ile61Thr	D39V_01863	ackA	Acetate kinase	181	158	64	259	73.87755102040816	62.11031175059952	4.635977056962025	1.505679698110515e-19	1.5402651607761137e-14	3.3339072744071725e-17	37	27	14	0.007632078602910039	0.18774155899882314	0.030969030969030968	5.12E-01	4.21E-26	9.03E-13	2.12E+00	2.91E-01	2.73E-01	1	1	1	1	0	1
D39V_01866_p.Thr47fs	D39V_01866	-	hypothetical protein	24	0	221	417	9.795918367346939	100.0	inf	2.0747055301249656e-11	2.122361516151936e-06	9.004503674806686e-10	2	2	0	0.5	0.5	0.1590909090909091	3.63E-02	3.96E-41	1.11E-10	6.56E+00	1.00E+00	2.47E-01	0	0	0	1	0	1
D39V_01871_p.Asn99fs	D39V_01871	comGC	Late competence protein ComGC	30	4	215	413	12.244897959183673	99.04076738609112	14.406976744186046	3.208198933901583e-10	3.281891263413302e-05	1.070414632554893e-08	4	4	3	0.125	0.625	0.07492507492507493	5.14E-02	2.86E-13	1.59E-06	3.76E+00	7.76E-01	1.85E-01	0	0	0	1	0	1
D39V_01871_p.Lys105fs	D39V_01871	comGC	Late competence protein ComGC	30	4	215	413	12.244897959183673	99.04076738609112	14.406976744186046	3.208198933901583e-10	3.281891263413302e-05	1.070414632554893e-08	4	4	3	0.125	0.625	0.08791208791208792	5.14E-02	2.86E-13	1.59E-06	3.76E+00	7.76E-01	1.85E-01	0	0	0	1	0	1
D39V_01877_p.AlaGly373ThrSer	D39V_01877	adr	Acyltransferase family protein	53	0	192	417	21.63265306122449	100.0	inf	2.573789490483856e-25	2.6329094350802703e-20	1.259765279942713e-22	6	6	0	0.03125	0.03125	0.016983016983016984	8.01E-02	1.71E-25	1.40E-01	2.35E+00	1.59E+00	5.74E-02	0	1	0	0	0	0
D39V_01877_p.Lys164Arg	D39V_01877	adr	Acyltransferase family protein	52	0	193	417	21.224489795918366	100.0	inf	8.134775073552399e-25	8.321630856991897e-20	3.6821375473415472e-22	6	6	0	0.03125	0.03125	0.012987012987012988	7.85E-02	1.11E-24	1.29E-01	1.23E+00	8.08E-01	5.91E-02	0	1	0	0	0	0
D39V_01877_p.HisHisIle289ProAsnVal	D39V_01877	adr	Acyltransferase family protein	49	0	196	417	20.0	100.0	inf	2.5148161659684806e-23	2.5725814933007766e-18	8.901666066784694e-21	6	6	0	0.03125	0.03125	0.007992007992007992	7.40E-02	1.38E-27	2.19E-04	3.06E+00	8.24E-01	1.43E-01	0	1	0	0	0	0
D39V_01877_p.Gly242Ala	D39V_01877	adr	Acyltransferase family protein	47	0	198	417	19.183673469387756	100.0	inf	2.434547845026791e-22	2.4904694090270564e-17	7.501413882611616e-20	6	6	0	0.03125	0.03125	0.000999000999000999	7.10E-02	3.89E-22	7.91E-01	1.15E-01	4.33E-01	1.03E-02	0	1	0	0	0	0
n.1848511A>T	D39V_01877 | D39V_01878	adr | tgt	Acyltransferase family protein | tRNA-guanine transglycosylase	53	0	192	417	21.63265306122449	100.0	inf	2.573789490483856e-25	2.6329094350802703e-20	1.259765279942713e-22	6	6	0	0.03125	0.03125	0.017982017982017984	8.01E-02	1.71E-25	1.38E-01	2.42E+00	1.63E+00	5.77E-02	0	1	0	0	0	0
D39V_01911_p.Leu37Phe	D39V_01911	-	hypothetical protein	170	151	75	266	69.38775510204081	63.78896882494005	3.9929359823399557	1.1146621988541931e-16	1.1402659895618739e-11	1.6037496337016512e-14	49	36	17	0.0014026885036955152	0.04438416098714982	0.04195804195804196	4.85E-01	1.22E-21	6.05E-03	5.10E-01	1.85E-01	1.07E-01	1	0	0	1	1	1
n.1871886C>T	D39V_01911 | D39V_01912	- | patA_2	hypothetical protein | Multidrug resistance ABC transporter ATP-binding and permease protein	51	3	194	414	20.816326530612244	99.28057553956835	36.27835051546392	2.0708790486099858e-20	2.1184471403565573e-15	5.0924210104724934e-18	20	17	3	0.002576828002929687	0.002576828002929687	0.000999000999000999	8.16E-02	1.66E-21	1.34E-02	1.21E+00	4.89E-01	9.60E-02	0	0	0	0	0	0
D39V_01916_p.Ile100Met	D39V_01916	-	IS1381 transposase OrfB	48	5	197	412	19.591836734693878	98.8009592326139	20.07715736040609	3.3880013952332825e-17	3.465823787281791e-12	5.268173846258196e-15	16	15	3	0.000518798828125	0.021270751953125003	0.001998001998001998	8.01E-02	8.23E-18	5.10E-02	1.16E+00	5.94E-01	7.59E-02	0	0	0	0	0	0
D39V_01928_p.Thr254Asn	D39V_01928	galU	UTP--glucose-1-phosphate uridylyltransferase	51	7	194	410	20.816326530612244	98.32134292565947	15.397643593519883	5.578642203089994e-17	5.706783614494971e-12	8.306817488347848e-15	15	14	1	0.0009765624999999998	0.0009765624999999998	0.000999000999000999	8.76E-02	1.47E-15	1.10E-02	7.81E-01	3.06E-01	9.88E-02	0	0	0	0	0	0
n.1913854GA>AG	D39V_01947 | D39V_01948	malR | -	Maltose operon transcriptional repressor MalR, LacI family | Integral membrane protein	38	0	207	417	15.510204081632653	100.0	inf	5.633282018209827e-18	5.762678506168107e-13	9.747908874662851e-16	8	8	0	0.0078125	0.0078125	0.002997002997002997	5.74E-02	6.02E-25	1.43E-03	1.15E+00	3.59E-01	1.24E-01	1	0	0	1	1	1
D39V_01957_p.Glu58_Tyr59insIleLeuGluGlu	D39V_01957	-	Hypothetical protein	70	3	175	414	28.57142857142857	99.28057553956835	55.2	1.0310372523643046e-29	1.0547201780511126e-24	7.698687431030019e-27	22	20	3	0.00012111663818359382	0.000855445861816406	0.000999000999000999	1.10E-01	1.05E-34	8.20E-07	2.12E+00	4.26E-01	1.90E-01	1	1	0	1	0	1
D39V_01957_p.Glu58_Tyr59insIlePheGluGlu	D39V_01957	-	Hypothetical protein	52	4	193	413	21.224489795918366	99.04076738609112	27.818652849740932	6.729706075527927e-20	6.8842874240828034e-15	1.5163628687407057e-17	17	17	2	1.52587890625e-05	0.002349853515625	0.000999000999000999	8.46E-02	3.45E-21	2.13E-04	1.92E+00	5.17E-01	1.43E-01	0	0	0	0	1	0
D39V_01957_p.MetAspArg22ValAspGlu	D39V_01957	-	Hypothetical protein	33	2	212	415	13.46938775510204	99.52038369304557	32.299528301886795	3.599091509554567e-13	3.6817626415290353e-08	2.589410470642227e-11	11	9	2	0.06542968749999999	0.06542968749999999	0.03496503496503497	5.29E-02	8.87E-14	1.33E-06	3.92E+00	8.03E-01	1.87E-01	0	0	0	0	0	0
D39V_01973_p.Arg81His	D39V_01973	-	hypothetical protein	21	0	224	417	8.571428571428571	100.0	inf	4.904440503227695e-10	5.0170955015868344e-05	1.5653964123515864e-08	3	3	0	0.25	0.25	0.3125	3.17E-02	6.36E-18	1.01E-07	3.76E+00	6.97E-01	2.05E-01	0	0	0	0	0	0
D39V_01974_p.Ile100Met	D39V_01974	-	IS1381 transposase OrfB	77	8	168	409	31.428571428571427	98.08153477218225	23.432291666666668	2.7746964818119134e-28	2.838431259999133e-23	1.720261369696444e-25	22	19	5	0.000855445861816406	0.01690053939819335	0.003996003996003996	1.28E-01	2.71E-26	3.98E-03	1.47E+00	5.09E-01	1.12E-01	0	0	0	0	0	0
D39V_01980_p.Cys104Ser	D39V_01980	-	Alpha-1,2-mannosidase	46	4	199	413	18.775510204081634	99.04076738609112	23.866834170854272	3.780630420315981e-17	3.867471501070639e-12	5.7723455239860274e-15	23	23	2	2.384185791015625e-07	6.60419464111328e-05	0.000999000999000999	7.55E-02	1.10E-15	1.29E-05	2.37E+00	5.39E-01	1.69E-01	0	0	0	0	1	0
D39V_01980_p.Leu112Ile	D39V_01980	-	Alpha-1,2-mannosidase	37	4	208	413	15.10204081632653	99.04076738609112	18.36658653846154	3.566417425101515e-13	3.648338033356097e-08	2.589410470642227e-11	18	18	2	7.62939453125e-06	0.0013122558593750002	0.000999000999000999	6.19E-02	6.70E-13	2.43E-06	3.40E+00	7.15E-01	1.82E-01	0	0	0	0	0	0
D39V_01981_p.ArgIleGluArgSerGluSer480ThrValLysArgArgGluCys	D39V_01981	-	Glycosyl hydrolase family 29 alpha-L-fucosidase	32	0	213	417	13.061224489795919	100.0	inf	3.953733462243289e-15	4.0445507198710174e-10	4.4010345156376686e-13	10	10	0	0.001953125	0.001953125	0.000999000999000999	4.83E-02	7.70E-19	9.42E-01	-6.24E-02	8.62E-01	2.82E-03	0	0	0	0	0	0
D39V_01981_p.Ser488fs	D39V_01981	-	Glycosyl hydrolase family 29 alpha-L-fucosidase	32	0	213	417	13.061224489795919	100.0	inf	3.953733462243289e-15	4.0445507198710174e-10	4.4010345156376686e-13	10	10	0	0.001953125	0.001953125	0.001998001998001998	4.83E-02	7.70E-19	9.42E-01	-6.24E-02	8.62E-01	2.82E-03	0	0	0	0	0	0
D39V_01981_p.ThrLeuHis476AsnAlaTyr	D39V_01981	-	Glycosyl hydrolase family 29 alpha-L-fucosidase	31	0	214	417	12.653061224489795	100.0	inf	1.1657971096626093e-14	1.1925754692715594e-09	1.1890084439397401e-12	9	9	0	0.00390625	0.00390625	0.001998001998001998	4.68E-02	6.00E-18	9.31E-01	-7.46E-02	8.63E-01	3.37E-03	0	0	0	0	0	0
D39V_01981_p.Ser489fs	D39V_01981	-	Glycosyl hydrolase family 29 alpha-L-fucosidase	25	0	220	417	10.204081632653061	100.0	inf	7.186675895891592e-12	7.351753841220222e-07	3.551571903971122e-10	9	9	0	0.00390625	0.00390625	0.001998001998001998	3.78E-02	6.28E-14	5.86E-01	-3.38E-01	6.21E-01	2.12E-02	0	0	0	0	0	0
D39V_02020_p.Ala517Ser	D39V_02020	cbpA	Choline-binding protein A	69	1	176	416	28.163265306122447	99.76019184652279	163.0909090909091	7.790564005292235e-32	7.969513260493798e-27	7.737391515042523e-29	16	15	1	0.000518798828125	0.000518798828125	0.000999000999000999	1.06E-01	1.05E-40	3.38E-02	8.68E-01	4.08E-01	8.25E-02	0	1	0	1	0	0
D39V_02020_p.Asp640Ser	D39V_02020	cbpA	Choline-binding protein A	30	1	215	416	12.244897959183673	99.76019184652279	58.04651162790697	7.126002611714146e-13	7.28968689170522e-08	4.593375483116081e-11	9	8	1	0.0390625	0.0390625	0.001998001998001998	4.68E-02	7.13E-16	7.92E-02	1.10E+00	6.28E-01	6.83E-02	0	0	0	0	0	0
n.2017696C>ATTTCACAAGCTT	D39V_02039 | D39V_02040	cysK | -	Cysteine synthase | IS66 family transposase Orf2	110	39	135	378	44.89795918367347	90.64748201438849	7.897435897435898	1.888622090997911e-25	1.932003740428133e-20	9.564374952614519e-23	36	27	14	0.003933173022232948	0.24298495403490974	0.001998001998001998	2.25E-01	7.74E-26	5.23E-14	1.64E+00	2.14E-01	2.87E-01	1	0	0	1	1	1
n.2017938C>T	D39V_02039 | D39V_02040	cysK | -	Cysteine synthase | IS66 family transposase Orf2	133	101	112	316	54.285714285714285	75.77937649880096	3.7153465346534653	9.465128172408337e-15	9.682542166528557e-10	9.849992031056517e-13	44	30	24	0.022628841205914785	0.6515878272089133	0.03696303696303696	3.53E-01	3.00E-18	1.21E-09	1.15E+00	1.87E-01	2.33E-01	1	1	0	1	1	1
D39V_02040_p.Met2Ile	D39V_02040	-	IS66 family transposase Orf2	50	6	195	411	20.408163265306122	98.56115107913669	17.564102564102566	2.733129743767739e-17	2.795909733982084e-12	4.321344256541088e-15	20	19	4	4.005432128906249e-05	0.011817932128906248	0.000999000999000999	8.46E-02	5.30E-14	2.32E-09	4.74E+00	7.82E-01	2.30E-01	1	0	0	0	0	0
D39V_02060_p.Ser156_Ser165del	D39V_02060	-	hypothetical protein	29	0	216	417	11.83673469387755	100.0	inf	1.0042724558630614e-13	1.027340594174236e-08	8.291691639824343e-12	2	2	0	0.5	0.5	0.4375	4.38E-02	1.29E-12	4.58E-07	3.59E+00	7.05E-01	1.95E-01	0	0	0	0	0	0
