# Supplementary material for: Holistic understanding of trimethoprim resistance in Streptococcus pneumoniae using an integrative approach of genome-wide association study, resistance reconstruction, and machine learning
Source: mBio. 2024 Aug 9;15(9):e01360-24. doi: 10.1128/mbio.01360-24 (PMC11389379; doi:10.1128/mbio.01360-24)
Supplement: Table S3 — SNPs transformed in the WGT experiments. [file mbio.01360-24-s0004.xlsx]

## Sheet: Table_S3A
Table S3. (A) SNPs transformed in the CCRI18414-derived R6 transformants.
aCDS SNPs are prefixed by the locus tag of the corresponding CDS (Table S1D) while intergenic SNPs are prefixed by “n.” followed by the position in the S. pneumoniae D39V genome (1).
1. Slager J, Aprianto R, Veening J-W. 2018. Deep genome annotation of the opportunistic human pathogen Streptococcus pneumoniae D39. Nucleic Acids Research 46:9971–9989.
Significant hit detected by both Scoary and Pyseer		SNPs in gene clusters containing sulA
Significant hit detected only by Scoary		SNP known to be involved in sulfonamide resistance
Significant hit detected only by Pyseer		SNPs in gene clusters containing folA
		SNPs in gene clusters containing pbp genes
						1st generation
SNPa	Locus_tag	Gene	Product	R6 [1]	CCRI18414 [8]	T1 [4]	T2 [4]	T3 [8]	T4 [8]
D39V_00142_p.Lys319Asn	D39V_00142	-	ABC transporter ATP-binding protein	0	1	0	1	0	0
D39V_00224_p.Ser323fs	D39V_00224	-	hypothetical protein	1	1	1	1	1	1
D39V_00254_p.Gln1200Arg	D39V_00254	spuA	Pullulanase SpuA	0	1	0	0	0	1
D39V_00254_p.AlaSer1192GluAla	D39V_00254	spuA	Pullulanase SpuA	0	1	0	0	0	1
D39V_00254_p.His424Arg	D39V_00254	spuA	Pullulanase SpuA	0	1	0	0	0	1
D39V_00254_p.Asp72Gly	D39V_00254	spuA	Pullulanase SpuA	0	1	0	0	0	1
n.263756A>G	D39V_00268 | D39V_00269	manL | adhA	Mannose-specific PTS IIAB components | Alcohol dehydrogenase	0	1	0	0	0	1
n.263782T>G	D39V_00268 | D39V_00269	manL | adhA	Mannose-specific PTS IIAB components | Alcohol dehydrogenase	0	1	0	0	0	1
n.263857T>C	D39V_00268 | D39V_00269	manL | adhA	Mannose-specific PTS IIAB components | Alcohol dehydrogenase	0	1	0	0	0	1
D39V_00270_p.Asp167Glu	D39V_00270	-	Hydrolase, HAD superfamily	0	1	0	0	0	1
D39V_00270_p.Asn148Asp	D39V_00270	-	Hydrolase, HAD superfamily	0	1	0	0	0	1
D39V_00270_p.Asp138Asn	D39V_00270	-	Hydrolase, HAD superfamily	0	1	0	0	0	1
D39V_00270_p.Gln96Arg	D39V_00270	-	Hydrolase, HAD superfamily	0	1	0	0	0	1
D39V_00270_p.Asp60Asn	D39V_00270	-	Hydrolase, HAD superfamily	0	1	0	0	0	1
D39V_00270_p.Arg55His	D39V_00270	-	Hydrolase, HAD superfamily	0	1	0	0	0	1
D39V_00270_p.Val39Ile	D39V_00270	-	Hydrolase, HAD superfamily	0	1	0	0	0	1
D39V_00270_p.Lys27Glu	D39V_00270	-	Hydrolase, HAD superfamily	0	1	0	0	0	1
n.266036T>G	D39V_00270 | D39V_00271	- | -	Hydrolase, HAD superfamily | Guanine-hypoxanthine permease	0	1	0	0	0	1
n.266052G>C	D39V_00270 | D39V_00271	- | -	Hydrolase, HAD superfamily | Guanine-hypoxanthine permease	0	1	0	0	0	1
n.266071T>A	D39V_00270 | D39V_00271	- | -	Hydrolase, HAD superfamily | Guanine-hypoxanthine permease	0	1	0	0	0	1
n.266107C>G	D39V_00270 | D39V_00271	- | -	Hydrolase, HAD superfamily | Guanine-hypoxanthine permease	0	1	0	0	0	1
n.266118T>A	D39V_00270 | D39V_00271	- | -	Hydrolase, HAD superfamily | Guanine-hypoxanthine permease	0	1	0	0	0	1
n.266125GGATTAAT>TCATCAAA	D39V_00270 | D39V_00271	- | -	Hydrolase, HAD superfamily | Guanine-hypoxanthine permease	0	1	0	0	0	1
n.266141C>T	D39V_00270 | D39V_00271	- | -	Hydrolase, HAD superfamily | Guanine-hypoxanthine permease	0	1	0	0	0	1
n.266156C>T	D39V_00270 | D39V_00271	- | -	Hydrolase, HAD superfamily | Guanine-hypoxanthine permease	0	1	0	0	0	1
n.266223G>A	D39V_00270 | D39V_00271	- | -	Hydrolase, HAD superfamily | Guanine-hypoxanthine permease	0	1	0	0	0	1
D39V_00271_p.Ile217Leu	D39V_00271	-	Guanine-hypoxanthine permease	0	1	0	0	0	1
D39V_00271_p.Glu250Lys	D39V_00271	-	Guanine-hypoxanthine permease	0	1	0	0	1	1
D39V_00271_p.Val269Ile	D39V_00271	-	Guanine-hypoxanthine permease	0	1	0	0	1	1
D39V_00271_p.ThrVal331SerIle	D39V_00271	-	Guanine-hypoxanthine permease	0	1	0	0	1	1
D39V_00271_p.Gly399Ala	D39V_00271	-	Guanine-hypoxanthine permease	0	1	0	0	1	1
D39V_00271_p.Val449Ala	D39V_00271	-	Guanine-hypoxanthine permease	0	1	0	0	1	1
n.268490A>G	D39V_00272 | D39V_00273	- | sulA	Membrane-bound protease, CAAX family | Dihydropteroate synthase	0	1	0	0	1	1
n.268508T>G	D39V_00272 | D39V_00273	- | sulA	Membrane-bound protease, CAAX family | Dihydropteroate synthase	0	1	0	0	1	1
D39V_00273_p.Ser3Thr	D39V_00273	sulA	Dihydropteroate synthase	0	1	0	0	1	1
D39V_00273_p.Val11Ala	D39V_00273	sulA	Dihydropteroate synthase	0	1	0	0	1	1
D39V_00273_p.Ser61_Ser62insSerTyr	D39V_00273	sulA	Dihydropteroate synthase	0	1	0	0	1	1
D39V_00273_p.Asp107Asn	D39V_00273	sulA	Dihydropteroate synthase	0	1	0	0	1	1
D39V_00273_p.ProHis122AlaArg	D39V_00273	sulA	Dihydropteroate synthase	0	1	0	0	1	0
D39V_00273_p.GluAlaArg127LysAlaGly	D39V_00273	sulA	Dihydropteroate synthase	0	1	0	0	1	1
D39V_00273_p.Gln131Lys	D39V_00273	sulA	Dihydropteroate synthase	0	1	0	0	1	1
D39V_00273_p.Glu175Asp	D39V_00273	sulA	Dihydropteroate synthase	0	1	0	0	1	1
D39V_00273_p.Glu178Asp	D39V_00273	sulA	Dihydropteroate synthase	0	1	0	0	1	1
D39V_00273_p.AlaGlu189AsnGln	D39V_00273	sulA	Dihydropteroate synthase	0	1	0	0	1	1
D39V_00273_p.Pro195Gln	D39V_00273	sulA	Dihydropteroate synthase	0	1	0	0	1	1
D39V_00273_p.Pro202Leu	D39V_00273	sulA	Dihydropteroate synthase	0	1	0	0	1	1
D39V_00273_p.Asn247Ser	D39V_00273	sulA	Dihydropteroate synthase	0	1	0	0	1	1
D39V_00274_p.Leu42Ile	D39V_00274	sulB	Bifunctional dihydrofolate synthase/folylpolyglutamate synthase	0	1	0	0	1	1
D39V_00274_p.Lys59Asn	D39V_00274	sulB	Bifunctional dihydrofolate synthase/folylpolyglutamate synthase	0	1	0	0	1	1
D39V_00274_p.Ser91Pro	D39V_00274	sulB	Bifunctional dihydrofolate synthase/folylpolyglutamate synthase	0	1	0	0	1	1
D39V_00274_p.Gly116Ser	D39V_00274	sulB	Bifunctional dihydrofolate synthase/folylpolyglutamate synthase	0	1	0	0	1	1
D39V_00274_p.Ser133Ala	D39V_00274	sulB	Bifunctional dihydrofolate synthase/folylpolyglutamate synthase	0	1	0	0	1	1
D39V_00274_p.Asp137Glu	D39V_00274	sulB	Bifunctional dihydrofolate synthase/folylpolyglutamate synthase	0	1	0	0	1	1
D39V_00274_p.Phe149Leu	D39V_00274	sulB	Bifunctional dihydrofolate synthase/folylpolyglutamate synthase	0	1	0	0	1	1
D39V_00274_p.Met192Ile	D39V_00274	sulB	Bifunctional dihydrofolate synthase/folylpolyglutamate synthase	0	1	0	0	1	1
D39V_00274_p.Arg228Ser	D39V_00274	sulB	Bifunctional dihydrofolate synthase/folylpolyglutamate synthase	0	1	0	0	1	1
D39V_00274_p.Glu231Lys	D39V_00274	sulB	Bifunctional dihydrofolate synthase/folylpolyglutamate synthase	0	1	0	0	1	1
D39V_00274_p.Ala244Val	D39V_00274	sulB	Bifunctional dihydrofolate synthase/folylpolyglutamate synthase	0	1	0	0	1	1
D39V_00274_p.Ser253Gly	D39V_00274	sulB	Bifunctional dihydrofolate synthase/folylpolyglutamate synthase	0	1	0	0	1	1
D39V_00274_p.Tyr258His	D39V_00274	sulB	Bifunctional dihydrofolate synthase/folylpolyglutamate synthase	0	1	0	0	1	1
D39V_00274_p.Asp277His	D39V_00274	sulB	Bifunctional dihydrofolate synthase/folylpolyglutamate synthase	0	1	0	0	1	1
D39V_00274_p.Phe286Leu	D39V_00274	sulB	Bifunctional dihydrofolate synthase/folylpolyglutamate synthase	0	1	0	0	1	1
D39V_00274_p.Ile302Val	D39V_00274	sulB	Bifunctional dihydrofolate synthase/folylpolyglutamate synthase	0	1	0	0	1	1
D39V_00274_p.Val325Ala	D39V_00274	sulB	Bifunctional dihydrofolate synthase/folylpolyglutamate synthase	0	1	0	0	1	1
D39V_00274_p.His335Arg	D39V_00274	sulB	Bifunctional dihydrofolate synthase/folylpolyglutamate synthase	0	1	0	0	1	1
D39V_00274_p.Ala369Asp	D39V_00274	sulB	Bifunctional dihydrofolate synthase/folylpolyglutamate synthase	0	1	0	0	1	1
D39V_00274_p.Lys380Glu	D39V_00274	sulB	Bifunctional dihydrofolate synthase/folylpolyglutamate synthase	0	1	0	0	1	1
D39V_00274_p.Ser389Asn	D39V_00274	sulB	Bifunctional dihydrofolate synthase/folylpolyglutamate synthase	0	1	0	0	1	1
D39V_00274_p.Asp392Gly	D39V_00274	sulB	Bifunctional dihydrofolate synthase/folylpolyglutamate synthase	0	1	0	0	1	1
D39V_00274_p.His394Gln	D39V_00274	sulB	Bifunctional dihydrofolate synthase/folylpolyglutamate synthase	0	1	0	0	1	1
D39V_00274_p.AsnVal400LysLeu	D39V_00274	sulB	Bifunctional dihydrofolate synthase/folylpolyglutamate synthase	0	1	0	0	1	1
D39V_00274_p.Gln409Lys	D39V_00274	sulB	Bifunctional dihydrofolate synthase/folylpolyglutamate synthase	0	1	0	0	1	1
D39V_00274_p.Val426Ala	D39V_00274	sulB	Bifunctional dihydrofolate synthase/folylpolyglutamate synthase	0	1	0	0	1	1
D39V_00275_p.Asp129Glu	D39V_00275	sulC	GTP cyclohydrolase I type 1	0	1	0	0	1	0
n.281824T>C	D39V_00287 | D39V_00288	celD | -	Cellobiose-specific PTS IIC component | Hypothetical protein	0	1	0	0	0	1
n.281845G>A	D39V_00287 | D39V_00288	celD | -	Cellobiose-specific PTS IIC component | Hypothetical protein	0	1	0	0	0	1
D39V_00289_p.Ala36Val	D39V_00289	-	hypothetical protein	0	1	0	0	0	1
n.282383AT>A	D39V_00289 | D39V_00290	- | -	hypothetical protein | Maltodextrin glucosidase	0	1	0	0	0	1
D39V_00290_p.Gln25Arg	D39V_00290	-	Maltodextrin glucosidase	0	1	0	0	0	1
D39V_00290_p.Ser28Asn	D39V_00290	-	Maltodextrin glucosidase	0	1	0	0	0	1
D39V_00291_p.Gly44Arg	D39V_00291	basA	Glutathione peroxidase family protein	0	1	0	0	0	1
D39V_00292_p.Asp210Ala	D39V_00292	spnHL	Hyaluronate lyase precursor SpnHL	0	1	0	0	0	1
D39V_00292_p.Pro212Leu	D39V_00292	spnHL	Hyaluronate lyase precursor SpnHL	0	1	0	0	0	1
D39V_00292_p.Thr291Ala	D39V_00292	spnHL	Hyaluronate lyase precursor SpnHL	0	1	0	0	0	1
D39V_00292_p.Asp294Ala	D39V_00292	spnHL	Hyaluronate lyase precursor SpnHL	0	1	0	0	0	1
D39V_00292_p.Ile341Thr	D39V_00292	spnHL	Hyaluronate lyase precursor SpnHL	0	1	0	0	0	1
D39V_00292_p.Thr352Met	D39V_00292	spnHL	Hyaluronate lyase precursor SpnHL	0	1	0	0	0	1
D39V_00292_p.Ser401Arg	D39V_00292	spnHL	Hyaluronate lyase precursor SpnHL	0	1	0	0	0	1
D39V_00358_p.Ter65Serext*?	D39V_00358	-	Hypothetical protein	0	1	0	0	0	1
n.358483A>G	D39V_00358 | D39V_00359	- | -	Hypothetical protein | hypothetical protein	0	1	0	0	0	1
D39V_00359_p.Lys95Glu	D39V_00359	-	hypothetical protein	0	1	0	0	0	1
D39V_00359_p.Pro124Leu	D39V_00359	-	hypothetical protein	0	1	0	0	0	1
D39V_00359_p.Asp153Asn	D39V_00359	-	hypothetical protein	0	1	0	0	0	1
D39V_00360_p.Leu199fs	D39V_00360	pspA_2	Surface protein PspA precursor	0	1	0	0	0	1
D39V_00361_p.Ala48Asp	D39V_00361	cbpK	Choline-binding protein CbpK	0	1	0	0	0	1
D39V_00361_p.Gln138Pro	D39V_00361	cbpK	Choline-binding protein CbpK	0	1	0	0	0	1
n.361647A>G	D39V_00364 | D39V_00365	- | mtlA	hypothetical protein | Mannitol-specific PTS IIBC components	0	1	0	0	0	1
D39V_00365_p.Ser84Ala	D39V_00365	mtlA	Mannitol-specific PTS IIBC components	0	1	0	0	0	1
D39V_00372_p.Asp108Ala	D39V_00372	rnhC	Ribonuclease HIII	0	1	0	1	0	0
D39V_00372_p.Ala100Ser	D39V_00372	rnhC	Ribonuclease HIII	0	1	0	1	0	0
D39V_00511_p.LysAla457GluVal	D39V_00511	bglF	Beta-glucoside-specific PTS IIBCA components	0	1	0	0	0	1
D39V_00512_p.Asn17Ser	D39V_00512	bglA-2	6-phospho-beta-glucosidase	0	1	0	0	0	1
D39V_00512_p.Ile56Leu	D39V_00512	bglA-2	6-phospho-beta-glucosidase	0	1	0	0	0	1
D39V_00512_p.Lys103Glu	D39V_00512	bglA-2	6-phospho-beta-glucosidase	0	1	0	0	0	1
D39V_00512_p.Ile140Val	D39V_00512	bglA-2	6-phospho-beta-glucosidase	0	1	0	0	0	1
n.513022G>A	D39V_00512 | D39V_00513	bglA-2 | pheS	6-phospho-beta-glucosidase | Phenylalanyl-tRNA synthetase alpha chain	0	1	0	0	0	1
D39V_00513_p.Arg327Cys	D39V_00513	pheS	Phenylalanyl-tRNA synthetase alpha chain	0	1	0	0	0	1
D39V_00519_p.Val287Ala	D39V_00519	metE	5-methyltetrahydropteroyltriglutamate-- homocysteine methyltransferase	0	1	0	0	0	1
D39V_00519_p.Thr305Ala	D39V_00519	metE	5-methyltetrahydropteroyltriglutamate-- homocysteine methyltransferase	0	1	0	0	0	1
D39V_00519_p.Glu382Lys	D39V_00519	metE	5-methyltetrahydropteroyltriglutamate-- homocysteine methyltransferase	0	1	0	0	0	1
D39V_00585_p.Glu235Asp	D39V_00585	yesM	Two-component sensor kinase YesM	0	1	0	0	0	1
D39V_00585_p.Gln540His	D39V_00585	yesM	Two-component sensor kinase YesM	0	1	0	0	0	1
D39V_00586_p.Gln42His	D39V_00586	ywlG	YwlG	0	1	0	0	0	1
D39V_00586_p.Gly61Asp	D39V_00586	ywlG	YwlG	0	1	0	0	0	1
D39V_00586_p.Thr166Ala	D39V_00586	ywlG	YwlG	0	1	0	0	0	1
D39V_00586_p.Phe187Thr	D39V_00586	ywlG	YwlG	0	1	0	0	0	1
D39V_00587_p.Val222Ile	D39V_00587	zmpB	Zinc metalloprotease ZmpB precursor	0	1	0	0	0	1
D39V_00587_p.Ala273Thr	D39V_00587	zmpB	Zinc metalloprotease ZmpB precursor	0	1	0	0	0	1
D39V_00587_p.Ser276Pro	D39V_00587	zmpB	Zinc metalloprotease ZmpB precursor	0	1	0	0	0	1
D39V_00587_p.Ala281Val	D39V_00587	zmpB	Zinc metalloprotease ZmpB precursor	0	1	0	0	0	1
D39V_00587_p.Ala286Glu	D39V_00587	zmpB	Zinc metalloprotease ZmpB precursor	0	1	0	0	0	1
D39V_00587_p.ArgLys288SerGlu	D39V_00587	zmpB	Zinc metalloprotease ZmpB precursor	0	1	0	0	0	1
D39V_00587_p.Asn299Lys	D39V_00587	zmpB	Zinc metalloprotease ZmpB precursor	0	1	0	0	0	1
D39V_00587_p.Gln316Pro	D39V_00587	zmpB	Zinc metalloprotease ZmpB precursor	0	1	0	0	0	1
D39V_00596_p.Leu146Pro	D39V_00596	-	Cystathionine beta-lyase	0	1	0	0	0	1
n.616720C>T	D39V_00601 | D39V_00602	- | rsuA-2	Rhodanese-like domain protein | Ribosomal small subunit pseudouridine synthase A	0	1	0	0	0	1
D39V_00602_p.Ser202Ile	D39V_00602	rsuA-2	Ribosomal small subunit pseudouridine synthase A	0	1	0	0	0	1
D39V_00604_p.Ile64Leu	D39V_00604	-	Putative membrane protein	0	1	0	0	0	1
n.619976T>G	D39V_00604 | D39V_00605	- | -	Putative membrane protein | Hypothetical protein	0	1	0	0	0	1
n.619984C>A	D39V_00604 | D39V_00605	- | -	Putative membrane protein | Hypothetical protein	0	1	0	0	0	1
n.620151C>TA	D39V_00604 | D39V_00605	- | -	Putative membrane protein | Hypothetical protein	0	1	0	0	0	1
n.620166G>A	D39V_00604 | D39V_00605	- | -	Putative membrane protein | Hypothetical protein	0	1	0	0	0	1
D39V_00605_p.Ala9Asp	D39V_00605	-	Hypothetical protein	0	1	0	0	0	1
D39V_00605_p.Val28Ala	D39V_00605	-	Hypothetical protein	0	1	0	0	0	1
D39V_00605_p.Gln44*	D39V_00605	-	Hypothetical protein	0	1	0	0	0	1
D39V_00605_p.Trp61*	D39V_00605	-	Hypothetical protein	0	1	0	0	0	1
D39V_00609_p.Thr180Ser	D39V_00609	murG	UDP-N-acetylglucosamine--N-acetylmuramyl- (pentapeptide) pyrophosphoryl-undecaprenol N-acetylglucosamine transferase	0	1	0	0	0	1
D39V_00609_p.Ser231Arg	D39V_00609	murG	UDP-N-acetylglucosamine--N-acetylmuramyl- (pentapeptide) pyrophosphoryl-undecaprenol N-acetylglucosamine transferase	0	1	0	0	0	1
D39V_00610_p.Ala90Asp	D39V_00610	divIB	Cell division protein DivIB	0	1	0	0	0	1
D39V_00610_p.Glu96_Pro97insLysGluGluLysGluGlu	D39V_00610	divIB	Cell division protein DivIB	0	1	0	0	0	1
D39V_00610_p.Ser309Leu	D39V_00610	divIB	Cell division protein DivIB	0	1	0	0	0	1
D39V_00610_p.Val339Ile	D39V_00610	divIB	Cell division protein DivIB	0	1	0	0	0	1
D39V_00610_p.Asn390Thr	D39V_00610	divIB	Cell division protein DivIB	0	1	0	0	0	1
D39V_00648_p.Ile457Val	D39V_00648	ctpA	Lead, cadmium, copper, zinc and mercury transporting P-type ATPase	0	1	0	0	0	1
n.676407A>C	D39V_00670 | D39V_00671	- | prfB	CBS domain protein | Peptide chain release factor 2	1	1	1	1	1	1
D39V_00697_p.Ser440Ala	D39V_00697	gor	Glutathione reductase	0	1	0	0	1	0
D39V_00697_p.Val169Ile	D39V_00697	gor	Glutathione reductase	0	1	0	0	1	0
D39V_00697_p.Ser89Ala	D39V_00697	gor	Glutathione reductase	0	1	0	0	1	0
D39V_00697_p.Gln28Lys	D39V_00697	gor	Glutathione reductase	0	1	0	0	1	0
n.701079C>T	D39V_00697 | D39V_00698	gor | -	Glutathione reductase | Periplasmic component of efflux system	0	1	0	0	1	0
D39V_00698_p.Arg121Lys	D39V_00698	-	Periplasmic component of efflux system	0	1	0	0	1	0
n.734700C>G	D39V_00728 | D39V_00729	- | glnP4	Hypothetical protein | Glutamine ABC transporter permease GlnP4	0	1	0	1	0	0
D39V_00729_p.Ile113Thr	D39V_00729	glnP4	Glutamine ABC transporter permease GlnP4	0	1	0	1	0	0
D39V_00729_p.Pro136Leu	D39V_00729	glnP4	Glutamine ABC transporter permease GlnP4	0	1	0	1	0	0
D39V_00730_p.Val62Leu	D39V_00730	glnQ4_2	Glutamine ABC transporter ATP-binding protein GlnQ4	0	1	0	1	0	0
D39V_00778_p.Arg318Gly	D39V_00778	sufS	Cysteine desulfurase SufS	1	1	1	1	1	1
D39V_00787_p.Cys508Tyr	D39V_00787	fruA	Fructose-specific PTS IIABC components	1	1	1	1	1	1
D39V_00810_p.Gly33Ser	D39V_00810	-	Putative permease	1	1	1	1	1	1
D39V_00823_p.Glu415Ala	D39V_00823	cad	Arginine decarboxylase	0	1	0	0	0	1
D39V_00823_p.Glu423Asp	D39V_00823	cad	Arginine decarboxylase	0	1	0	0	0	1
D39V_00824_p.Ala133Thr	D39V_00824	-	hypothetical protein	0	1	0	0	0	1
D39V_00824_p.Asp100Asn	D39V_00824	-	hypothetical protein	0	1	0	0	0	1
D39V_00824_p.Asn81Thr	D39V_00824	-	hypothetical protein	0	1	0	0	0	1
D39V_00824_p.Asn58Asp	D39V_00824	-	hypothetical protein	0	1	0	0	0	1
D39V_00824_p.Leu45Phe	D39V_00824	-	hypothetical protein	0	1	0	0	0	1
n.828930A>G	D39V_00824 | D39V_00825	- | speE	hypothetical protein | Spermidine synthase	0	1	0	0	0	1
D39V_00825_p.Ala268Ser	D39V_00825	speE	Spermidine synthase	0	1	0	0	0	1
D39V_00826_p.Gly73Glu	D39V_00826	lys1	Carboxynorspermidine synthase	0	1	0	0	0	1
D39V_00827_p.GluAspMet88AlaAspLeu	D39V_00827	nspC	Carboxynorspermidine decarboxylase	0	1	0	0	0	1
D39V_00827_p.Ser291Ala	D39V_00827	nspC	Carboxynorspermidine decarboxylase	0	1	0	0	0	1
D39V_00828_p.Ile28Thr	D39V_00828	aguA	Agmatine deiminase	0	1	0	0	0	1
D39V_00828_p.Val218Ala	D39V_00828	aguA	Agmatine deiminase	0	1	0	0	0	1
D39V_00828_p.Val226Leu	D39V_00828	aguA	Agmatine deiminase	0	1	0	0	0	1
D39V_00828_p.Ala269Val	D39V_00828	aguA	Agmatine deiminase	0	1	0	0	0	1
D39V_00828_p.Leu325Ile	D39V_00828	aguA	Agmatine deiminase	0	1	0	0	0	1
D39V_00829_p.Asn264Asp	D39V_00829	-	N-carbamoylputrescine amidase	0	1	0	0	0	1
n.834376C>G	D39V_00829 | D39V_00830	- | -	N-carbamoylputrescine amidase | Hydrolase, HAD superfamily	0	1	0	0	0	1
D39V_00830_p.Gln85Lys	D39V_00830	-	Hydrolase, HAD superfamily	0	1	0	0	0	1
n.835287CTAT>GTAG	D39V_00830 | D39V_00831	- | -	Hydrolase, HAD superfamily | Hypothetical protein	0	1	0	0	0	1
n.835395C>G	D39V_00830 | D39V_00831	- | -	Hydrolase, HAD superfamily | Hypothetical protein	0	1	0	0	0	1
n.835788G>T	D39V_00831 | D39V_00832	- | -	Hypothetical protein | CAAX amino terminal protease family protein	0	1	0	0	0	1
D39V_00832_p.Ser35Pro	D39V_00832	-	CAAX amino terminal protease family protein	0	1	0	0	0	1
D39V_00832_p.Ile111Val	D39V_00832	-	CAAX amino terminal protease family protein	0	1	0	0	0	1
n.836492A>T	D39V_00832 | D39V_00833	- | cmbR	CAAX amino terminal protease family protein | Cysteine and methionine metabolism regulator CmbR, LysR family	0	1	0	0	0	1
n.836503T>C	D39V_00832 | D39V_00833	- | cmbR	CAAX amino terminal protease family protein | Cysteine and methionine metabolism regulator CmbR, LysR family	0	1	0	0	0	1
n.836539T>G	D39V_00832 | D39V_00833	- | cmbR	CAAX amino terminal protease family protein | Cysteine and methionine metabolism regulator CmbR, LysR family	0	1	0	0	0	1
n.836548C>T	D39V_00832 | D39V_00833	- | cmbR	CAAX amino terminal protease family protein | Cysteine and methionine metabolism regulator CmbR, LysR family	0	1	0	0	0	1
n.836554CTGA>TTGT	D39V_00832 | D39V_00833	- | cmbR	CAAX amino terminal protease family protein | Cysteine and methionine metabolism regulator CmbR, LysR family	0	1	0	0	0	1
n.836569GCCAC>TCCAG	D39V_00832 | D39V_00833	- | cmbR	CAAX amino terminal protease family protein | Cysteine and methionine metabolism regulator CmbR, LysR family	0	1	0	0	0	1
n.836604A>G	D39V_00832 | D39V_00833	- | cmbR	CAAX amino terminal protease family protein | Cysteine and methionine metabolism regulator CmbR, LysR family	0	1	0	0	0	1
n.836610G>T	D39V_00832 | D39V_00833	- | cmbR	CAAX amino terminal protease family protein | Cysteine and methionine metabolism regulator CmbR, LysR family	0	1	0	0	0	1
n.836646T>G	D39V_00832 | D39V_00833	- | cmbR	CAAX amino terminal protease family protein | Cysteine and methionine metabolism regulator CmbR, LysR family	0	1	0	0	0	1
n.836712G>A	D39V_00832 | D39V_00833	- | cmbR	CAAX amino terminal protease family protein | Cysteine and methionine metabolism regulator CmbR, LysR family	0	1	0	0	0	1
D39V_00833_p.Cys177Arg	D39V_00833	cmbR	Cysteine and methionine metabolism regulator CmbR, LysR family	0	1	0	0	0	1
D39V_00833_p.Ala260Val	D39V_00833	cmbR	Cysteine and methionine metabolism regulator CmbR, LysR family	1	1	1	1	1	1
D39V_00834_p.Met145Ile	D39V_00834	lspA	Lipoprotein signal peptidase	0	1	0	0	0	1
D39V_00902_p.Val351Ile	D39V_00902	yfnA	Cationic amino acid transporter, APC Superfamily	0	1	0	0	0	1
D39V_00902_p.Leu389Met	D39V_00902	yfnA	Cationic amino acid transporter, APC Superfamily	0	1	0	0	0	1
D39V_00902_p.Val434Met	D39V_00902	yfnA	Cationic amino acid transporter, APC Superfamily	0	1	0	0	0	1
D39V_00925_p.Asp961Ala	D39V_00925	rexA	ATP-dependent nuclease subunit RexA	1	1	1	1	1	1
D39V_01020_p.Arg286Gln	D39V_01020	ccrB	Phage integrase	1	1	1	1	1	1
D39V_01067_p.Ser54fs	D39V_01067	lacD_2	Tagatose 1,6-diphosphate aldolase	1	1	1	1	1	1
D39V_01125_p.Asn165His	D39V_01125	-	Hypothetical protein	0	1	0	1	0	0
D39V_01148_p.Gly237Val	D39V_01148	carA	Carbamoyl-phosphate synthase small chain CarA	1	1	1	1	1	1
n.1216442C>T	D39V_01207 | D39V_01208	rplJ | trzA	LSU ribosomal protein L10p (P0) | Methylthioadenosine deaminase	1	1	1	1	1	1
n.1257270G>GA	D39V_01243 | D39V_01244	budA | -	Alpha-acetolactate decarboxylase | Putative transcriptional regulator of pyridoxine metabolism	1	1	1	1	1	1
D39V_01244_p.Leu28Arg	D39V_01244	-	Putative transcriptional regulator of pyridoxine metabolism	1	1	1	1	1	1
D39V_01248_p.Asp212Asn	D39V_01248	pstB2-1	Phosphate transport ATP-binding protein PstB2_1	0	1	0	0	1	0
n.1277263G>A	D39V_01268 | D39V_01269	cbpM | -	Choline-binding protein CbpM | Hypothetical protein	1	1	1	1	1	1
D39V_01348_p.Leu274Ser	D39V_01348	atpA	ATP synthase F1 sector alpha chain	1	1	1	1	1	1
D39V_01362_p.Glu365Lys	D39V_01362	snf	SWF/SNF family helicase	0	1	0	1	0	0
D39V_01362_p.Ala310Val	D39V_01362	snf	SWF/SNF family helicase	0	1	0	1	0	0
D39V_01362_p.Ala261Thr	D39V_01362	snf	SWF/SNF family helicase	0	1	0	1	0	0
D39V_01362_p.Ile150Val	D39V_01362	snf	SWF/SNF family helicase	0	1	0	1	0	0
D39V_01362_p.Ser56Phe	D39V_01362	snf	SWF/SNF family helicase	0	1	0	1	0	0
D39V_01362_p.Ile9Val	D39V_01362	snf	SWF/SNF family helicase	0	1	0	1	0	0
n.1367166G>T	D39V_01362 | D39V_01363	snf | patB2	SWF/SNF family helicase | Bifunctional PLP-dependent beta-cystathionase/maltose regulon repressor	0	1	0	1	0	0
D39V_01363_p.Cys388Arg	D39V_01363	patB2	Bifunctional PLP-dependent beta-cystathionase/maltose regulon repressor	0	1	0	1	0	0
D39V_01363_p.Val165Ile	D39V_01363	patB2	Bifunctional PLP-dependent beta-cystathionase/maltose regulon repressor	0	1	0	1	0	0
D39V_01363_p.Ser143Gly	D39V_01363	patB2	Bifunctional PLP-dependent beta-cystathionase/maltose regulon repressor	0	1	0	1	0	0
D39V_01363_p.Val126Ile	D39V_01363	patB2	Bifunctional PLP-dependent beta-cystathionase/maltose regulon repressor	0	1	0	1	0	0
D39V_01363_p.His46Arg	D39V_01363	patB2	Bifunctional PLP-dependent beta-cystathionase/maltose regulon repressor	0	1	0	1	0	0
D39V_01364_p.Arg117His	D39V_01364	metB_2	Cystathionine gamma-synthase	0	1	0	1	0	0
n.1369639AC>A	D39V_01364 | D39V_01365	metB_2 | -	Cystathionine gamma-synthase | ABC transporter ATP-binding/permease protein	0	1	0	1	0	0
D39V_01365_p.Arg80Gly	D39V_01365	-	ABC transporter ATP-binding/permease protein	0	1	0	1	0	0
D39V_01365_p.Arg64Ser	D39V_01365	-	ABC transporter ATP-binding/permease protein	0	1	0	1	0	0
D39V_01388_p.Pro169Ser	D39V_01388	-	Hypothetical protein	1	1	1	1	1	1
n.1404644TC>AG	D39V_01396 | D39V_01397	pacL | mntE	Calcium-transporting ATPase | Cobalt-zinc-cadmium resistance protein	1	1	1	1	1	1
D39V_01408_p.Asn238Asp	D39V_01408	-	LPPG:FO 2-phospho-L-lactate transferase-like protein	0	1	0	0	1	0
D39V_01409_p.Val270Ala	D39V_01409	-	Putative P-loop-containing kinase	0	1	0	0	1	0
D39V_01409_p.Gly15Ser	D39V_01409	-	Putative P-loop-containing kinase	0	1	0	0	1	1
D39V_01412_p.Glu345Lys	D39V_01412	clpX	ATP-dependent Clp protease ATP-binding subunit ClpX	0	1	1	1	1	1
D39V_01414_p.Asp92Ala	D39V_01414	folA	Dihydrofolate reductase	0	1	1	1	1	1
D39V_01414_p.Met53Ile	D39V_01414	folA	Dihydrofolate reductase	0	1	1	1	1	1
D39V_01414_p.Glu20Lys	D39V_01414	folA	Dihydrofolate reductase	0	1	1	1	1	1
D39V_01414_p.Leu16Val	D39V_01414	folA	Dihydrofolate reductase	0	1	1	1	1	1
D39V_01415_p.Val149Ala	D39V_01415	dpr	Bifunctional non-specific DNA-binding protein/ferroxidase Dpr	0	1	1	1	1	1
n.1422089A>C	D39V_01415 | D39V_01416	dpr | lytC	Bifunctional non-specific DNA-binding protein/ferroxidase Dpr | 1,4-beta-N-acetylmuramidase, lyzozyme LytC	0	1	1	0	0	0
n.1422148C>CA	D39V_01415 | D39V_01416	dpr | lytC	Bifunctional non-specific DNA-binding protein/ferroxidase Dpr | 1,4-beta-N-acetylmuramidase, lyzozyme LytC	0	1	1	0	0	0
n.1422158G>T	D39V_01415 | D39V_01416	dpr | lytC	Bifunctional non-specific DNA-binding protein/ferroxidase Dpr | 1,4-beta-N-acetylmuramidase, lyzozyme LytC	0	1	1	0	0	0
n.1422496C>T	D39V_01415 | D39V_01416	dpr | lytC	Bifunctional non-specific DNA-binding protein/ferroxidase Dpr | 1,4-beta-N-acetylmuramidase, lyzozyme LytC	0	1	1	0	0	0
D39V_01416_p.Ala259Thr	D39V_01416	lytC	1,4-beta-N-acetylmuramidase, lyzozyme LytC	0	1	1	0	0	0
D39V_01416_p.Ile189Met	D39V_01416	lytC	1,4-beta-N-acetylmuramidase, lyzozyme LytC	0	1	1	0	1	0
D39V_01416_p.Tyr74His	D39V_01416	lytC	1,4-beta-N-acetylmuramidase, lyzozyme LytC	0	1	1	0	1	0
n.1424832A>AT	D39V_01417 | D39V_01418	tpiA | dnaD	Triosephosphate isomerase | Chromosome replication initiation protein DnaD	0	1	1	0	1	0
n.1424887A>G	D39V_01417 | D39V_01418	tpiA | dnaD	Triosephosphate isomerase | Chromosome replication initiation protein DnaD	0	1	1	0	1	0
D39V_01418_p.Ser118Pro	D39V_01418	dnaD	Chromosome replication initiation protein DnaD	0	1	0	0	1	0
D39V_01418_p.Thr11Ile	D39V_01418	dnaD	Chromosome replication initiation protein DnaD	0	1	0	0	1	0
D39V_01419_p.Val289Ile	D39V_01419	metA	Homoserine O-succinyltransferase	0	1	0	0	1	0
n.1431665T>C	D39V_01425 | D39V_01426	codY | cshA	GTP-sensing transcriptional pleiotropic repressor CodY | DEAD-box ATP-dependent RNA helicase CshA	0	1	0	0	1	0
n.1431687C>T	D39V_01425 | D39V_01426	codY | cshA	GTP-sensing transcriptional pleiotropic repressor CodY | DEAD-box ATP-dependent RNA helicase CshA	0	1	0	0	1	0
n.1431720C>CT	D39V_01425 | D39V_01426	codY | cshA	GTP-sensing transcriptional pleiotropic repressor CodY | DEAD-box ATP-dependent RNA helicase CshA	0	1	0	0	1	0
n.1434805A>T	D39V_01427 | D39V_01428	oxlT | merA	Major facilitator oxalate:formate antiporter | Pyridine nucleotide-disulfide oxidoreductase	0	1	0	0	1	0
n.1434869CCTA>TCTG	D39V_01427 | D39V_01428	oxlT | merA	Major facilitator oxalate:formate antiporter | Pyridine nucleotide-disulfide oxidoreductase	0	1	0	0	1	0
n.1434884CA>TATCT	D39V_01427 | D39V_01428	oxlT | merA	Major facilitator oxalate:formate antiporter | Pyridine nucleotide-disulfide oxidoreductase	0	1	0	0	1	0
n.1434890T>C	D39V_01427 | D39V_01428	oxlT | merA	Major facilitator oxalate:formate antiporter | Pyridine nucleotide-disulfide oxidoreductase	0	1	0	0	1	0
n.1434899T>C	D39V_01427 | D39V_01428	oxlT | merA	Major facilitator oxalate:formate antiporter | Pyridine nucleotide-disulfide oxidoreductase	0	1	0	0	1	0
n.1434942T>A	D39V_01427 | D39V_01428	oxlT | merA	Major facilitator oxalate:formate antiporter | Pyridine nucleotide-disulfide oxidoreductase	0	1	0	0	1	0
D39V_01428_p.Thr84Ala	D39V_01428	merA	Pyridine nucleotide-disulfide oxidoreductase	0	1	0	0	1	0
D39V_01428_p.Gln115Lys	D39V_01428	merA	Pyridine nucleotide-disulfide oxidoreductase	0	1	0	0	1	0
D39V_01428_p.Val144Ile	D39V_01428	merA	Pyridine nucleotide-disulfide oxidoreductase	0	1	0	0	1	0
D39V_01428_p.Val162Ile	D39V_01428	merA	Pyridine nucleotide-disulfide oxidoreductase	0	1	0	0	1	0
D39V_01428_p.Thr188Ala	D39V_01428	merA	Pyridine nucleotide-disulfide oxidoreductase	0	1	0	0	1	0
D39V_01428_p.Leu208Met	D39V_01428	merA	Pyridine nucleotide-disulfide oxidoreductase	0	1	0	0	1	0
D39V_01449_p.Ser483Asn	D39V_01449	ctpE	Cadmium-transporting ATPase	0	1	0	0	0	1
D39V_01449_p.Thr380Ile	D39V_01449	ctpE	Cadmium-transporting ATPase	0	1	0	0	0	1
D39V_01449_p.Ile325Val	D39V_01449	ctpE	Cadmium-transporting ATPase	0	1	0	0	0	1
D39V_01449_p.Pro200Leu	D39V_01449	ctpE	Cadmium-transporting ATPase	0	1	0	0	0	1
n.1455174C>T	D39V_01449 | D39V_01450	ctpE | plsC	Cadmium-transporting ATPase | Acyl-ACP:1-acyl-sn-glycerol-3-phosphate acyltransferase	0	1	0	0	0	1
D39V_01450_p.Arg108Cys	D39V_01450	plsC	Acyl-ACP:1-acyl-sn-glycerol-3-phosphate acyltransferase	0	1	0	0	0	1
n.1455981TCAA>GTAG	D39V_01450 | D39V_01451	plsC | cadD	Acyl-ACP:1-acyl-sn-glycerol-3-phosphate acyltransferase | Cadmium resistance protein CadD	0	1	0	0	0	1
n.1455989A>G	D39V_01450 | D39V_01451	plsC | cadD	Acyl-ACP:1-acyl-sn-glycerol-3-phosphate acyltransferase | Cadmium resistance protein CadD	0	1	0	0	0	1
n.1456014CT>C	D39V_01450 | D39V_01451	plsC | cadD	Acyl-ACP:1-acyl-sn-glycerol-3-phosphate acyltransferase | Cadmium resistance protein CadD	0	1	0	0	0	1
n.1456063GTTTTTG>ATTCTTA	D39V_01450 | D39V_01451	plsC | cadD	Acyl-ACP:1-acyl-sn-glycerol-3-phosphate acyltransferase | Cadmium resistance protein CadD	0	1	0	0	0	1
n.1456171T>C	D39V_01450 | D39V_01451	plsC | cadD	Acyl-ACP:1-acyl-sn-glycerol-3-phosphate acyltransferase | Cadmium resistance protein CadD	0	1	0	0	0	1
D39V_01505_p.Pro296Ala	D39V_01505	satA	ABC transporter, putative N-acetylneuraminate-binding protein	1	1	1	1	1	1
n.1522846C>T	D39V_01513 | D39V_01514	- | nanA	Putative beta-D-galactosidase | Sialidase NanA	0	1	0	0	0	1
n.1522854C>T	D39V_01513 | D39V_01514	- | nanA	Putative beta-D-galactosidase | Sialidase NanA	0	1	0	0	0	1
D39V_01514_p.Glu791_Gly795dup	D39V_01514	nanA	Sialidase NanA	0	1	0	0	0	1
D39V_01514_p.Asp777Asn	D39V_01514	nanA	Sialidase NanA	0	1	0	0	0	1
D39V_01514_p.Asp772Glu	D39V_01514	nanA	Sialidase NanA	0	1	0	0	0	1
D39V_01514_p.Arg626Lys	D39V_01514	nanA	Sialidase NanA	0	1	0	0	0	1
D39V_01514_p.Ile591Val	D39V_01514	nanA	Sialidase NanA	0	1	0	0	0	1
D39V_01514_p.Asn497Asp	D39V_01514	nanA	Sialidase NanA	0	1	0	0	0	1
D39V_01672_p.Ile117Thr	D39V_01672	rdgB	Nucleoside 5-triphosphatase RdgB (dHAPTP, dITP, XTP-specific)	1	1	1	1	1	1
D39V_01675_p.Met446Ile	D39V_01675	treC	Trehalose-6-phosphate hydrolase	1	1	1	1	1	1
D39V_01676_p.Asp359Gly	D39V_01676	treP	Trehalose-specific PTS IIBCA components	1	1	1	1	1	1
D39V_01688_p.Val158Ala	D39V_01688	msmF	Multiple sugar ABC transporter, membrane-spanning permease protein MsmF	0	1	1	0	0	0
D39V_01752_p.Val119Ala	D39V_01752	cinA	Bifunctional ADP-ribose pyrophosphatase/nicotinamide-nucleotide amidase	1	1	1	1	1	1
D39V_01805_p.Val2Ala	D39V_01805	-	Universal stress protein family protein	1	1	1	1	1	1
D39V_01808_p.Ala65Thr	D39V_01808	ccpA	Catabolite control protein A	1	1	1	1	1	1
D39V_01874_p.His83Tyr	D39V_01874	-	DNA-binding protein	1	1	1	1	1	1
n.1865001C>T	D39V_01889 | D39V_01906	- | -	Hypothetical protein | Cytidine/deoxycytidylate deaminase family protein	0	1	0	1	0	0
n.1865007TATG>CAAA	D39V_01889 | D39V_01906	- | -	Hypothetical protein | Cytidine/deoxycytidylate deaminase family protein	0	1	0	1	0	0
n.1865032AT>A	D39V_01889 | D39V_01906	- | -	Hypothetical protein | Cytidine/deoxycytidylate deaminase family protein	0	1	0	1	0	0
n.1865065A>G	D39V_01889 | D39V_01906	- | -	Hypothetical protein | Cytidine/deoxycytidylate deaminase family protein	0	1	0	1	0	0
D39V_01906_p.Arg144*	D39V_01906	-	Cytidine/deoxycytidylate deaminase family protein	0	1	0	1	0	0
D39V_01906_p.Ala61Thr	D39V_01906	-	Cytidine/deoxycytidylate deaminase family protein	0	1	0	1	0	0
D39V_01906_p.Glu36Gly	D39V_01906	-	Cytidine/deoxycytidylate deaminase family protein	0	1	0	1	0	0
D39V_01907_p.Lys420Glu	D39V_01907	gltX	Glutamyl-tRNA synthetase	0	1	0	1	0	0
D39V_01907_p.Ala203Val	D39V_01907	gltX	Glutamyl-tRNA synthetase	0	1	0	1	0	0
D39V_01907_p.Ile188Val	D39V_01907	gltX	Glutamyl-tRNA synthetase	0	1	0	1	0	0
D39V_01992_p.Ala858Val	D39V_01992	fucL_2	Fucolectin-related protein	1	1	1	1	1	1
D39V_01993_p.Glu601Asp	D39V_01993	fucY	Putative large secreted protein	0	1	0	1	0	0
D39V_01993_p.Lys533Arg	D39V_01993	fucY	Putative large secreted protein	0	1	0	1	0	0
D39V_02006_p.Phe252Val	D39V_02006	dltD	Poly(glycerophosphate chain) D-alanine transfer protein DltD	1	1	1	1	1	1
D39V_02008_p.Val137Ile	D39V_02008	dltB	D-alanyl transfer protein DltB	0	1	0	1	0	0
D39V_02010_p.Asn167Ile	D39V_02010	-	Macrolide-efflux protein	0	1	0	1	0	0
D39V_02010_p.Cys165Phe	D39V_02010	-	Macrolide-efflux protein	0	1	0	1	0	0
n.1983793AAGTT>A	D39V_02010 | D39V_02011	- | -	Macrolide-efflux protein | hypothetical protein	0	1	0	1	0	0
n.1983841T>TG	D39V_02010 | D39V_02011	- | -	Macrolide-efflux protein | hypothetical protein	0	1	0	1	0	0
D39V_02030_p.His39Tyr	D39V_02030	cbpD	Choline-binding protein D	1	1	1	1	1	1
D39V_02045_p.Pro186Ser	D39V_02045	mreC	Cell shape-determining protein MreC	1	1	1	1	1	1

## Sheet: Table_S3B
Table S3. (B) SNPs transformed in the CCRI8881-derived R6 transformants.
aCDS SNPs are prefixed by the locus tag of the corresponding CDS (Table S1D) while intergenic SNPs are prefixed by “n.” followed by the position in the S. pneumoniae D39V genome (1).
1. Slager J, Aprianto R, Veening J-W. 2018. Deep genome annotation of the opportunistic human pathogen Streptococcus pneumoniae D39. Nucleic Acids Research 46:9971–9989.
Significant hit detected by both Scoary and Pyseer		SNPs in gene clusters containing sulA
Significant hit detected only by Scoary		SNP known to be involved in sulfonamide resistance
Significant hit detected only by Pyseer		SNPs in gene clusters containing folA
		SNPs in gene clusters containing pbp genes
						1st generation
SNPa	Locus_tag	Gene	Product	R6 [1]	CCRI8881 [32]	T5 [32]	T6 [64]	T7 [32]	T8 [64]	T9 [64]
D39V_00079_p.Ala306Lys	D39V_00079	pavB	Cell wall surface anchor family protein PavB	0	1	0	0	0	0	1
D39V_00224_p.Ser323fs	D39V_00224	-	hypothetical protein	1	1	1	1	1	1	1
D39V_00399_p.Ala376Thr	D39V_00399	gatB	Bifunctional aspartyl-tRNA(Asp) amidotransferase subunit B/glutamyl-tRNA(Glu) amidotransferase subunit B	0	1	0	0	0	0	1
D39V_00400_p.Val466Ala	D39V_00400	gatA	Bifunctional aspartyl-tRNA(Asp) amidotransferase subunit A/glutamyl-tRNA(Glu) amidotransferase subunit A	0	1	0	0	0	0	1
D39V_00400_p.His458Tyr	D39V_00400	gatA	Bifunctional aspartyl-tRNA(Asp) amidotransferase subunit A/glutamyl-tRNA(Glu) amidotransferase subunit A	0	1	0	0	0	0	1
D39V_00400_p.Asp410Asn	D39V_00400	gatA	Bifunctional aspartyl-tRNA(Asp) amidotransferase subunit A/glutamyl-tRNA(Glu) amidotransferase subunit A	0	1	0	0	0	0	1
D39V_00401_p.Ter101Ter	D39V_00401	gatC	Bifunctional aspartyl-tRNA(Asp) amidotransferase subunit C/glutamyl-tRNA(Glu) amidotransferase subunit C	0	1	0	0	0	0	1
D39V_00401_p.Ala67Val	D39V_00401	gatC	Bifunctional aspartyl-tRNA(Asp) amidotransferase subunit C/glutamyl-tRNA(Glu) amidotransferase subunit C	0	1	0	0	0	0	1
n.400222G>A	D39V_00401 | D39V_00402	gatC | prfC	Bifunctional aspartyl-tRNA(Asp) amidotransferase subunit C/glutamyl-tRNA(Glu) amidotransferase subunit C | Peptide chain release factor 3	0	1	0	0	0	0	1
n.400264A>G	D39V_00401 | D39V_00402	gatC | prfC	Bifunctional aspartyl-tRNA(Asp) amidotransferase subunit C/glutamyl-tRNA(Glu) amidotransferase subunit C | Peptide chain release factor 3	0	1	0	0	0	0	1
D39V_00446_p.Ala417Thr	D39V_00446	endoD	Endo-beta-N-acetylglucosaminidase EndoD	0	1	0	0	0	0	1
D39V_00546_p.Ser123Gly	D39V_00546	uvrC	Excinuclease ABC subunit C	0	1	0	0	0	0	1
D39V_00546_p.Asp196Asn	D39V_00546	uvrC	Excinuclease ABC subunit C	0	1	0	0	0	0	1
D39V_00546_p.AspLeuLysSer201GluLeuLysGly	D39V_00546	uvrC	Excinuclease ABC subunit C	0	1	0	0	0	0	1
D39V_00546_p.Val208Ala	D39V_00546	uvrC	Excinuclease ABC subunit C	0	1	0	0	0	0	1
D39V_00546_p.Ser212Thr	D39V_00546	uvrC	Excinuclease ABC subunit C	0	1	0	0	0	0	1
n.676407A>C	D39V_00670 | D39V_00671	- | prfB	CBS domain protein | Peptide chain release factor 2	1	1	1	1	1	1	1
D39V_00778_p.Arg318Gly	D39V_00778	sufS	Cysteine desulfurase SufS	1	1	1	1	1	1	1
D39V_00787_p.Cys508Tyr	D39V_00787	fruA	Fructose-specific PTS IIABC components	1	1	1	1	1	1	1
D39V_00810_p.Gly33Ser	D39V_00810	-	Putative permease	1	1	1	1	1	1	1
D39V_00833_p.Ala260Val	D39V_00833	cmbR	Cysteine and methionine metabolism regulator CmbR, LysR family	1	1	1	1	1	1	1
D39V_00876_p.Met264Ile	D39V_00876	pmrA	Multidrug resistance efflux pump PmrA	0	1	0	0	1	0	0
D39V_00878_p.Ser171Pro	D39V_00878	rnr	3'-to-5' exoribonuclease RNase R	0	1	0	0	1	0	0
D39V_00878_p.Glu389Lys	D39V_00878	rnr	3'-to-5' exoribonuclease RNase R	0	1	0	0	1	0	0
D39V_00878_p.Ser395Pro	D39V_00878	rnr	3'-to-5' exoribonuclease RNase R	0	1	0	0	1	0	0
D39V_00878_p.Met448Ile	D39V_00878	rnr	3'-to-5' exoribonuclease RNase R	0	1	0	0	1	0	0
D39V_00878_p.Arg578Cys	D39V_00878	rnr	3'-to-5' exoribonuclease RNase R	0	1	0	0	1	0	0
D39V_00878_p.Ser740Leu	D39V_00878	rnr	3'-to-5' exoribonuclease RNase R	0	1	0	0	1	0	0
D39V_00904_p.Asp131Asn	D39V_00904	phtD	Pneumococcal histidine triad protein D	0	1	0	0	0	0	1
D39V_00904_p.Arg160His	D39V_00904	phtD	Pneumococcal histidine triad protein D	0	1	0	0	0	0	1
D39V_00904_p.AspHisTyr208AsnHisPhe	D39V_00904	phtD	Pneumococcal histidine triad protein D	0	1	0	0	0	0	1
D39V_00925_p.Asp961Ala	D39V_00925	rexA	ATP-dependent nuclease subunit RexA	1	1	1	1	1	1	1
D39V_00925_p.Ala784Val	D39V_00925	rexA	ATP-dependent nuclease subunit RexA	0	1	0	0	0	0	1
D39V_00925_p.Ser764Pro	D39V_00925	rexA	ATP-dependent nuclease subunit RexA	0	1	0	0	0	0	1
D39V_00925_p.Ala534Glu	D39V_00925	rexA	ATP-dependent nuclease subunit RexA	0	1	0	0	0	0	1
D39V_00925_p.Ile480Leu	D39V_00925	rexA	ATP-dependent nuclease subunit RexA	0	1	0	0	0	0	1
D39V_00925_p.Arg477Lys	D39V_00925	rexA	ATP-dependent nuclease subunit RexA	0	1	0	0	0	0	1
D39V_00925_p.Ala346Thr	D39V_00925	rexA	ATP-dependent nuclease subunit RexA	0	1	0	0	0	0	1
D39V_00925_p.Arg298His	D39V_00925	rexA	ATP-dependent nuclease subunit RexA	0	1	0	0	0	0	1
D39V_00925_p.Glu220Asp	D39V_00925	rexA	ATP-dependent nuclease subunit RexA	0	1	0	0	0	0	1
D39V_00925_p.Ile158Leu	D39V_00925	rexA	ATP-dependent nuclease subunit RexA	0	1	0	0	0	0	1
D39V_00925_p.Thr85Asn	D39V_00925	rexA	ATP-dependent nuclease subunit RexA	0	1	0	0	0	0	1
D39V_00925_p.Ala40Gly	D39V_00925	rexA	ATP-dependent nuclease subunit RexA	0	1	0	0	0	0	1
D39V_00926_p.His778Arg	D39V_00926	rexB	ATP-dependent nuclease subunit RexB	0	1	0	0	0	0	1
D39V_00926_p.Arg758Leu	D39V_00926	rexB	ATP-dependent nuclease subunit RexB	0	1	0	0	0	0	1
D39V_00926_p.Ala732Thr	D39V_00926	rexB	ATP-dependent nuclease subunit RexB	0	1	0	0	0	0	1
D39V_00926_p.Gln714Leu	D39V_00926	rexB	ATP-dependent nuclease subunit RexB	0	1	0	0	0	0	1
D39V_00926_p.Ala595Thr	D39V_00926	rexB	ATP-dependent nuclease subunit RexB	0	1	0	0	0	0	1
D39V_00926_p.Ala498Thr	D39V_00926	rexB	ATP-dependent nuclease subunit RexB	0	1	0	0	0	0	1
D39V_00926_p.Lys464Asn	D39V_00926	rexB	ATP-dependent nuclease subunit RexB	0	1	0	0	0	0	1
D39V_00926_p.Glu166Gly	D39V_00926	rexB	ATP-dependent nuclease subunit RexB	0	1	0	0	0	0	1
n.935869T>G	D39V_00926 | D39V_00927	rexB | -	ATP-dependent nuclease subunit RexB | IS630 family transposase IS630-Spn1	0	1	0	0	0	0	1
n.935892C>A	D39V_00926 | D39V_00927	rexB | -	ATP-dependent nuclease subunit RexB | IS630 family transposase IS630-Spn1	0	1	0	0	0	0	1
n.936002T>C	D39V_00926 | D39V_00927	rexB | -	ATP-dependent nuclease subunit RexB | IS630 family transposase IS630-Spn1	0	1	0	0	0	0	1
n.936083C>A	D39V_00926 | D39V_00927	rexB | -	ATP-dependent nuclease subunit RexB | IS630 family transposase IS630-Spn1	0	1	0	0	0	0	1
n.936099C>CA	D39V_00926 | D39V_00927	rexB | -	ATP-dependent nuclease subunit RexB | IS630 family transposase IS630-Spn1	0	1	0	0	0	0	1
n.936945C>T	D39V_00927 | D39V_00928	- | eno	IS630 family transposase IS630-Spn1 | Enolase	0	1	0	0	0	0	1
n.936952T>C	D39V_00927 | D39V_00928	- | eno	IS630 family transposase IS630-Spn1 | Enolase	0	1	0	0	0	0	1
n.936957ATCCTGC>GTCTTGT	D39V_00927 | D39V_00928	- | eno	IS630 family transposase IS630-Spn1 | Enolase	0	1	0	0	0	0	1
n.937034A>G	D39V_00927 | D39V_00928	- | eno	IS630 family transposase IS630-Spn1 | Enolase	0	1	0	0	0	0	1
n.937058C>A	D39V_00927 | D39V_00928	- | eno	IS630 family transposase IS630-Spn1 | Enolase	0	1	0	0	0	0	1
n.937218A>G	D39V_00927 | D39V_00928	- | eno	IS630 family transposase IS630-Spn1 | Enolase	0	1	0	0	0	0	1
n.937334T>C	D39V_00927 | D39V_00928	- | eno	IS630 family transposase IS630-Spn1 | Enolase	0	1	0	0	0	0	1
n.937345C>T	D39V_00927 | D39V_00928	- | eno	IS630 family transposase IS630-Spn1 | Enolase	0	1	0	0	0	0	1
D39V_00928_p.Leu239Ile	D39V_00928	eno	Enolase	0	1	0	0	0	0	1
D39V_01020_p.Arg286Gln	D39V_01020	ccrB	Phage integrase	1	1	1	1	1	1	1
n.1061977G>GT	D39V_01052 | D39V_01053	phtE_2 | phtB	Pneumococcal histidine triad protein E | Pneumococcal histidine triad protein B	0	1	0	0	0	0	1
n.1062021TGG>CGA	D39V_01052 | D39V_01053	phtE_2 | phtB	Pneumococcal histidine triad protein E | Pneumococcal histidine triad protein B	0	1	0	0	0	0	1
n.1062056T>C	D39V_01052 | D39V_01053	phtE_2 | phtB	Pneumococcal histidine triad protein E | Pneumococcal histidine triad protein B	0	1	0	0	0	0	1
D39V_01053_p.Thr864Ala	D39V_01053	phtB	Pneumococcal histidine triad protein B	0	1	0	0	0	0	1
D39V_01053_p.Val827Met	D39V_01053	phtB	Pneumococcal histidine triad protein B	0	1	0	0	0	0	1
D39V_01053_p.Val763Ala	D39V_01053	phtB	Pneumococcal histidine triad protein B	0	1	0	0	0	0	1
D39V_01053_p.Lys728_Glu732del	D39V_01053	phtB	Pneumococcal histidine triad protein B	0	1	0	0	0	0	1
D39V_01055_p.Asn424Asp	D39V_01055	ptsI	Phosphoenolpyruvate-protein phosphotransferase of PTS	0	1	0	0	1	0	0
D39V_01055_p.PheAsp407TyrGlu	D39V_01055	ptsI	Phosphoenolpyruvate-protein phosphotransferase of PTS	0	1	0	0	1	0	0
D39V_01055_p.Ser85Gly	D39V_01055	ptsI	Phosphoenolpyruvate-protein phosphotransferase of PTS	0	1	0	0	1	0	0
D39V_01055_p.Met83Leu	D39V_01055	ptsI	Phosphoenolpyruvate-protein phosphotransferase of PTS	0	1	0	0	1	0	0
D39V_01067_p.Ser54fs	D39V_01067	lacD_2	Tagatose 1,6-diphosphate aldolase	1	1	1	1	1	1	1
D39V_01148_p.Gly237Val	D39V_01148	carA	Carbamoyl-phosphate synthase small chain CarA	1	1	1	1	1	1	1
n.1216442C>T	D39V_01207 | D39V_01208	rplJ | trzA	LSU ribosomal protein L10p (P0) | Methylthioadenosine deaminase	1	1	1	1	1	1	1
n.1257270G>GA	D39V_01243 | D39V_01244	budA | -	Alpha-acetolactate decarboxylase | Putative transcriptional regulator of pyridoxine metabolism	1	1	1	1	1	1	1
D39V_01244_p.Leu28Arg	D39V_01244	-	Putative transcriptional regulator of pyridoxine metabolism	1	1	1	1	1	1	1
n.1277263G>A	D39V_01268 | D39V_01269	cbpM | -	Choline-binding protein CbpM | Hypothetical protein	1	1	1	1	1	1	1
n.1334916A>G	D39V_01330 | D39V_01331	- | tuf	IS630 family transposase ISSpn2 | Translation elongation factor Tu	0	1	0	0	0	1	0
n.1336422T>A	D39V_01331 | D39V_01332	tuf | -	Translation elongation factor Tu | Major intrinsic protein family aquaporin	0	1	0	0	0	1	0
n.1336655T>C	D39V_01331 | D39V_01332	tuf | -	Translation elongation factor Tu | Major intrinsic protein family aquaporin	0	1	0	0	0	1	0
n.1336728A>G	D39V_01331 | D39V_01332	tuf | -	Translation elongation factor Tu | Major intrinsic protein family aquaporin	0	1	0	0	0	1	0
n.1336747C>T	D39V_01331 | D39V_01332	tuf | -	Translation elongation factor Tu | Major intrinsic protein family aquaporin	0	1	0	0	0	1	0
n.1336784CTCCGATAATAT>C	D39V_01331 | D39V_01332	tuf | -	Translation elongation factor Tu | Major intrinsic protein family aquaporin	0	1	0	0	0	1	0
n.1336858C>A	D39V_01331 | D39V_01332	tuf | -	Translation elongation factor Tu | Major intrinsic protein family aquaporin	0	1	0	0	0	1	0
n.1336909T>C	D39V_01331 | D39V_01332	tuf | -	Translation elongation factor Tu | Major intrinsic protein family aquaporin	0	1	0	0	0	1	0
n.1336936G>A	D39V_01331 | D39V_01332	tuf | -	Translation elongation factor Tu | Major intrinsic protein family aquaporin	0	1	0	0	0	1	0
D39V_01332_p.Thr183Ile	D39V_01332	-	Major intrinsic protein family aquaporin	0	1	0	0	0	1	0
D39V_01332_p.Asn118Lys	D39V_01332	-	Major intrinsic protein family aquaporin	0	1	0	0	0	1	0
n.1338060AG>GT	D39V_01332 | D39V_01333	- | mucB	Major intrinsic protein family aquaporin | Cell wall surface anchor family protein MucB	0	1	0	0	0	1	0
n.1338084T>C	D39V_01332 | D39V_01333	- | mucB	Major intrinsic protein family aquaporin | Cell wall surface anchor family protein MucB	0	1	0	0	0	1	0
D39V_01333_p.Gly191Val	D39V_01333	mucB	Cell wall surface anchor family protein MucB	0	1	0	0	0	1	0
D39V_01333_p.Gly189Ser	D39V_01333	mucB	Cell wall surface anchor family protein MucB	0	1	0	0	0	1	0
D39V_01333_p.Asp135_Lys136delinsGlu	D39V_01333	mucB	Cell wall surface anchor family protein MucB	0	1	0	0	0	1	0
D39V_01333_p.Thr133Ile	D39V_01333	mucB	Cell wall surface anchor family protein MucB	0	1	0	0	0	1	0
D39V_01334_p.Val286Ala	D39V_01334	-	Hypothetical protein	0	1	0	0	0	1	0
D39V_01334_p.Arg281Ser	D39V_01334	-	Hypothetical protein	0	1	0	0	0	1	0
D39V_01334_p.Arg178Cys	D39V_01334	-	Hypothetical protein	0	1	0	0	0	1	0
D39V_01334_p.Gly152_Lys160del	D39V_01334	-	Hypothetical protein	0	1	0	0	0	1	0
D39V_01334_p.Thr129Ile	D39V_01334	-	Hypothetical protein	0	1	0	0	0	1	0
D39V_01334_p.Gly66Asp	D39V_01334	-	Hypothetical protein	0	1	0	0	0	1	0
D39V_01348_p.Leu274Ser	D39V_01348	atpA	ATP synthase F1 sector alpha chain	1	1	1	1	1	1	1
n.1373461A>G	D39V_01369 | D39V_01370	aliB | ytgP	Oligopeptide ABC transporter oligopeptide-binding protein AliB | Putative cell division protein YtgP	0	1	0	0	0	1	0
n.1373499TCTGG>GTTTA	D39V_01369 | D39V_01370	aliB | ytgP	Oligopeptide ABC transporter oligopeptide-binding protein AliB | Putative cell division protein YtgP	0	1	0	0	0	1	0
n.1373519TG>GA	D39V_01369 | D39V_01370	aliB | ytgP	Oligopeptide ABC transporter oligopeptide-binding protein AliB | Putative cell division protein YtgP	0	1	0	0	0	1	0
n.1373537AAAAAAA>GAAAAAAG	D39V_01369 | D39V_01370	aliB | ytgP	Oligopeptide ABC transporter oligopeptide-binding protein AliB | Putative cell division protein YtgP	0	1	0	0	0	1	0
n.1373565G>T	D39V_01369 | D39V_01370	aliB | ytgP	Oligopeptide ABC transporter oligopeptide-binding protein AliB | Putative cell division protein YtgP	0	1	0	0	0	1	0
n.1373583G>T	D39V_01369 | D39V_01370	aliB | ytgP	Oligopeptide ABC transporter oligopeptide-binding protein AliB | Putative cell division protein YtgP	0	1	0	0	0	1	0
D39V_01371_p.Ile34Val	D39V_01371	murE	UDP-N-acetylmuramoylalanyl-D-glutamate--L-lysine ligase	0	1	0	0	0	1	0
D39V_01388_p.Pro169Ser	D39V_01388	-	Hypothetical protein	1	1	1	1	1	1	1
n.1404644TC>AG	D39V_01396 | D39V_01397	pacL | mntE	Calcium-transporting ATPase | Cobalt-zinc-cadmium resistance protein	1	1	1	1	1	1	1
D39V_01400_p.Pro26Ser	D39V_01400	dapB	4-hydroxy-tetrahydrodipicolinate reductase	0	1	0	0	1	0	0
n.1409918TCC>CCT	D39V_01400 | D39V_01401	dapB | -	4-hydroxy-tetrahydrodipicolinate reductase | DegV family protein	0	1	0	0	1	0	0
n.1409950CA>TG	D39V_01400 | D39V_01401	dapB | -	4-hydroxy-tetrahydrodipicolinate reductase | DegV family protein	0	1	0	0	1	0	0
n.1409969T>C	D39V_01400 | D39V_01401	dapB | -	4-hydroxy-tetrahydrodipicolinate reductase | DegV family protein	0	1	0	0	1	0	0
n.1410017TCT>ATC	D39V_01400 | D39V_01401	dapB | -	4-hydroxy-tetrahydrodipicolinate reductase | DegV family protein	0	1	0	0	1	0	0
n.1410033C>T	D39V_01400 | D39V_01401	dapB | -	4-hydroxy-tetrahydrodipicolinate reductase | DegV family protein	0	1	0	0	1	0	0
n.1410040TGCCTC>CACCCA	D39V_01400 | D39V_01401	dapB | -	4-hydroxy-tetrahydrodipicolinate reductase | DegV family protein	0	1	0	0	1	0	0
D39V_01401_p.Ala271Ser	D39V_01401	-	DegV family protein	0	1	0	0	1	0	0
D39V_01401_p.Val197Met	D39V_01401	-	DegV family protein	0	1	0	0	1	0	0
D39V_01401_p.Ser99Asn	D39V_01401	-	DegV family protein	0	1	0	0	1	0	0
D39V_01401_p.Ala15Glu	D39V_01401	-	DegV family protein	0	1	0	0	1	0	0
D39V_01402_p.Asn85Ser	D39V_01402	-	Hypothetical protein	0	1	0	0	1	0	0
D39V_01403_p.Ala394Val	D39V_01403	glmM	Phosphoglucosamine mutase	0	1	0	0	1	0	1
D39V_01403_p.Lys271Glu	D39V_01403	glmM	Phosphoglucosamine mutase	0	1	0	0	1	0	1
D39V_01405_p.Leu276Trp	D39V_01405	disA	Bacterial checkpoint controller DisA	0	1	0	0	1	0	0
n.1414470C>T	D39V_01405 | D39V_01406	disA | -	Bacterial checkpoint controller DisA | Thioredoxin reductase	0	1	0	0	1	0	0
n.1414516T>G	D39V_01405 | D39V_01406	disA | -	Bacterial checkpoint controller DisA | Thioredoxin reductase	0	1	0	0	1	0	0
D39V_01406_p.Asp132Gly	D39V_01406	-	Thioredoxin reductase	0	1	0	1	1	0	0
D39V_01406_p.Asp211Asn	D39V_01406	-	Thioredoxin reductase	0	1	0	1	1	0	0
D39V_01406_p.Asp216Ala	D39V_01406	-	Thioredoxin reductase	0	1	0	1	1	0	0
D39V_01407_p.Ser31Asn	D39V_01407	-	Putative cytoplasmic protein	0	1	0	1	1	0	0
D39V_01408_p.Asn238Asp	D39V_01408	-	LPPG:FO 2-phospho-L-lactate transferase-like protein	0	1	0	1	1	0	0
D39V_01409_p.Gly15Ser	D39V_01409	-	Putative P-loop-containing kinase	0	1	1	1	1	0	0
D39V_01410_p.Ala109Val	D39V_01410	aldR	RidA/YER057c/UK114 superfamily protein	0	1	1	1	1	0	0
D39V_01411_p.Ala182Glu	D39V_01411	engB	GTP-binding protein EngB	0	1	1	1	1	0	0
D39V_01411_p.Cys96Arg	D39V_01411	engB	GTP-binding protein EngB	0	1	1	1	1	0	0
D39V_01412_p.Thr398Ala	D39V_01412	clpX	ATP-dependent Clp protease ATP-binding subunit ClpX	0	1	1	1	1	0	0
D39V_01412_p.Val168Ala	D39V_01412	clpX	ATP-dependent Clp protease ATP-binding subunit ClpX	0	1	1	1	1	1	0
D39V_01412_p.Val51Ala	D39V_01412	clpX	ATP-dependent Clp protease ATP-binding subunit ClpX	0	1	1	1	1	1	0
D39V_01412_p.Asn19Ser	D39V_01412	clpX	ATP-dependent Clp protease ATP-binding subunit ClpX	0	1	1	1	1	1	0
D39V_01412_p.Lys6Asn	D39V_01412	clpX	ATP-dependent Clp protease ATP-binding subunit ClpX	0	1	1	1	1	1	0
D39V_01412_p.Ser2Pro	D39V_01412	clpX	ATP-dependent Clp protease ATP-binding subunit ClpX	0	1	1	1	1	1	0
D39V_01413_p.Ile34Val	D39V_01413	-	Hypothetical protein	0	1	1	1	1	1	1
D39V_01413_p.Phe18Leu	D39V_01413	-	Hypothetical protein	0	1	1	1	1	1	1
D39V_01413_p.PheIle15LeuVal	D39V_01413	-	Hypothetical protein	0	1	1	1	1	1	1
D39V_01413_p.LeuPheThrAlaPhe8PhePheThrAlaMet	D39V_01413	-	Hypothetical protein	0	1	1	1	1	1	1
D39V_01413_p.Leu5Ile	D39V_01413	-	Hypothetical protein	0	1	1	1	1	1	1
D39V_01414_p.PheTyrAla147SerTyrThr	D39V_01414	folA	Dihydrofolate reductase	0	1	1	1	1	1	1
D39V_01414_p.Leu135Phe	D39V_01414	folA	Dihydrofolate reductase	0	1	1	1	1	1	1
D39V_01414_p.His120Gln	D39V_01414	folA	Dihydrofolate reductase	0	1	1	1	1	1	0
D39V_01414_p.Ile100Leu	D39V_01414	folA	Dihydrofolate reductase	0	1	1	1	1	1	1
D39V_01414_p.Asp92Ala	D39V_01414	folA	Dihydrofolate reductase	0	1	1	1	1	1	1
D39V_01414_p.Val83Ile	D39V_01414	folA	Dihydrofolate reductase	0	1	1	1	1	1	1
D39V_01414_p.His26Tyr	D39V_01414	folA	Dihydrofolate reductase	0	1	1	1	1	1	1
D39V_01414_p.Glu20Asp	D39V_01414	folA	Dihydrofolate reductase	0	1	1	1	1	1	1
D39V_01414_p.Leu16Val	D39V_01414	folA	Dihydrofolate reductase	0	1	1	1	1	1	1
D39V_01415_p.Val149Ala	D39V_01415	dpr	Bifunctional non-specific DNA-binding protein/ferroxidase Dpr	0	1	1	1	1	1	1
n.1422089A>C	D39V_01415 | D39V_01416	dpr | lytC	Bifunctional non-specific DNA-binding protein/ferroxidase Dpr | 1,4-beta-N-acetylmuramidase, lyzozyme LytC	0	1	1	1	1	1	1
n.1422148C>CA	D39V_01415 | D39V_01416	dpr | lytC	Bifunctional non-specific DNA-binding protein/ferroxidase Dpr | 1,4-beta-N-acetylmuramidase, lyzozyme LytC	0	1	0	1	1	1	1
n.1422370A>C	D39V_01415 | D39V_01416	dpr | lytC	Bifunctional non-specific DNA-binding protein/ferroxidase Dpr | 1,4-beta-N-acetylmuramidase, lyzozyme LytC	0	1	0	1	1	1	1
D39V_01416_p.Ile189Met	D39V_01416	lytC	1,4-beta-N-acetylmuramidase, lyzozyme LytC	0	1	0	1	0	1	1
D39V_01416_p.Tyr74His	D39V_01416	lytC	1,4-beta-N-acetylmuramidase, lyzozyme LytC	0	1	0	1	0	1	1
D39V_01418_p.Ser118Pro	D39V_01418	dnaD	Chromosome replication initiation protein DnaD	0	1	0	1	0	1	1
D39V_01418_p.His110Arg	D39V_01418	dnaD	Chromosome replication initiation protein DnaD	0	1	0	1	0	1	1
D39V_01418_p.Leu92Phe	D39V_01418	dnaD	Chromosome replication initiation protein DnaD	0	1	0	1	0	1	1
n.1427223CT>C	D39V_01420 | D39V_01421	apt | -	Adenine phosphoribosyltransferase | SAM-dependent methyltransferase	0	1	0	1	0	1	1
D39V_01421_p.Ser78Phe	D39V_01421	-	SAM-dependent methyltransferase	0	1	0	1	0	1	1
n.1428316G>A	D39V_01421 | D39V_01422	- | msmK	SAM-dependent methyltransferase | Multiple sugar ABC transporter, ATP-binding protein	0	1	0	1	0	1	1
n.1428418AT>A	D39V_01421 | D39V_01422	- | msmK	SAM-dependent methyltransferase | Multiple sugar ABC transporter, ATP-binding protein	0	1	0	1	0	1	1
n.1428443C>T	D39V_01421 | D39V_01422	- | msmK	SAM-dependent methyltransferase | Multiple sugar ABC transporter, ATP-binding protein	0	1	0	1	0	1	1
n.1428499C>T	D39V_01421 | D39V_01422	- | msmK	SAM-dependent methyltransferase | Multiple sugar ABC transporter, ATP-binding protein	0	1	0	1	0	1	0
n.1428568T>TC	D39V_01421 | D39V_01422	- | msmK	SAM-dependent methyltransferase | Multiple sugar ABC transporter, ATP-binding protein	0	1	0	1	0	1	1
n.1430068G>A	D39V_01422 | D39V_01424	msmK | -	Multiple sugar ABC transporter, ATP-binding protein | Nicotinamidase	0	1	0	1	0	1	0
n.1430103G>A	D39V_01422 | D39V_01424	msmK | -	Multiple sugar ABC transporter, ATP-binding protein | Nicotinamidase	0	1	0	1	0	1	0
D39V_01423_n.1430042A>G	D39V_01423	-	tRNA-Leu(aag)	0	1	0	1	0	1	0
D39V_01425_p.Gln204Lys	D39V_01425	codY	GTP-sensing transcriptional pleiotropic repressor CodY	0	1	0	1	0	1	0
n.1431665T>C	D39V_01425 | D39V_01426	codY | cshA	GTP-sensing transcriptional pleiotropic repressor CodY | DEAD-box ATP-dependent RNA helicase CshA	0	1	0	1	0	1	0
n.1431687C>T	D39V_01425 | D39V_01426	codY | cshA	GTP-sensing transcriptional pleiotropic repressor CodY | DEAD-box ATP-dependent RNA helicase CshA	0	1	0	1	0	1	0
n.1431720C>CT	D39V_01425 | D39V_01426	codY | cshA	GTP-sensing transcriptional pleiotropic repressor CodY | DEAD-box ATP-dependent RNA helicase CshA	0	1	0	1	0	1	0
D39V_01426_p.Asp143Asn	D39V_01426	cshA	DEAD-box ATP-dependent RNA helicase CshA	0	1	1	0	0	1	0
D39V_01427_p.Ala211Thr	D39V_01427	oxlT	Major facilitator oxalate:formate antiporter	0	1	1	0	0	0	0
D39V_01427_p.Ala204Asp	D39V_01427	oxlT	Major facilitator oxalate:formate antiporter	0	1	1	0	0	0	0
D39V_01427_p.Ser197Ala	D39V_01427	oxlT	Major facilitator oxalate:formate antiporter	0	1	1	0	0	0	0
D39V_01427_p.Ala114Ser	D39V_01427	oxlT	Major facilitator oxalate:formate antiporter	0	1	1	0	0	0	0
D39V_01427_p.Lys71Arg	D39V_01427	oxlT	Major facilitator oxalate:formate antiporter	0	1	1	0	0	0	0
n.1434782T>C	D39V_01427 | D39V_01428	oxlT | merA	Major facilitator oxalate:formate antiporter | Pyridine nucleotide-disulfide oxidoreductase	0	1	1	0	0	0	0
n.1434869CCTA>TCTG	D39V_01427 | D39V_01428	oxlT | merA	Major facilitator oxalate:formate antiporter | Pyridine nucleotide-disulfide oxidoreductase	0	1	1	0	0	0	0
n.1434884CA>TATCT	D39V_01427 | D39V_01428	oxlT | merA	Major facilitator oxalate:formate antiporter | Pyridine nucleotide-disulfide oxidoreductase	0	1	1	0	0	0	0
n.1434890T>C	D39V_01427 | D39V_01428	oxlT | merA	Major facilitator oxalate:formate antiporter | Pyridine nucleotide-disulfide oxidoreductase	0	1	1	0	0	0	0
n.1434899T>C	D39V_01427 | D39V_01428	oxlT | merA	Major facilitator oxalate:formate antiporter | Pyridine nucleotide-disulfide oxidoreductase	0	1	1	0	0	0	0
n.1434942T>A	D39V_01427 | D39V_01428	oxlT | merA	Major facilitator oxalate:formate antiporter | Pyridine nucleotide-disulfide oxidoreductase	0	1	1	0	0	0	0
D39V_01428_p.Thr84Ala	D39V_01428	merA	Pyridine nucleotide-disulfide oxidoreductase	0	1	1	0	0	0	0
D39V_01428_p.Gln115Lys	D39V_01428	merA	Pyridine nucleotide-disulfide oxidoreductase	0	1	1	0	0	0	0
D39V_01428_p.Val144Ile	D39V_01428	merA	Pyridine nucleotide-disulfide oxidoreductase	0	1	1	0	0	0	0
D39V_01428_p.Ser152Asn	D39V_01428	merA	Pyridine nucleotide-disulfide oxidoreductase	0	1	1	0	0	0	0
D39V_01428_p.Val162Ile	D39V_01428	merA	Pyridine nucleotide-disulfide oxidoreductase	0	1	1	0	0	0	0
D39V_01428_p.Thr188Ala	D39V_01428	merA	Pyridine nucleotide-disulfide oxidoreductase	0	1	1	0	0	0	0
D39V_01428_p.Leu208Met	D39V_01428	merA	Pyridine nucleotide-disulfide oxidoreductase	0	1	1	0	0	0	0
D39V_01505_p.Pro296Ala	D39V_01505	satA	ABC transporter, putative N-acetylneuraminate-binding protein	1	1	1	1	1	1	1
D39V_01522_p.Ser414Ala	D39V_01522	secA	Protein translocase subunit SecA	0	1	0	0	0	0	1
D39V_01522_p.Arg268Lys	D39V_01522	secA	Protein translocase subunit SecA	0	1	0	0	0	0	1
D39V_01522_p.Asn246Asp	D39V_01522	secA	Protein translocase subunit SecA	0	1	0	0	0	0	1
D39V_01522_p.Thr158Ala	D39V_01522	secA	Protein translocase subunit SecA	0	1	0	0	0	0	1
n.1536933C>T	D39V_01522 | D39V_01523	secA | -	Protein translocase subunit SecA | hypothetical protein	0	1	0	0	0	0	1
n.1537000T>C	D39V_01522 | D39V_01523	secA | -	Protein translocase subunit SecA | hypothetical protein	0	1	0	0	0	0	1
n.1537049G>A	D39V_01522 | D39V_01523	secA | -	Protein translocase subunit SecA | hypothetical protein	0	1	0	0	0	0	1
n.1537079AG>GA	D39V_01522 | D39V_01523	secA | -	Protein translocase subunit SecA | hypothetical protein	0	1	0	0	0	0	1
n.1537097G>A	D39V_01522 | D39V_01523	secA | -	Protein translocase subunit SecA | hypothetical protein	0	1	0	0	0	0	1
n.1537119A>G	D39V_01522 | D39V_01523	secA | -	Protein translocase subunit SecA | hypothetical protein	0	1	0	0	0	0	1
n.1537158G>A	D39V_01522 | D39V_01523	secA | -	Protein translocase subunit SecA | hypothetical protein	0	1	0	0	0	0	1
n.1537167G>A	D39V_01522 | D39V_01523	secA | -	Protein translocase subunit SecA | hypothetical protein	0	1	0	0	0	0	1
D39V_01523_p.Ser45Ala	D39V_01523	-	hypothetical protein	0	1	0	0	0	0	1
D39V_01523_p.Gly39fs	D39V_01523	-	hypothetical protein	0	1	0	0	0	0	1
D39V_01672_p.Ile117Thr	D39V_01672	rdgB	Nucleoside 5-triphosphatase RdgB (dHAPTP, dITP, XTP-specific)	1	1	1	1	1	1	1
D39V_01675_p.Met446Ile	D39V_01675	treC	Trehalose-6-phosphate hydrolase	1	1	1	1	1	1	1
D39V_01676_p.Asp359Gly	D39V_01676	treP	Trehalose-specific PTS IIBCA components	1	1	1	1	1	1	1
D39V_01734_p.Asp118Gly	D39V_01734	patA_1	Multidrug resistance ABC transporter ATP-binding and permease protein	0	1	0	0	0	0	1
D39V_01735_p.Leu112fs	D39V_01735	-	hypothetical protein	0	1	0	0	0	0	1
D39V_01735_p.Met105Ile	D39V_01735	-	hypothetical protein	0	1	0	0	0	0	1
D39V_01735_p.Arg40His	D39V_01735	-	hypothetical protein	0	1	0	0	0	0	1
D39V_01735_p.Tyr16His	D39V_01735	-	hypothetical protein	0	1	0	0	0	0	1
D39V_01736_p.Asp211Ala	D39V_01736	yeeN	Transcriptional regulatory protein YeeN	0	1	0	0	0	0	1
n.1721155T>C	D39V_01736 | D39V_01737	yeeN | ply	Transcriptional regulatory protein YeeN | Pneumolysin	0	1	0	0	0	0	1
n.1721372T>C	D39V_01736 | D39V_01737	yeeN | ply	Transcriptional regulatory protein YeeN | Pneumolysin	0	1	0	0	0	0	1
n.1721460G>A	D39V_01736 | D39V_01737	yeeN | ply	Transcriptional regulatory protein YeeN | Pneumolysin	0	1	0	0	0	0	1
n.1721466T>C	D39V_01736 | D39V_01737	yeeN | ply	Transcriptional regulatory protein YeeN | Pneumolysin	0	1	0	0	0	0	1
n.1721484T>G	D39V_01736 | D39V_01737	yeeN | ply	Transcriptional regulatory protein YeeN | Pneumolysin	0	1	0	0	0	0	1
n.1721505G>A	D39V_01736 | D39V_01737	yeeN | ply	Transcriptional regulatory protein YeeN | Pneumolysin	0	1	0	0	0	0	1
n.1721524A>C	D39V_01736 | D39V_01737	yeeN | ply	Transcriptional regulatory protein YeeN | Pneumolysin	0	1	0	0	0	0	1
n.1721543T>G	D39V_01736 | D39V_01737	yeeN | ply	Transcriptional regulatory protein YeeN | Pneumolysin	0	1	0	0	0	0	1
n.1721566T>C	D39V_01736 | D39V_01737	yeeN | ply	Transcriptional regulatory protein YeeN | Pneumolysin	0	1	0	0	0	0	1
n.1721909C>T	D39V_01736 | D39V_01737	yeeN | ply	Transcriptional regulatory protein YeeN | Pneumolysin	0	1	0	0	0	0	1
D39V_01752_p.Val119Ala	D39V_01752	cinA	Bifunctional ADP-ribose pyrophosphatase/nicotinamide-nucleotide amidase	1	1	1	1	1	1	1
D39V_01770_p.Ala601Asp	D39V_01770	rpoC	DNA-directed RNA polymerase beta' subunit	0	1	0	0	0	0	1
D39V_01805_p.Val2Ala	D39V_01805	-	Universal stress protein family protein	1	1	1	1	1	1	1
D39V_01808_p.Ala65Thr	D39V_01808	ccpA	Catabolite control protein A	1	1	1	1	1	1	1
D39V_01874_p.His83Tyr	D39V_01874	-	DNA-binding protein	1	1	1	1	1	1	1
D39V_01992_p.Ala858Val	D39V_01992	fucL_2	Fucolectin-related protein	1	1	1	1	1	1	1
D39V_02006_p.Phe252Val	D39V_02006	dltD	Poly(glycerophosphate chain) D-alanine transfer protein DltD	1	1	1	1	1	1	1
D39V_02030_p.His39Tyr	D39V_02030	cbpD	Choline-binding protein D	1	1	1	1	1	1	1
D39V_02045_p.Pro186Ser	D39V_02045	mreC	Cell shape-determining protein MreC	1	1	1	1	1	1	1

## Sheet: Table_S3C
Table S3. (C) SNPs transformed in the CCRI22088-derived R6 transformants.
aCDS SNPs are prefixed by the locus tag of the corresponding CDS (Table S1D) while intergenic SNPs are prefixed by “n.” followed by the position in the S. pneumoniae D39V genome (1).
1. Slager J, Aprianto R, Veening J-W. 2018. Deep genome annotation of the opportunistic human pathogen Streptococcus pneumoniae D39. Nucleic Acids Research 46:9971–9989.
Significant hit detected by both Scoary and Pyseer		SNPs in gene clusters containing sulA
Significant hit detected only by Scoary		SNP known to be involved in sulfonamide resistance
Significant hit detected only by Pyseer		SNPs in gene clusters containing folA
		SNPs in gene clusters containing pbp genes
						1st generation
SNPa	Locus_tag	Gene	Product	R6 [1]	CCRI22088 [32]	T10 [32]	T11 [32]	T12 [64]	T13 [64]	T14 [32]
D39V_00005_p.Asp156Glu	D39V_00005	pth	Peptidyl-tRNA hydrolase	0	1	0	0	0	0	1
D39V_00005_p.Ile164Val	D39V_00005	pth	Peptidyl-tRNA hydrolase	0	1	0	0	0	0	1
D39V_00005_p.Lys179Asn	D39V_00005	pth	Peptidyl-tRNA hydrolase	0	1	0	0	0	0	1
D39V_00006_p.Thr55Met	D39V_00006	mfd	Transcription-repair coupling factor	0	1	0	0	0	0	1
D39V_00006_p.Ser431Asn	D39V_00006	mfd	Transcription-repair coupling factor	0	1	0	0	0	0	1
D39V_00006_p.Glu515Gly	D39V_00006	mfd	Transcription-repair coupling factor	0	1	0	0	0	0	1
D39V_00006_p.Val692Ile	D39V_00006	mfd	Transcription-repair coupling factor	0	1	0	0	0	0	1
D39V_00006_p.Gly824Val	D39V_00006	mfd	Transcription-repair coupling factor	0	1	0	0	0	0	1
n.121455T>G	D39V_00116 | D39V_00117	- | -	Hypothetical protein | Hypothetical protein	0	1	0	0	0	1	0
n.121491A>G	D39V_00116 | D39V_00117	- | -	Hypothetical protein | Hypothetical protein	0	1	0	0	0	1	0
n.121505C>T	D39V_00116 | D39V_00117	- | -	Hypothetical protein | Hypothetical protein	0	1	0	0	0	1	0
D39V_00117_p.Asp26Glu	D39V_00117	-	Hypothetical protein	0	1	0	0	0	1	0
D39V_00181_p.Glu59Lys	D39V_00181	-	Hypothetical protein	0	1	0	1	0	0	0
n.186162T>A	D39V_00184 | D39V_00185	- | folC	Hypothetical protein | Bifunctional dihydrofolate synthase/folylpolyglutamate synthase	0	1	0	1	0	0	0
n.186169G>T	D39V_00184 | D39V_00185	- | folC	Hypothetical protein | Bifunctional dihydrofolate synthase/folylpolyglutamate synthase	0	1	0	1	0	0	0
D39V_00185_p.Lys5Glu	D39V_00185	folC	Bifunctional dihydrofolate synthase/folylpolyglutamate synthase	0	1	0	1	0	0	0
D39V_00185_p.Ala97Thr	D39V_00185	folC	Bifunctional dihydrofolate synthase/folylpolyglutamate synthase	0	1	0	1	0	0	0
D39V_00185_p.Asp112Ala	D39V_00185	folC	Bifunctional dihydrofolate synthase/folylpolyglutamate synthase	0	1	0	1	0	0	0
D39V_00185_p.Gly130Glu	D39V_00185	folC	Bifunctional dihydrofolate synthase/folylpolyglutamate synthase	0	1	0	1	0	0	0
D39V_00185_p.SerVal223LeuMet	D39V_00185	folC	Bifunctional dihydrofolate synthase/folylpolyglutamate synthase	0	1	0	1	0	0	0
D39V_00185_p.Ser329Ala	D39V_00185	folC	Bifunctional dihydrofolate synthase/folylpolyglutamate synthase	0	1	0	1	0	0	0
D39V_00185_p.Asn345Lys	D39V_00185	folC	Bifunctional dihydrofolate synthase/folylpolyglutamate synthase	0	1	0	1	0	0	0
D39V_00185_p.Met353Val	D39V_00185	folC	Bifunctional dihydrofolate synthase/folylpolyglutamate synthase	0	1	0	1	0	0	0
D39V_00185_p.Ser361Ala	D39V_00185	folC	Bifunctional dihydrofolate synthase/folylpolyglutamate synthase	0	1	0	1	0	0	0
D39V_00185_p.Thr365Arg	D39V_00185	folC	Bifunctional dihydrofolate synthase/folylpolyglutamate synthase	0	1	0	1	0	0	0
D39V_00185_p.HisValIlePro371AspIleValSer	D39V_00185	folC	Bifunctional dihydrofolate synthase/folylpolyglutamate synthase	0	1	0	1	0	0	0
D39V_00185_p.Ser382Asp	D39V_00185	folC	Bifunctional dihydrofolate synthase/folylpolyglutamate synthase	0	1	0	1	0	0	0
n.187533T>G	D39V_00185 | D39V_00186	folC | -	Bifunctional dihydrofolate synthase/folylpolyglutamate synthase | Hypothetical protein	0	1	0	1	0	0	0
n.188101T>C	D39V_00186 | D39V_00187	- | cls	Hypothetical protein | Cardiolipin synthetase	0	1	0	1	0	0	0
D39V_00224_p.Ser323fs	D39V_00224	-	hypothetical protein	1	1	1	1	1	1	1
D39V_00270_p.Lys27Arg	D39V_00270	-	Hydrolase, HAD superfamily	0	1	0	0	0	1	0
n.266154G>T	D39V_00270 | D39V_00271	- | -	Hydrolase, HAD superfamily | Guanine-hypoxanthine permease	0	1	0	0	0	1	0
D39V_00271_p.Val454Ala	D39V_00271	-	Guanine-hypoxanthine permease	0	1	0	0	1	1	1
n.267646AATG>TATA	D39V_00271 | D39V_00272	- | -	Guanine-hypoxanthine permease | Membrane-bound protease, CAAX family	0	1	0	0	1	1	1
n.267654A>AG	D39V_00271 | D39V_00272	- | -	Guanine-hypoxanthine permease | Membrane-bound protease, CAAX family	0	1	0	0	1	1	1
n.267669C>T	D39V_00271 | D39V_00272	- | -	Guanine-hypoxanthine permease | Membrane-bound protease, CAAX family	0	1	0	0	1	1	1
n.267683A>AGTCT	D39V_00271 | D39V_00272	- | -	Guanine-hypoxanthine permease | Membrane-bound protease, CAAX family	0	1	0	0	1	1	1
n.267691AGG>GAA	D39V_00271 | D39V_00272	- | -	Guanine-hypoxanthine permease | Membrane-bound protease, CAAX family	0	1	0	0	1	1	1
D39V_00272_p.Lys2Glu	D39V_00272	-	Membrane-bound protease, CAAX family	0	1	0	0	1	1	1
D39V_00272_p.Asn5Ser	D39V_00272	-	Membrane-bound protease, CAAX family	0	1	0	0	1	1	1
D39V_00272_p.Leu54Ile	D39V_00272	-	Membrane-bound protease, CAAX family	0	1	0	0	1	1	1
D39V_00272_p.Met64Phe	D39V_00272	-	Membrane-bound protease, CAAX family	0	1	0	0	1	1	1
D39V_00272_p.Lys70Gln	D39V_00272	-	Membrane-bound protease, CAAX family	0	1	0	0	1	1	1
D39V_00272_p.ValGly95IleCys	D39V_00272	-	Membrane-bound protease, CAAX family	0	1	0	0	1	1	1
D39V_00272_p.Leu100Ile	D39V_00272	-	Membrane-bound protease, CAAX family	0	1	0	0	1	1	1
D39V_00272_p.Leu137Val	D39V_00272	-	Membrane-bound protease, CAAX family	0	1	0	0	1	1	1
D39V_00272_p.Ile155Val	D39V_00272	-	Membrane-bound protease, CAAX family	0	1	0	0	1	1	1
D39V_00272_p.Thr191Ile	D39V_00272	-	Membrane-bound protease, CAAX family	0	1	0	0	1	1	1
D39V_00272_p.IleAla216ValVal	D39V_00272	-	Membrane-bound protease, CAAX family	0	1	0	0	1	1	1
D39V_00272_p.Val224Met	D39V_00272	-	Membrane-bound protease, CAAX family	0	1	0	0	1	1	1
n.268501A>G	D39V_00272 | D39V_00273	- | sulA	Membrane-bound protease, CAAX family | Dihydropteroate synthase	0	1	0	0	1	1	1
n.268508T>G	D39V_00272 | D39V_00273	- | sulA	Membrane-bound protease, CAAX family | Dihydropteroate synthase	0	1	0	0	1	1	1
D39V_00273_p.Ser3Thr	D39V_00273	sulA	Dihydropteroate synthase	0	1	0	0	1	1	1
D39V_00273_p.Ala5Val	D39V_00273	sulA	Dihydropteroate synthase	0	1	0	0	1	1	1
D39V_00273_p.Val11Ala	D39V_00273	sulA	Dihydropteroate synthase	0	1	0	0	1	1	1
D39V_00273_p.Gln37Glu	D39V_00273	sulA	Dihydropteroate synthase	0	1	0	0	1	1	1
D39V_00273_p.Pro59_Gly60insArgPro	D39V_00273	sulA	Dihydropteroate synthase	0	1	0	0	1	1	1
D39V_00273_p.Ala103Asp	D39V_00273	sulA	Dihydropteroate synthase	0	1	0	0	1	1	1
D39V_00273_p.Asp107Asn	D39V_00273	sulA	Dihydropteroate synthase	0	1	0	0	1	1	1
D39V_00273_p.Pro122Ala	D39V_00273	sulA	Dihydropteroate synthase	0	1	0	0	1	1	1
D39V_00273_p.GluAlaArgAlaGln127LysValGlyAlaLys	D39V_00273	sulA	Dihydropteroate synthase	0	1	0	0	1	1	1
D39V_00273_p.Ala159Thr	D39V_00273	sulA	Dihydropteroate synthase	0	1	0	0	0	1	1
D39V_00273_p.Glu163Lys	D39V_00273	sulA	Dihydropteroate synthase	0	1	0	0	0	1	1
D39V_00273_p.ThrLeu170LysMet	D39V_00273	sulA	Dihydropteroate synthase	0	1	0	0	0	1	1
D39V_00273_p.Glu175Asp	D39V_00273	sulA	Dihydropteroate synthase	0	1	0	0	0	1	1
D39V_00273_p.Glu182Asp	D39V_00273	sulA	Dihydropteroate synthase	0	1	0	0	0	1	1
D39V_00273_p.Ala186Ser	D39V_00273	sulA	Dihydropteroate synthase	0	1	0	0	0	1	1
D39V_00273_p.Ala189Asp	D39V_00273	sulA	Dihydropteroate synthase	0	1	0	0	0	1	1
D39V_00273_p.Pro195Gln	D39V_00273	sulA	Dihydropteroate synthase	0	1	0	0	0	1	1
D39V_00273_p.Pro202Leu	D39V_00273	sulA	Dihydropteroate synthase	0	1	0	0	0	1	1
D39V_00273_p.Arg290Lys	D39V_00273	sulA	Dihydropteroate synthase	0	1	0	0	0	1	1
D39V_00274_p.Ala93Val	D39V_00274	sulB	Bifunctional dihydrofolate synthase/folylpolyglutamate synthase	0	1	0	0	0	1	1
D39V_00274_p.Phe149Leu	D39V_00274	sulB	Bifunctional dihydrofolate synthase/folylpolyglutamate synthase	0	1	0	0	0	1	1
D39V_00274_p.Ser377Asn	D39V_00274	sulB	Bifunctional dihydrofolate synthase/folylpolyglutamate synthase	0	1	0	0	0	1	1
D39V_00274_p.Val401Leu	D39V_00274	sulB	Bifunctional dihydrofolate synthase/folylpolyglutamate synthase	0	1	0	0	0	1	0
D39V_00274_p.Val426Ala	D39V_00274	sulB	Bifunctional dihydrofolate synthase/folylpolyglutamate synthase	0	1	0	0	0	1	0
D39V_00275_p.Ile139Val	D39V_00275	sulC	GTP cyclohydrolase I type 1	0	1	0	0	0	1	0
n.277239C>T	D39V_00283 | D39V_00284	celB | celR	Cellobiose-specific PTS IIB component | Transcriptional antiterminator of lichenan operon, BglG family	0	1	0	0	0	1	0
D39V_00284_p.Ala83Glu	D39V_00284	celR	Transcriptional antiterminator of lichenan operon, BglG family	0	1	0	0	0	1	0
D39V_00284_p.Lys133Arg	D39V_00284	celR	Transcriptional antiterminator of lichenan operon, BglG family	0	1	0	0	0	1	0
D39V_00284_p.Ile250Thr	D39V_00284	celR	Transcriptional antiterminator of lichenan operon, BglG family	0	1	0	0	0	1	0
D39V_00284_p.Leu306Phe	D39V_00284	celR	Transcriptional antiterminator of lichenan operon, BglG family	0	1	0	0	0	1	0
D39V_00284_p.Ser380Thr	D39V_00284	celR	Transcriptional antiterminator of lichenan operon, BglG family	0	1	0	0	0	1	0
D39V_00284_p.Ile386Val	D39V_00284	celR	Transcriptional antiterminator of lichenan operon, BglG family	0	1	0	0	0	1	0
D39V_00284_p.Asn432Lys	D39V_00284	celR	Transcriptional antiterminator of lichenan operon, BglG family	0	1	0	0	0	1	0
D39V_00284_p.HisIleGln498TyrValPro	D39V_00284	celR	Transcriptional antiterminator of lichenan operon, BglG family	0	1	0	0	0	1	0
D39V_00284_p.Ser505Asn	D39V_00284	celR	Transcriptional antiterminator of lichenan operon, BglG family	0	1	0	0	0	1	0
D39V_00284_p.Asn511Gly	D39V_00284	celR	Transcriptional antiterminator of lichenan operon, BglG family	0	1	0	0	0	1	0
D39V_00284_p.LysTyr526GluSer	D39V_00284	celR	Transcriptional antiterminator of lichenan operon, BglG family	0	1	0	0	0	1	0
D39V_00284_p.Glu530Val	D39V_00284	celR	Transcriptional antiterminator of lichenan operon, BglG family	0	1	0	0	0	1	0
D39V_00300_p.Asp86Asn	D39V_00300	-	Hyaluronate-oligosaccharide-specific PTS IIB component	0	1	0	1	0	0	0
D39V_00300_p.Pro112Thr	D39V_00300	-	Hyaluronate-oligosaccharide-specific PTS IIB component	0	1	0	1	0	0	0
D39V_00300_p.Ala129Val	D39V_00300	-	Hyaluronate-oligosaccharide-specific PTS IIB component	0	1	0	1	0	0	0
D39V_00313_p.Lys265Asn	D39V_00313	clpL	Putative ATP-dependent Clp proteinase ATP-binding subunit ClpL	0	1	0	0	0	0	1
D39V_00313_p.Cys432Arg	D39V_00313	clpL	Putative ATP-dependent Clp proteinase ATP-binding subunit ClpL	0	1	0	0	0	0	1
D39V_00313_p.Asn447Ser	D39V_00313	clpL	Putative ATP-dependent Clp proteinase ATP-binding subunit ClpL	0	1	0	0	0	0	1
D39V_00313_p.Lys590Asn	D39V_00313	clpL	Putative ATP-dependent Clp proteinase ATP-binding subunit ClpL	0	1	0	0	0	0	1
D39V_00313_p.Phe597Leu	D39V_00313	clpL	Putative ATP-dependent Clp proteinase ATP-binding subunit ClpL	0	1	0	0	0	0	1
D39V_00313_p.Val701Ala	D39V_00313	clpL	Putative ATP-dependent Clp proteinase ATP-binding subunit ClpL	0	1	0	0	0	0	1
n.308730A>G	D39V_00313 | D39V_00314	clpL | luxS	Putative ATP-dependent Clp proteinase ATP-binding subunit ClpL | Bifunctional S-ribosylhomocysteine lyase/autoinducer-2 production protein LuxS	0	1	0	0	0	0	1
n.308741A>G	D39V_00313 | D39V_00314	clpL | luxS	Putative ATP-dependent Clp proteinase ATP-binding subunit ClpL | Bifunctional S-ribosylhomocysteine lyase/autoinducer-2 production protein LuxS	0	1	0	0	0	0	1
n.308749A>G	D39V_00313 | D39V_00314	clpL | luxS	Putative ATP-dependent Clp proteinase ATP-binding subunit ClpL | Bifunctional S-ribosylhomocysteine lyase/autoinducer-2 production protein LuxS	0	1	0	0	0	0	1
n.308755T>G	D39V_00313 | D39V_00314	clpL | luxS	Putative ATP-dependent Clp proteinase ATP-binding subunit ClpL | Bifunctional S-ribosylhomocysteine lyase/autoinducer-2 production protein LuxS	0	1	0	0	0	0	1
n.308771A>C	D39V_00313 | D39V_00314	clpL | luxS	Putative ATP-dependent Clp proteinase ATP-binding subunit ClpL | Bifunctional S-ribosylhomocysteine lyase/autoinducer-2 production protein LuxS	0	1	0	0	0	0	1
D39V_00581_p.Phe221Leu	D39V_00581	ccdA-1	Cytochrome c-type biogenesis protein CcdA-1	0	1	0	1	0	0	0
D39V_00582_p.Ala159Ser	D39V_00582	-	Thiol:disulfide oxidoreductase	0	1	0	1	0	0	0
D39V_00582_p.Ser188Ala	D39V_00582	-	Thiol:disulfide oxidoreductase	0	1	0	1	0	0	0
n.594923C>T	D39V_00582 | D39V_00583	- | msrAB2	Thiol:disulfide oxidoreductase | Peptide methionine sulfoxide reductase MsrAB2	0	1	0	1	0	0	0
n.619946A>G	D39V_00604 | D39V_00605	- | -	Putative membrane protein | Hypothetical protein	0	1	1	0	0	0	0
n.619976T>G	D39V_00604 | D39V_00605	- | -	Putative membrane protein | Hypothetical protein	0	1	1	0	0	0	0
n.620026G>A	D39V_00604 | D39V_00605	- | -	Putative membrane protein | Hypothetical protein	0	1	1	0	0	0	0
n.620061TAATA>CAATG	D39V_00604 | D39V_00605	- | -	Putative membrane protein | Hypothetical protein	0	1	1	0	0	0	0
n.620151C>TA	D39V_00604 | D39V_00605	- | -	Putative membrane protein | Hypothetical protein	0	1	1	0	0	0	0
n.620166GT>AC	D39V_00604 | D39V_00605	- | -	Putative membrane protein | Hypothetical protein	0	1	1	0	0	0	0
D39V_00605_p.Ala9Asp	D39V_00605	-	Hypothetical protein	0	1	1	0	0	0	0
D39V_00605_p.Val28Ala	D39V_00605	-	Hypothetical protein	0	1	1	0	0	0	0
D39V_00605_p.Ile77Leu	D39V_00605	-	Hypothetical protein	0	1	1	0	0	0	0
D39V_00605_p.AspGly82AsnSer	D39V_00605	-	Hypothetical protein	0	1	1	0	0	0	0
D39V_00605_p.Tyr112Cys	D39V_00605	-	Hypothetical protein	0	1	1	0	0	0	0
n.620522ATTTAGTTTTCTTAGATAA>CGTTCATTGATTTAAATCG	D39V_00605 | D39V_00606	- | -	Hypothetical protein | Putative immunity protein	0	1	1	0	0	0	0
D39V_00606_p.Asn265Ser	D39V_00606	-	Putative immunity protein	0	1	1	0	0	0	0
D39V_00606_p.Thr306Met	D39V_00606	-	Putative immunity protein	0	1	1	0	0	0	0
D39V_00607_p.Leu43Phe	D39V_00607	-	ABC transporter ATP-binding protein	0	1	1	0	0	0	0
D39V_00607_p.Ser90Asn	D39V_00607	-	ABC transporter ATP-binding protein	0	1	1	0	0	0	0
D39V_00608_p.Ile157Thr	D39V_00608	murD	UDP-N-acetylmuramoylalanine--D-glutamate ligase	0	1	1	0	0	0	0
D39V_00608_p.Arg262Cys	D39V_00608	murD	UDP-N-acetylmuramoylalanine--D-glutamate ligase	0	1	1	0	0	0	0
n.676407A>C	D39V_00670 | D39V_00671	- | prfB	CBS domain protein | Peptide chain release factor 2	1	1	1	1	1	1	1
D39V_00778_p.Arg318Gly	D39V_00778	sufS	Cysteine desulfurase SufS	1	1	1	1	1	1	1
D39V_00781_p.Ile321Thr	D39V_00781	pbp3	D-alanyl-D-alanine carboxypeptidase, penicillin-binding protein 3	0	1	1	0	0	0	0
D39V_00781_p.Val17Ala	D39V_00781	pbp3	D-alanyl-D-alanine carboxypeptidase, penicillin-binding protein 3	0	1	1	0	0	0	0
D39V_00782_p.Pro191Leu	D39V_00782	cozE	Coordinator of zonal cell elongation	0	1	1	0	0	0	0
D39V_00787_p.Cys508Tyr	D39V_00787	fruA	Fructose-specific PTS IIABC components	1	1	1	1	1	1	1
D39V_00810_p.Gly33Ser	D39V_00810	-	Putative permease	1	1	1	1	1	1	1
D39V_00833_p.Ala260Val	D39V_00833	cmbR	Cysteine and methionine metabolism regulator CmbR, LysR family	1	1	1	1	1	1	1
D39V_00836_p.Lys319Gln	D39V_00836	cbpE	Teichoic acid phosphorylcholine esterase, choline-binding protein CbpE	0	1	0	1	0	0	0
D39V_00836_p.Phe322Leu	D39V_00836	cbpE	Teichoic acid phosphorylcholine esterase, choline-binding protein CbpE	0	1	0	1	0	0	0
D39V_00925_p.Asp961Ala	D39V_00925	rexA	ATP-dependent nuclease subunit RexA	1	1	1	1	1	1	1
D39V_00937_p.Ala552Thr	D39V_00937	ligA	DNA ligase (NAD(+))	0	1	0	1	0	0	0
D39V_00938_p.Asn128Asp	D39V_00938	-	Macrolide efflux ABC transporter membrane-spanning permease	0	1	0	1	0	0	0
D39V_00939_p.Met262Ile	D39V_00939	rggD	Positive transcriptional regulator, MutR family	0	1	0	1	0	0	0
D39V_00940_p.Ser311Ala	D39V_00940	-	ABC transporter ATP-binding protein	0	1	0	1	0	0	0
D39V_00940_p.Glu306Ala	D39V_00940	-	ABC transporter ATP-binding protein	0	1	0	1	0	0	0
D39V_00940_p.Val256Ala	D39V_00940	-	ABC transporter ATP-binding protein	0	1	0	1	0	0	0
D39V_00940_p.Asp93Asn	D39V_00940	-	ABC transporter ATP-binding protein	0	1	0	1	0	0	0
n.961763G>A	D39V_00944 | D39V_00945	ribF | rpmA	Bifunctional FMN adenylyltransferase/riboflavin kinase RibF | LSU ribosomal protein L27p	0	1	0	1	0	0	0
n.961934A>G	D39V_00944 | D39V_00945	ribF | rpmA	Bifunctional FMN adenylyltransferase/riboflavin kinase RibF | LSU ribosomal protein L27p	0	1	0	1	0	0	0
D39V_00980_p.Val310Ala	D39V_00980	lafB	Diglucosyl diacylglycerol synthase LafB	0	1	0	1	0	0	0
D39V_01020_p.Arg286Gln	D39V_01020	ccrB	Phage integrase	1	1	1	1	1	1	1
D39V_01025_p.Ala286Ser	D39V_01025	piaB	Iron compound ABC uptake transporter permease protein PiaB	0	1	1	0	0	0	0
D39V_01025_p.Ala132Val	D39V_01025	piaB	Iron compound ABC uptake transporter permease protein PiaB	0	1	1	0	0	0	0
D39V_01026_p.His35Gln	D39V_01026	piaA	Iron compound ABC uptake transporter substrate-binding protein PiaA	0	1	1	0	0	0	0
D39V_01027_p.Gly16fs	D39V_01027	-	Hypothetical protein	0	1	1	0	0	0	0
D39V_01027_p.Phe3Leu	D39V_01027	-	Hypothetical protein	0	1	1	0	0	0	0
n.1037487G>A	D39V_01027 | D39V_01028	- | rlmCD	Hypothetical protein | 23S rRNA (uracil(1939)-C(5))-methyltransferase	0	1	1	0	0	0	0
n.1037795C>T	D39V_01027 | D39V_01028	- | rlmCD	Hypothetical protein | 23S rRNA (uracil(1939)-C(5))-methyltransferase	0	1	1	0	0	0	0
D39V_01028_p.Asp467Asn	D39V_01028	rlmCD	23S rRNA (uracil(1939)-C(5))-methyltransferase	0	1	1	0	0	0	0
D39V_01035_p.Cys245Ser	D39V_01035	hemK	Peptide chain release factor N(5)-glutamine methyltransferase	0	1	0	0	0	1	0
D39V_01035_p.Ser231Gly	D39V_01035	hemK	Peptide chain release factor N(5)-glutamine methyltransferase	0	1	0	0	0	1	0
D39V_01035_p.Thr225Lys	D39V_01035	hemK	Peptide chain release factor N(5)-glutamine methyltransferase	0	1	0	0	0	1	0
D39V_01035_p.Arg218Cys	D39V_01035	hemK	Peptide chain release factor N(5)-glutamine methyltransferase	0	1	0	0	0	1	0
D39V_01035_p.Tyr200His	D39V_01035	hemK	Peptide chain release factor N(5)-glutamine methyltransferase	0	1	0	0	0	1	0
D39V_01035_p.Thr170Ala	D39V_01035	hemK	Peptide chain release factor N(5)-glutamine methyltransferase	0	1	0	0	0	1	0
D39V_01035_p.Leu163Phe	D39V_01035	hemK	Peptide chain release factor N(5)-glutamine methyltransferase	0	1	0	0	0	1	0
D39V_01035_p.Gln160Asn	D39V_01035	hemK	Peptide chain release factor N(5)-glutamine methyltransferase	0	1	0	0	0	1	0
D39V_01035_p.LysAsn155SerAsp	D39V_01035	hemK	Peptide chain release factor N(5)-glutamine methyltransferase	0	1	0	0	0	1	0
D39V_01035_p.AspLeuAlaArg148GluLeuAlaSer	D39V_01035	hemK	Peptide chain release factor N(5)-glutamine methyltransferase	0	1	0	0	0	1	0
D39V_01035_p.Ile142Val	D39V_01035	hemK	Peptide chain release factor N(5)-glutamine methyltransferase	0	1	0	0	0	1	0
D39V_01067_p.Ser54fs	D39V_01067	lacD_2	Tagatose 1,6-diphosphate aldolase	1	1	1	1	1	1	1
D39V_01148_p.Gly237Val	D39V_01148	carA	Carbamoyl-phosphate synthase small chain CarA	1	1	1	1	1	1	1
n.1216442C>T	D39V_01207 | D39V_01208	rplJ | trzA	LSU ribosomal protein L10p (P0) | Methylthioadenosine deaminase	1	1	1	1	1	1	1
n.1257270G>GA	D39V_01243 | D39V_01244	budA | -	Alpha-acetolactate decarboxylase | Putative transcriptional regulator of pyridoxine metabolism	1	1	1	1	1	1	1
D39V_01244_p.Leu28Arg	D39V_01244	-	Putative transcriptional regulator of pyridoxine metabolism	1	1	1	1	1	1	1
n.1277263G>A	D39V_01268 | D39V_01269	cbpM | -	Choline-binding protein CbpM | Hypothetical protein	1	1	1	1	1	1	1
D39V_01348_p.Leu274Ser	D39V_01348	atpA	ATP synthase F1 sector alpha chain	1	1	1	1	1	1	1
D39V_01388_p.Pro169Ser	D39V_01388	-	Hypothetical protein	1	1	1	1	1	1	1
n.1404644TC>AG	D39V_01396 | D39V_01397	pacL | mntE	Calcium-transporting ATPase | Cobalt-zinc-cadmium resistance protein	1	1	1	1	1	1	1
D39V_01408_p.Asn238Asp	D39V_01408	-	LPPG:FO 2-phospho-L-lactate transferase-like protein	0	1	0	1	0	0	0
D39V_01409_p.Gly15Ser	D39V_01409	-	Putative P-loop-containing kinase	0	1	0	1	0	0	0
D39V_01413_p.Ile48Val	D39V_01413	-	Hypothetical protein	0	1	1	1	1	0	1
D39V_01413_p.Ile34Val	D39V_01413	-	Hypothetical protein	0	1	1	1	1	0	1
D39V_01413_p.Phe18Leu	D39V_01413	-	Hypothetical protein	0	1	1	1	1	1	1
D39V_01413_p.PheIle15LeuVal	D39V_01413	-	Hypothetical protein	0	1	1	1	1	1	1
D39V_01413_p.Phe12Met	D39V_01413	-	Hypothetical protein	0	1	1	1	1	1	1
D39V_01413_p.Leu8Phe	D39V_01413	-	Hypothetical protein	0	1	1	1	1	1	1
D39V_01413_p.Leu5Ile	D39V_01413	-	Hypothetical protein	0	1	1	1	1	1	1
D39V_01414_p.Thr142Ile	D39V_01414	folA	Dihydrofolate reductase	0	1	0	1	1	1	1
D39V_01414_p.Leu139Ile	D39V_01414	folA	Dihydrofolate reductase	0	1	0	1	1	1	1
D39V_01414_p.Leu135Phe	D39V_01414	folA	Dihydrofolate reductase	0	1	0	1	1	1	1
D39V_01414_p.His120Gln	D39V_01414	folA	Dihydrofolate reductase	0	1	1	1	1	1	1
D39V_01414_p.Ile100Leu	D39V_01414	folA	Dihydrofolate reductase	0	1	1	1	1	1	1
D39V_01414_p.Glu94Asp	D39V_01414	folA	Dihydrofolate reductase	0	1	1	1	1	1	1
D39V_01414_p.Asp92Ala	D39V_01414	folA	Dihydrofolate reductase	0	1	1	1	1	1	1
D39V_01414_p.Gln81His	D39V_01414	folA	Dihydrofolate reductase	0	1	1	1	1	1	1
D39V_01414_p.Pro70Leu	D39V_01414	folA	Dihydrofolate reductase	0	1	1	1	1	1	1
D39V_01414_p.Glu20Asp	D39V_01414	folA	Dihydrofolate reductase	0	1	0	1	1	1	1
D39V_01414_p.Leu16Val	D39V_01414	folA	Dihydrofolate reductase	0	1	0	1	1	1	1
n.1421370C>T	D39V_01414 | D39V_01415	folA | dpr	Dihydrofolate reductase | Bifunctional non-specific DNA-binding protein/ferroxidase Dpr	0	1	0	1	1	1	1
n.1421451A>T	D39V_01414 | D39V_01415	folA | dpr	Dihydrofolate reductase | Bifunctional non-specific DNA-binding protein/ferroxidase Dpr	0	1	0	1	1	1	1
n.1421475T>G	D39V_01414 | D39V_01415	folA | dpr	Dihydrofolate reductase | Bifunctional non-specific DNA-binding protein/ferroxidase Dpr	0	1	0	1	1	1	1
D39V_01415_p.Val149Ala	D39V_01415	dpr	Bifunctional non-specific DNA-binding protein/ferroxidase Dpr	0	1	0	1	0	1	1
n.1422089A>C	D39V_01415 | D39V_01416	dpr | lytC	Bifunctional non-specific DNA-binding protein/ferroxidase Dpr | 1,4-beta-N-acetylmuramidase, lyzozyme LytC	0	1	0	1	0	1	1
D39V_01416_p.Ile189Met	D39V_01416	lytC	1,4-beta-N-acetylmuramidase, lyzozyme LytC	0	1	0	1	0	1	1
D39V_01416_p.Gly117Glu	D39V_01416	lytC	1,4-beta-N-acetylmuramidase, lyzozyme LytC	0	1	0	1	0	1	1
D39V_01416_p.Tyr74His	D39V_01416	lytC	1,4-beta-N-acetylmuramidase, lyzozyme LytC	0	1	0	1	0	1	1
D39V_01416_p.Ile14Thr	D39V_01416	lytC	1,4-beta-N-acetylmuramidase, lyzozyme LytC	0	1	0	1	0	1	1
D39V_01416_p.Glu10Gln	D39V_01416	lytC	1,4-beta-N-acetylmuramidase, lyzozyme LytC	0	1	0	1	0	1	1
D39V_01418_p.Ser118Pro	D39V_01418	dnaD	Chromosome replication initiation protein DnaD	0	1	0	1	0	1	1
D39V_01421_p.Leu206Trp	D39V_01421	-	SAM-dependent methyltransferase	0	1	0	0	0	1	0
D39V_01421_p.Ala187Val	D39V_01421	-	SAM-dependent methyltransferase	0	1	0	0	0	1	0
D39V_01459_p.Arg272Gln	D39V_01459	-	Esterase/lipase	0	1	0	0	0	0	1
n.1468225A>G	D39V_01464 | D39V_01465	- | -	hypothetical protein | Hypothetical protein	0	1	0	0	0	1	0
D39V_01465_p.Thr25Ile	D39V_01465	-	Hypothetical protein	0	1	0	0	0	1	0
D39V_01465_p.Gly38Asp	D39V_01465	-	Hypothetical protein	0	1	0	0	0	1	0
D39V_01465_p.Ala44Thr	D39V_01465	-	Hypothetical protein	0	1	0	0	0	1	0
D39V_01465_p.Val53Ile	D39V_01465	-	Hypothetical protein	0	1	0	0	0	1	0
n.1469961GTAG>TTAT	D39V_01467 | D39V_01468	- | -	Hypothetical protein | hypothetical protein	0	1	0	0	0	1	0
n.1470111T>C	D39V_01468 | D39V_01469	- | dtd	hypothetical protein | D-tyrosyl-tRNA(Tyr) deacylase	0	1	0	0	0	1	0
n.1470181C>T	D39V_01468 | D39V_01469	- | dtd	hypothetical protein | D-tyrosyl-tRNA(Tyr) deacylase	0	1	0	0	0	1	0
D39V_01470_p.Met663Leu	D39V_01470	relA	Bifunctional guanosine-3',5'-bis(diphosphate) 3'-pyrophosphohydrolase/(p)ppGpp synthetase II	0	1	0	0	0	1	0
D39V_01472_p.Asp425Asn	D39V_01472	pepO	Neutral endopeptidase O	0	1	0	0	0	1	0
D39V_01472_p.Ala297Thr	D39V_01472	pepO	Neutral endopeptidase O	0	1	0	0	0	1	0
D39V_01472_p.Ser263Ala	D39V_01472	pepO	Neutral endopeptidase O	0	1	0	0	0	1	0
D39V_01475_p.Asp26Ala	D39V_01475	psaA	Manganese ABC transporter, periplasmic-binding protein PsaA	0	1	0	0	0	1	0
D39V_01476_p.Arg139His	D39V_01476	psaD	Thiol peroxidase, Tpx-type	0	1	0	0	0	1	0
D39V_01477_p.Ile876Phe	D39V_01477	-	ABC transporter, permease protein	0	1	0	0	0	1	0
D39V_01477_p.Val838Ile	D39V_01477	-	ABC transporter, permease protein	0	1	0	0	0	1	0
D39V_01477_p.Thr807Ile	D39V_01477	-	ABC transporter, permease protein	0	1	0	0	0	1	0
D39V_01477_p.Val766Ile	D39V_01477	-	ABC transporter, permease protein	0	1	0	0	0	1	0
D39V_01477_p.Ser746Asn	D39V_01477	-	ABC transporter, permease protein	0	1	0	0	0	1	0
D39V_01505_p.Pro296Ala	D39V_01505	satA	ABC transporter, putative N-acetylneuraminate-binding protein	1	1	1	1	1	1	1
D39V_01547_p.Val303Ala	D39V_01547	mvaS	Hydroxymethylglutaryl-CoA synthase	0	1	0	0	0	0	1
D39V_01547_p.Tyr195His	D39V_01547	mvaS	Hydroxymethylglutaryl-CoA synthase	0	1	0	0	0	0	1
D39V_01547_p.Asn172Tyr	D39V_01547	mvaS	Hydroxymethylglutaryl-CoA synthase	0	1	0	0	0	0	1
D39V_01672_p.Ile117Thr	D39V_01672	rdgB	Nucleoside 5-triphosphatase RdgB (dHAPTP, dITP, XTP-specific)	1	1	1	1	1	1	1
D39V_01675_p.Met446Ile	D39V_01675	treC	Trehalose-6-phosphate hydrolase	1	1	1	1	1	1	1
n.1675990G>A	D39V_01675 | D39V_01676	treC | treP	Trehalose-6-phosphate hydrolase | Trehalose-specific PTS IIBCA components	0	1	0	0	0	1	0
D39V_01676_p.Thr599Ile	D39V_01676	treP	Trehalose-specific PTS IIBCA components	0	1	0	0	0	1	0
D39V_01676_p.Leu499Pro	D39V_01676	treP	Trehalose-specific PTS IIBCA components	0	1	0	0	0	1	0
D39V_01676_p.Thr476Ile	D39V_01676	treP	Trehalose-specific PTS IIBCA components	0	1	0	0	0	1	0
D39V_01676_p.Ile422Thr	D39V_01676	treP	Trehalose-specific PTS IIBCA components	0	1	0	0	0	1	0
D39V_01676_p.Arg374Cys	D39V_01676	treP	Trehalose-specific PTS IIBCA components	0	1	0	0	0	1	0
D39V_01676_p.Asp359Gly	D39V_01676	treP	Trehalose-specific PTS IIBCA components	1	1	1	1	1	1	1
D39V_01676_p.Ala91Thr	D39V_01676	treP	Trehalose-specific PTS IIBCA components	0	1	0	0	0	1	0
D39V_01676_p.Gly36Arg	D39V_01676	treP	Trehalose-specific PTS IIBCA components	0	1	0	0	0	1	0
n.1678120G>A	D39V_01676 | D39V_01677	treP | treR	Trehalose-specific PTS IIBCA components | Trehalose operon transcriptional repressor	0	1	0	0	0	1	0
n.1678225AAA>CAG	D39V_01676 | D39V_01677	treP | treR	Trehalose-specific PTS IIBCA components | Trehalose operon transcriptional repressor	0	1	0	0	0	1	0
n.1679006T>C	D39V_01677 | D39V_01678	treR | -	Trehalose operon transcriptional repressor | IS1167 transposase	0	1	0	0	0	1	0
D39V_01679_p.Arg174Gln	D39V_01679	-	IS1167 transposase Orf2	0	1	0	0	0	1	0
n.1680444C>T	D39V_01679 | D39V_01680	- | amiF	IS1167 transposase Orf2 | Peptide ABC transporter ATP-binding protein AmiF	0	1	0	0	0	1	0
D39V_01680_p.Ter309Ter	D39V_01680	amiF	Peptide ABC transporter ATP-binding protein AmiF	0	1	0	0	0	1	0
D39V_01680_p.Ala298Thr	D39V_01680	amiF	Peptide ABC transporter ATP-binding protein AmiF	0	1	0	0	0	1	0
D39V_01680_p.Ser132Asn	D39V_01680	amiF	Peptide ABC transporter ATP-binding protein AmiF	0	1	0	0	0	1	0
D39V_01681_p.Asp88Glu	D39V_01681	amiE	Peptide ABC transporter ATP-binding protein AmiE	0	1	0	0	0	1	0
D39V_01683_p.Ala424Gly	D39V_01683	amiC	Peptide ABC transporter permease AmiC	0	1	0	0	0	1	0
D39V_01683_p.Gly374Val	D39V_01683	amiC	Peptide ABC transporter permease AmiC	0	1	0	0	0	1	0
D39V_01683_p.Ala320Thr	D39V_01683	amiC	Peptide ABC transporter permease AmiC	0	1	0	0	0	1	0
D39V_01683_p.Lys73Arg	D39V_01683	amiC	Peptide ABC transporter permease AmiC	0	1	0	0	0	1	0
D39V_01684_p.Ala626Val	D39V_01684	amiA	Peptide ABC transporter substrate-binding protein AmiA	0	1	0	0	0	1	0
D39V_01684_p.Lys557Arg	D39V_01684	amiA	Peptide ABC transporter substrate-binding protein AmiA	0	1	0	0	0	1	0
D39V_01685_p.Ala125Val	D39V_01685	tacL	Wall teichoic acid biosynthesis protein RafX	0	1	0	0	0	1	0
n.1688865T>A	D39V_01685 | D39V_01686	tacL | gtfA	Wall teichoic acid biosynthesis protein RafX | Sucrose phosphorylase	0	1	0	0	0	1	0
D39V_01686_p.Val460Ala	D39V_01686	gtfA	Sucrose phosphorylase	0	1	0	0	0	1	0
D39V_01686_p.Asp351Glu	D39V_01686	gtfA	Sucrose phosphorylase	0	1	0	0	0	1	0
D39V_01686_p.Leu231Phe	D39V_01686	gtfA	Sucrose phosphorylase	0	1	0	0	0	1	0
D39V_01686_p.Ala225Thr	D39V_01686	gtfA	Sucrose phosphorylase	0	1	0	0	0	1	0
D39V_01752_p.Val119Ala	D39V_01752	cinA	Bifunctional ADP-ribose pyrophosphatase/nicotinamide-nucleotide amidase	1	1	1	1	1	1	1
D39V_01785_p.His261Arg	D39V_01785	yidC1	Inner membrane protein translocase component YidC1	0	1	0	1	0	0	0
D39V_01785_p.Ser269Pro	D39V_01785	yidC1	Inner membrane protein translocase component YidC1	0	1	0	1	0	0	0
D39V_01785_p.Thr276Lys	D39V_01785	yidC1	Inner membrane protein translocase component YidC1	0	1	0	1	0	0	0
n.1770547G>A	D39V_01785 | D39V_01786	yidC1 | pflA	Inner membrane protein translocase component YidC1 | Pyruvate formate-lyase activating enzyme	0	1	0	1	0	0	0
D39V_01805_p.Val2Ala	D39V_01805	-	Universal stress protein family protein	1	1	1	1	1	1	1
D39V_01808_p.Ala65Thr	D39V_01808	ccpA	Catabolite control protein A	1	1	1	1	1	1	1
n.1792554A>C	D39V_01808 | D39V_01809	ccpA | -	Catabolite control protein A | Two-component system response regulator	0	1	0	0	0	1	0
n.1792561G>T	D39V_01808 | D39V_01809	ccpA | -	Catabolite control protein A | Two-component system response regulator	0	1	0	0	0	1	0
D39V_01844_p.Thr72Ile	D39V_01844	bguB	Cellobiose-specific PTS IIB component	0	1	0	0	0	1	0
n.1818789G>A	D39V_01845 | D39V_01846	bguC | adhE	Cellobiose-specific PTS IIA component | Bifunctional acetaldehyde dehydrogenase/alcohol dehydrogenase	0	1	0	0	0	1	0
n.1818815G>A	D39V_01845 | D39V_01846	bguC | adhE	Cellobiose-specific PTS IIA component | Bifunctional acetaldehyde dehydrogenase/alcohol dehydrogenase	0	1	0	0	0	1	0
n.1818918GTATTG>ATGTTA	D39V_01845 | D39V_01846	bguC | adhE	Cellobiose-specific PTS IIA component | Bifunctional acetaldehyde dehydrogenase/alcohol dehydrogenase	0	1	0	0	0	1	0
n.1818943CAA>TAG	D39V_01845 | D39V_01846	bguC | adhE	Cellobiose-specific PTS IIA component | Bifunctional acetaldehyde dehydrogenase/alcohol dehydrogenase	0	1	0	0	0	1	0
n.1818968A>G	D39V_01845 | D39V_01846	bguC | adhE	Cellobiose-specific PTS IIA component | Bifunctional acetaldehyde dehydrogenase/alcohol dehydrogenase	0	1	0	0	0	1	0
n.1819036G>A	D39V_01845 | D39V_01846	bguC | adhE	Cellobiose-specific PTS IIA component | Bifunctional acetaldehyde dehydrogenase/alcohol dehydrogenase	0	1	0	0	0	1	0
n.1819113T>C	D39V_01845 | D39V_01846	bguC | adhE	Cellobiose-specific PTS IIA component | Bifunctional acetaldehyde dehydrogenase/alcohol dehydrogenase	0	1	0	0	0	1	0
n.1819143T>C	D39V_01845 | D39V_01846	bguC | adhE	Cellobiose-specific PTS IIA component | Bifunctional acetaldehyde dehydrogenase/alcohol dehydrogenase	0	1	0	0	0	1	0
n.1819414T>G	D39V_01845 | D39V_01846	bguC | adhE	Cellobiose-specific PTS IIA component | Bifunctional acetaldehyde dehydrogenase/alcohol dehydrogenase	0	1	0	0	0	1	0
n.1819427AGAAC>GGAAT	D39V_01845 | D39V_01846	bguC | adhE	Cellobiose-specific PTS IIA component | Bifunctional acetaldehyde dehydrogenase/alcohol dehydrogenase	0	1	0	0	0	1	0
n.1819630G>T	D39V_01845 | D39V_01846	bguC | adhE	Cellobiose-specific PTS IIA component | Bifunctional acetaldehyde dehydrogenase/alcohol dehydrogenase	0	1	0	0	0	1	0
D39V_01846_p.Asn38Asp	D39V_01846	adhE	Bifunctional acetaldehyde dehydrogenase/alcohol dehydrogenase	0	1	0	0	0	1	0
n.1822403C>T	D39V_01846 | D39V_01847	adhE | -	Bifunctional acetaldehyde dehydrogenase/alcohol dehydrogenase | Hypothetical protein	0	1	0	0	0	1	0
n.1822551C>G	D39V_01846 | D39V_01847	adhE | -	Bifunctional acetaldehyde dehydrogenase/alcohol dehydrogenase | Hypothetical protein	0	1	0	0	0	1	0
n.1822583ACAG>GCAA	D39V_01846 | D39V_01847	adhE | -	Bifunctional acetaldehyde dehydrogenase/alcohol dehydrogenase | Hypothetical protein	0	1	0	0	0	1	0
n.1822603TA>CG	D39V_01846 | D39V_01847	adhE | -	Bifunctional acetaldehyde dehydrogenase/alcohol dehydrogenase | Hypothetical protein	0	1	0	0	0	1	0
D39V_01847_p.Leu22Ile	D39V_01847	-	Hypothetical protein	0	1	0	0	0	1	0
D39V_01848_p.Ile88Val	D39V_01848	-	Low molecular weight protein tyrosine phosphatase	0	1	0	0	0	1	0
D39V_01848_p.Gln55Glu	D39V_01848	-	Low molecular weight protein tyrosine phosphatase	0	1	0	0	0	1	0
D39V_01874_p.His83Tyr	D39V_01874	-	DNA-binding protein	1	1	1	1	1	1	1
D39V_01921_p.Ile2Thr	D39V_01921	pstC1	Phosphate transport system permease protein PstC1	0	1	0	1	0	0	0
D39V_01921_p.Ser136Thr	D39V_01921	pstC1	Phosphate transport system permease protein PstC1	0	1	0	1	0	0	0
D39V_01922_p.Asn215Ser	D39V_01922	pstA1	Phosphate transport system permease protein PstA1	0	1	0	1	0	0	0
D39V_01924_p.Thr62Ala	D39V_01924	phoU1	Phosphate transport system regulatory protein PhoU1	0	1	0	1	0	0	0
D39V_01925_p.Thr2Asn	D39V_01925	-	IS1380 family transposase ISSpn5	0	1	0	1	0	0	0
D39V_01925_p.Ala138fs	D39V_01925	-	IS1380 family transposase ISSpn5	0	1	0	1	0	0	0
n.1886986G>A	D39V_01925 | D39V_01926	- | -	IS1380 family transposase ISSpn5 | Transcriptional regulator	0	1	0	1	0	0	0
n.1887025C>T	D39V_01925 | D39V_01926	- | -	IS1380 family transposase ISSpn5 | Transcriptional regulator	0	1	0	1	0	0	0
D39V_01926_p.Ala142Thr	D39V_01926	-	Transcriptional regulator	0	1	0	1	0	0	0
D39V_01926_p.Phe114fs	D39V_01926	-	Transcriptional regulator	0	1	0	1	0	0	0
D39V_01926_p.Glu71Gly	D39V_01926	-	Transcriptional regulator	0	1	0	1	0	0	0
D39V_01926_p.Ser11Gly	D39V_01926	-	Transcriptional regulator	0	1	0	1	0	0	0
D39V_01926_p.Glu5Gly	D39V_01926	-	Transcriptional regulator	0	1	0	1	0	0	0
n.1887604A>G	D39V_01926 | D39V_01927	- | gpsA	Transcriptional regulator | Glycerol-3-phosphate dehydrogenase [NAD(P)+]	0	1	0	1	0	0	0
n.1887612C>T	D39V_01926 | D39V_01927	- | gpsA	Transcriptional regulator | Glycerol-3-phosphate dehydrogenase [NAD(P)+]	0	1	0	1	0	0	0
n.1887688A>C	D39V_01926 | D39V_01927	- | gpsA	Transcriptional regulator | Glycerol-3-phosphate dehydrogenase [NAD(P)+]	0	1	0	1	0	0	0
D39V_01927_p.Asn73Asp	D39V_01927	gpsA	Glycerol-3-phosphate dehydrogenase [NAD(P)+]	0	1	0	1	0	0	0
D39V_01928_p.Lys154Glu	D39V_01928	galU	UTP--glucose-1-phosphate uridylyltransferase	0	1	0	1	0	0	0
D39V_01928_p.Gln220Glu	D39V_01928	galU	UTP--glucose-1-phosphate uridylyltransferase	0	1	0	1	0	0	0
D39V_01928_p.Asn224Lys	D39V_01928	galU	UTP--glucose-1-phosphate uridylyltransferase	0	1	0	1	0	0	0
D39V_01929_p.Ala30Thr	D39V_01929	-	Rhomboid family serine protease	0	1	0	1	0	0	0
D39V_01929_p.Ala20Thr	D39V_01929	-	Rhomboid family serine protease	0	1	0	1	0	0	0
D39V_01930_p.IleTyr152ValHis	D39V_01930	-	5-formyltetrahydrofolate cyclo-ligase	0	1	0	1	0	0	0
D39V_01930_p.Arg147His	D39V_01930	-	5-formyltetrahydrofolate cyclo-ligase	0	1	0	1	0	0	0
D39V_01930_p.Lys126Asp	D39V_01930	-	5-formyltetrahydrofolate cyclo-ligase	0	1	0	1	0	0	0
D39V_01930_p.Ala110Val	D39V_01930	-	5-formyltetrahydrofolate cyclo-ligase	0	1	0	1	0	0	0
D39V_01930_p.Val105Leu	D39V_01930	-	5-formyltetrahydrofolate cyclo-ligase	0	1	0	1	0	0	0
D39V_01930_p.Ser95Ala	D39V_01930	-	5-formyltetrahydrofolate cyclo-ligase	0	1	0	1	0	0	0
D39V_01930_p.Ala85Val	D39V_01930	-	5-formyltetrahydrofolate cyclo-ligase	0	1	0	1	0	0	0
D39V_01930_p.Glu82Asp	D39V_01930	-	5-formyltetrahydrofolate cyclo-ligase	0	1	0	1	0	0	0
D39V_01930_p.His34Gln	D39V_01930	-	5-formyltetrahydrofolate cyclo-ligase	0	1	0	1	0	0	0
D39V_01930_p.Leu32Ile	D39V_01930	-	5-formyltetrahydrofolate cyclo-ligase	0	1	0	1	0	0	0
D39V_01930_p.Ile16Leu	D39V_01930	-	5-formyltetrahydrofolate cyclo-ligase	0	1	0	1	0	0	0
n.1890913G>T	D39V_01930 | D39V_01931	- | hipO	5-formyltetrahydrofolate cyclo-ligase | N-acetyl-L,L-diaminopimelate deacetylase	0	1	0	1	0	0	0
D39V_01931_p.Asp148Asn	D39V_01931	hipO	N-acetyl-L,L-diaminopimelate deacetylase	0	1	0	1	0	0	0
D39V_01931_p.Asp140Gly	D39V_01931	hipO	N-acetyl-L,L-diaminopimelate deacetylase	0	1	0	1	0	0	0
D39V_01991_p.Ser145Asn	D39V_01991	fucI	Bifunctional L-fucose isomerase/D-arabinose ketol-isomerase	0	1	0	0	0	1	0
D39V_01991_p.Ala127Thr	D39V_01991	fucI	Bifunctional L-fucose isomerase/D-arabinose ketol-isomerase	0	1	0	0	0	1	0
D39V_02006_p.Phe252Val	D39V_02006	dltD	Poly(glycerophosphate chain) D-alanine transfer protein DltD	1	1	1	1	1	1	1
D39V_02030_p.His39Tyr	D39V_02030	cbpD	Choline-binding protein D	1	1	1	1	1	1	1
D39V_02045_p.Pro186Ser	D39V_02045	mreC	Cell shape-determining protein MreC	1	1	1	1	1	1	1

## Sheet: Table_S3D
Table S3. (D) SNPs transformed in the CCRI15681-derived R6 transformants.
aCDS SNPs are prefixed by the locus tag of the corresponding CDS (Table S1D) while intergenic SNPs are prefixed by “n.” followed by the position in the S. pneumoniae D39V genome (1).
1. Slager J, Aprianto R, Veening J-W. 2018. Deep genome annotation of the opportunistic human pathogen Streptococcus pneumoniae D39. Nucleic Acids Research 46:9971–9989.
Significant hit detected by both Scoary and Pyseer		SNPs in gene clusters containing sulA
Significant hit detected only by Scoary		SNP known to be involved in sulfonamide resistance
Significant hit detected only by Pyseer		SNPs in gene clusters containing folA
		SNPs in gene clusters containing pbp genes
						1st generation				2nd generation						3rd generation
SNPa	Locus_tag	Gene	Product	R6 [1]	CCRI15681 [1024]	T15 [128]	T16 [128]	T17 [128]	T18 [256]	T16.1 [256]	T16.2 [256]	T16.3 [512]	T16.4 [512]	T18.1 [512]	T18.2 [512]	T16.2.1 [512]	T16.2.2 [512]	T16.3.1 [1024]	T16.3.2 [1024]	T16.4.1 [1024]	T16.4.2 [1024]	T18.2.1 [1024]	T18.2.2 [1024]
D39V_00046_p.Val35Ala	D39V_00046	-	IS1167 transposase Orf2	0	1	0	1	0	0	0	0	0	0	0	0	0	0	0	0	0	1	0	0
D39V_00059_p.Gln317Lys	D39V_00059	purK	N5-carboxyaminoimidazole ribonucleotide synthase	0	1	0	0	0	0	0	0	0	0	0	0	0	0	0	0	0	1	0	0
D39V_00059_p.Phe347Ile	D39V_00059	purK	N5-carboxyaminoimidazole ribonucleotide synthase	0	1	0	0	0	0	0	0	0	0	0	0	0	0	0	0	0	1	0	0
D39V_00059_p.AspVal349AsnGlu	D39V_00059	purK	N5-carboxyaminoimidazole ribonucleotide synthase	0	1	0	0	0	0	0	0	0	0	0	0	0	0	0	0	0	1	0	0
D39V_00060_p.Glu70Gly	D39V_00060	-	Hypothetical protein	0	1	0	0	0	0	0	0	0	0	0	0	0	0	0	0	0	1	0	0
D39V_00079_p.ValVal44GlyLeu	D39V_00079	pavB	Cell wall surface anchor family protein PavB	0	1	0	1	0	0	0	0	0	0	0	0	0	0	0	0	0	0	0	0
D39V_00079_p.Lys119Glu	D39V_00079	pavB	Cell wall surface anchor family protein PavB	0	1	0	1	0	0	0	0	0	0	0	0	0	0	0	0	0	0	0	0
D39V_00079_p.Val126Ala	D39V_00079	pavB	Cell wall surface anchor family protein PavB	0	1	0	1	0	0	0	0	0	0	0	0	0	0	0	0	0	0	0	0
D39V_00079_p.Glu302Gln	D39V_00079	pavB	Cell wall surface anchor family protein PavB	0	1	0	1	0	0	0	0	0	0	0	0	0	0	0	0	0	0	0	0
n.87265A>T	D39V_00082 | D39V_00083	rpsD | -	SSU ribosomal protein S4p (S9e) | Hypothetical protein	0	1	0	0	0	0	0	0	0	0	0	0	0	0	0	0	0	1	0	0
n.87446A>G	D39V_00082 | D39V_00083	rpsD | -	SSU ribosomal protein S4p (S9e) | Hypothetical protein	0	1	0	0	0	0	0	0	0	0	0	0	0	0	0	0	0	1	0	0
D39V_00083_p.Asn20Lys	D39V_00083	-	Hypothetical protein	0	1	0	0	0	0	0	0	0	0	0	0	0	0	0	0	0	1	0	0
n.90140GAAAT>AAAAG	D39V_00086 | D39V_00087	- | -	ABC transporter permease protein | ABC transporter substrate-binding protein	0	1	0	0	1	0	0	0	0	0	0	0	0	0	0	0	0	0	0	0
n.92023C>T	D39V_00087 | D39V_00088	- | -	ABC transporter substrate-binding protein | hypothetical protein	0	1	0	0	1	0	0	0	0	0	0	0	0	0	0	0	0	0	0	0
n.92081GTA>ATG	D39V_00087 | D39V_00088	- | -	ABC transporter substrate-binding protein | hypothetical protein	0	1	0	0	1	0	0	0	0	0	0	0	0	0	0	0	0	0	0	0
D39V_00092_p.Ala54Val	D39V_00092	ptvA	Integral membrane protein (putative)	0	1	0	0	1	0	0	0	0	0	0	0	0	0	0	0	0	0	0	0
D39V_00092_p.Ile38Val	D39V_00092	ptvA	Integral membrane protein (putative)	0	1	0	0	1	0	0	0	0	0	0	0	0	0	0	0	0	0	0	0
D39V_00094_p.Ser363Ala	D39V_00094	-	Cyanate permease	0	1	0	0	1	0	0	0	0	0	0	0	0	0	0	0	0	0	0	0
n.101900AA>GG	D39V_00097 | D39V_00098	- | gph	Hypothetical protein | Phosphoglycolate phosphatase	0	1	1	0	0	0	0	0	0	0	0	0	0	0	0	0	0	0	0	0
n.101906TA>CG	D39V_00097 | D39V_00098	- | gph	Hypothetical protein | Phosphoglycolate phosphatase	0	1	1	0	0	0	0	0	0	0	0	0	0	0	0	0	0	0	0	0
D39V_00098_p.Ter211Ter	D39V_00098	gph	Phosphoglycolate phosphatase	0	1	1	0	0	0	0	0	0	0	0	0	0	0	0	0	0	0	0	0
D39V_00098_p.Leu203Ile	D39V_00098	gph	Phosphoglycolate phosphatase	0	1	1	0	0	0	0	0	0	0	0	0	0	0	0	0	0	0	0	0
D39V_00098_p.Arg171Gln	D39V_00098	gph	Phosphoglycolate phosphatase	0	1	1	0	0	0	0	0	0	0	0	0	0	0	0	0	0	0	0	0
D39V_00098_p.Leu168Gln	D39V_00098	gph	Phosphoglycolate phosphatase	0	1	1	0	0	0	0	0	0	0	0	0	0	0	0	0	0	0	0	0
D39V_00098_p.ValProGln153AlaProGlu	D39V_00098	gph	Phosphoglycolate phosphatase	0	1	1	0	0	0	0	0	0	0	0	0	0	0	0	0	0	0	0	0
D39V_00098_p.Gln148His	D39V_00098	gph	Phosphoglycolate phosphatase	0	1	1	0	0	0	0	0	0	0	0	0	0	0	0	0	0	0	0	0
D39V_00098_p.His144Arg	D39V_00098	gph	Phosphoglycolate phosphatase	0	1	1	0	0	0	0	0	0	0	0	0	0	0	0	0	0	0	0	0
D39V_00098_p.His123Phe	D39V_00098	gph	Phosphoglycolate phosphatase	0	1	1	0	0	0	0	0	0	0	0	0	0	0	0	0	0	0	0	0
D39V_00098_p.Glu121Gly	D39V_00098	gph	Phosphoglycolate phosphatase	0	1	1	0	0	0	0	0	0	0	0	0	0	0	0	0	0	0	0	0
D39V_00098_p.Ala117Thr	D39V_00098	gph	Phosphoglycolate phosphatase	0	1	1	0	0	0	0	0	0	0	0	0	0	0	0	0	0	0	0	0
D39V_00098_p.Ser111Pro	D39V_00098	gph	Phosphoglycolate phosphatase	0	1	1	0	0	0	0	0	0	0	0	0	0	0	0	0	0	0	0	0
D39V_00098_p.Glu95Lys	D39V_00098	gph	Phosphoglycolate phosphatase	0	1	1	0	0	0	0	0	0	0	0	0	0	0	0	0	0	0	0	0
D39V_00098_p.GlnIleIle88HisIleVal	D39V_00098	gph	Phosphoglycolate phosphatase	0	1	1	0	0	0	0	0	0	0	0	0	0	0	0	0	0	0	0	0
D39V_00098_p.Tyr81His	D39V_00098	gph	Phosphoglycolate phosphatase	0	1	1	0	0	0	0	0	0	0	0	0	0	0	0	0	0	0	0	0
D39V_00098_p.Asp62Glu	D39V_00098	gph	Phosphoglycolate phosphatase	0	1	1	0	0	0	0	0	0	0	0	0	0	0	0	0	0	0	0	0
D39V_00098_p.Ser60Pro	D39V_00098	gph	Phosphoglycolate phosphatase	0	1	1	0	0	0	0	0	0	0	0	0	0	0	0	0	0	0	0	0
D39V_00098_p.Ser53Asn	D39V_00098	gph	Phosphoglycolate phosphatase	0	1	1	0	0	0	0	0	0	0	0	0	0	0	0	0	0	0	0	0
D39V_00098_p.Tyr28His	D39V_00098	gph	Phosphoglycolate phosphatase	0	1	1	0	0	0	0	0	0	0	0	0	0	0	0	0	0	0	0	0
n.102571G>A	D39V_00098 | D39V_00099	gph | sdhA	Phosphoglycolate phosphatase | L-serine dehydratase, alpha subunit	0	1	1	0	0	0	0	0	0	0	0	0	0	0	0	0	0	0	0	0
D39V_00099_p.Thr276Ala	D39V_00099	sdhA	L-serine dehydratase, alpha subunit	0	1	1	0	0	0	0	0	0	0	0	0	0	0	0	0	0	0	0	0
D39V_00099_p.Glu80Lys	D39V_00099	sdhA	L-serine dehydratase, alpha subunit	0	1	1	0	0	0	0	0	0	0	0	0	0	0	0	0	0	0	0	0
D39V_00101_p.Ala107_Val111del	D39V_00101	-	Aggregation-promoting factor	0	1	1	0	0	0	0	0	0	0	0	0	0	0	0	0	0	0	0	0
n.104897GA>AG	D39V_00101 | D39V_00102	- | -	Aggregation-promoting factor | Putative bacteriocin	0	1	1	0	0	0	0	0	0	0	0	0	0	0	0	0	0	0	0	0
n.104907AA>GC	D39V_00101 | D39V_00102	- | -	Aggregation-promoting factor | Putative bacteriocin	0	1	1	0	0	0	0	0	0	0	0	0	0	0	0	0	0	0	0	0
D39V_00110_p.Met571Ile	D39V_00110	comA_2	Competence-stimulating peptide ABC transporter ATP-binding protein ComA	0	1	0	1	0	0	0	0	0	0	0	0	0	0	0	0	0	0	0	0
D39V_00110_p.Thr638Ile	D39V_00110	comA_2	Competence-stimulating peptide ABC transporter ATP-binding protein ComA	0	1	0	1	0	0	0	0	0	0	0	0	0	0	0	0	0	0	0	0
D39V_00111_p.Arg36Lys	D39V_00111	-	Hypothetical protein	0	1	0	1	0	0	0	0	0	0	0	0	0	0	0	0	0	0	0	0
D39V_00111_p.Ile150Arg	D39V_00111	-	Hypothetical protein	0	1	0	1	0	0	0	0	0	0	0	0	0	0	1	0	0	0	0	0
D39V_00112_p.Ser69Gly	D39V_00112	-	HlyD family secretion protein	0	1	0	1	0	0	0	0	0	0	0	0	0	0	1	0	0	0	0	0
D39V_00112_p.Val110Glu	D39V_00112	-	HlyD family secretion protein	0	1	0	1	0	0	0	0	0	0	0	0	0	0	1	0	0	0	0	0
D39V_00112_p.ArgMet132HisLeu	D39V_00112	-	HlyD family secretion protein	0	1	0	0	0	0	0	0	0	0	0	0	0	0	1	0	0	0	0	0
D39V_00112_p.Thr190Ala	D39V_00112	-	HlyD family secretion protein	0	1	0	0	0	0	0	0	0	0	0	0	0	0	1	0	0	0	0	0
D39V_00112_p.Ile196Leu	D39V_00112	-	HlyD family secretion protein	0	1	0	0	0	0	0	0	0	0	0	0	0	0	1	0	0	0	0	0
D39V_00112_p.Leu224Ser	D39V_00112	-	HlyD family secretion protein	0	1	0	0	0	0	0	0	0	0	0	0	0	0	1	0	0	0	0	0
D39V_00112_p.Asp260Asn	D39V_00112	-	HlyD family secretion protein	0	1	0	0	0	0	0	0	0	0	0	0	0	0	1	0	0	0	0	0
D39V_00112_p.Val273Ile	D39V_00112	-	HlyD family secretion protein	0	1	0	0	0	0	0	0	0	0	0	0	0	0	1	0	0	0	0	0
D39V_00112_p.Val362Ala	D39V_00112	-	HlyD family secretion protein	0	1	0	0	0	0	0	0	0	0	0	0	0	0	1	0	0	0	0	0
n.122788A>G	D39V_00117 | D39V_00118	- | -	Hypothetical protein | Hypothetical protein	0	1	0	0	0	0	0	0	0	0	0	0	0	0	1	0	0	0	0	0
n.122837C>T	D39V_00117 | D39V_00118	- | -	Hypothetical protein | Hypothetical protein	0	1	0	0	0	0	0	0	0	0	0	0	0	0	1	0	0	0	0	0
n.122910T>TA	D39V_00117 | D39V_00118	- | -	Hypothetical protein | Hypothetical protein	0	1	0	0	0	0	0	0	0	0	0	0	0	0	1	0	0	0	0	0
D39V_00118_p.Ser151Leu	D39V_00118	-	Hypothetical protein	0	1	0	0	0	0	0	0	0	0	0	0	0	0	1	0	0	0	0	0
D39V_00118_p.Met316Ile	D39V_00118	-	Hypothetical protein	0	1	0	0	0	0	0	0	0	0	0	0	0	0	1	0	0	0	0	0
n.123893C>T	D39V_00118 | D39V_00119	- | -	Hypothetical protein | Hypothetical protein	0	1	0	0	0	0	0	0	0	0	0	0	0	0	1	0	0	0	0	0
D39V_00119_p.Ala11Val	D39V_00119	-	Hypothetical protein	0	1	0	0	0	0	0	0	0	0	0	0	0	0	1	0	0	0	0	0
D39V_00119_p.Leu27Pro	D39V_00119	-	Hypothetical protein	0	1	0	0	0	0	0	0	0	0	0	0	0	0	1	0	0	0	0	0
D39V_00119_p.Gly61Arg	D39V_00119	-	Hypothetical protein	0	1	0	0	0	0	0	0	0	0	0	0	0	0	1	0	0	0	0	0
n.149579A>C	D39V_00146 | D39V_00147	ugd | mutR1	UDP-glucose 6-dehydrogenase | Positive transcriptional regulator, MutR family	0	1	0	0	0	0	0	0	0	0	1	1	0	0	0	0	0	0	1	1
D39V_00172_p.Gly137Asp	D39V_00172	ruvA	Holliday junction DNA helicase RuvA	0	1	0	0	0	0	0	0	0	1	0	0	0	0	0	0	1	1	0	0
D39V_00173_p.Ala32Val	D39V_00173	tag	DNA-3-methyladenine glycosylase	0	1	0	0	0	0	0	0	0	1	0	0	0	0	0	0	1	1	0	0
D39V_00173_p.Ala61Val	D39V_00173	tag	DNA-3-methyladenine glycosylase	0	1	0	0	0	0	0	0	0	1	0	0	0	0	0	0	1	1	0	0
D39V_00173_p.Ile94Leu	D39V_00173	tag	DNA-3-methyladenine glycosylase	0	1	0	0	0	0	0	0	0	1	0	0	0	0	0	0	1	1	0	0
D39V_00173_p.Ala103Val	D39V_00173	tag	DNA-3-methyladenine glycosylase	0	1	0	0	0	0	0	0	0	1	0	0	0	0	0	0	1	1	0	0
D39V_00174_p.Ala35Val	D39V_00174	-	CAAX amino terminal protease family protein	0	1	0	0	0	0	0	0	0	1	0	0	0	0	0	0	1	1	0	0
D39V_00174_p.Gly101Arg	D39V_00174	-	CAAX amino terminal protease family protein	0	1	0	0	0	0	0	0	0	1	0	0	0	0	0	0	1	1	0	0
D39V_00174_p.Ser152Pro	D39V_00174	-	CAAX amino terminal protease family protein	0	1	0	0	0	0	0	0	0	1	0	0	0	0	0	0	1	1	0	0
n.176479G>A	D39V_00174 | D39V_00175	- | -	CAAX amino terminal protease family protein | Muramoyltetrapeptide carboxypeptidase	0	1	0	0	0	0	0	0	0	1	0	0	0	0	0	0	1	1	0	0
n.176546TTG>ACA	D39V_00174 | D39V_00175	- | -	CAAX amino terminal protease family protein | Muramoyltetrapeptide carboxypeptidase	0	1	0	0	0	0	0	0	0	1	0	0	0	0	0	0	1	1	0	0
n.176555T>C	D39V_00174 | D39V_00175	- | -	CAAX amino terminal protease family protein | Muramoyltetrapeptide carboxypeptidase	0	1	0	0	0	0	0	0	0	1	0	0	0	0	0	0	1	1	0	0
n.176578A>G	D39V_00174 | D39V_00175	- | -	CAAX amino terminal protease family protein | Muramoyltetrapeptide carboxypeptidase	0	1	0	0	0	0	0	0	0	1	0	0	0	0	0	0	1	1	0	0
D39V_00175_p.Ser255Pro	D39V_00175	-	Muramoyltetrapeptide carboxypeptidase	0	1	0	0	0	0	0	0	0	1	0	0	0	0	0	0	1	1	0	0
D39V_00175_p.Gln230Pro	D39V_00175	-	Muramoyltetrapeptide carboxypeptidase	0	1	0	0	0	0	0	0	0	1	0	0	0	0	0	0	1	1	0	0
D39V_00185_p.Ala97Thr	D39V_00185	folC	Bifunctional dihydrofolate synthase/folylpolyglutamate synthase	0	1	0	0	0	0	0	0	0	0	1	1	0	0	0	0	0	0	1	1
D39V_00185_p.Asp112Ala	D39V_00185	folC	Bifunctional dihydrofolate synthase/folylpolyglutamate synthase	0	1	0	0	0	0	0	0	0	0	1	1	0	0	0	0	0	0	1	1
D39V_00185_p.Gly130Glu	D39V_00185	folC	Bifunctional dihydrofolate synthase/folylpolyglutamate synthase	0	1	0	0	0	0	0	0	0	0	1	1	0	0	0	0	0	0	1	1
D39V_00185_p.SerVal223LeuMet	D39V_00185	folC	Bifunctional dihydrofolate synthase/folylpolyglutamate synthase	0	1	0	0	0	0	0	0	0	0	1	1	0	0	0	0	0	0	1	1
D39V_00185_p.Ser329Ala	D39V_00185	folC	Bifunctional dihydrofolate synthase/folylpolyglutamate synthase	0	1	0	0	0	0	0	0	0	0	1	1	0	0	0	0	0	0	1	1
D39V_00185_p.Asn345Lys	D39V_00185	folC	Bifunctional dihydrofolate synthase/folylpolyglutamate synthase	0	1	0	0	0	0	0	0	0	0	1	1	0	0	0	0	0	0	1	1
D39V_00185_p.Met353Val	D39V_00185	folC	Bifunctional dihydrofolate synthase/folylpolyglutamate synthase	0	1	0	0	0	0	0	0	0	0	1	1	0	0	0	0	0	0	1	1
D39V_00185_p.Ser361Ala	D39V_00185	folC	Bifunctional dihydrofolate synthase/folylpolyglutamate synthase	0	1	0	0	0	0	0	0	0	0	1	1	0	0	0	0	0	0	1	1
D39V_00185_p.Thr365Arg	D39V_00185	folC	Bifunctional dihydrofolate synthase/folylpolyglutamate synthase	0	1	0	0	0	0	0	0	0	0	1	1	0	0	0	0	0	0	1	1
D39V_00185_p.HisValIlePro371AspIleValSer	D39V_00185	folC	Bifunctional dihydrofolate synthase/folylpolyglutamate synthase	0	1	0	0	0	0	0	0	0	0	1	1	0	0	0	0	0	0	1	1
D39V_00185_p.Ser382Asp	D39V_00185	folC	Bifunctional dihydrofolate synthase/folylpolyglutamate synthase	0	1	0	0	0	0	0	0	0	0	1	1	0	0	0	0	0	0	1	1
n.187533T>G	D39V_00185 | D39V_00186	folC | -	Bifunctional dihydrofolate synthase/folylpolyglutamate synthase | Hypothetical protein	0	1	0	0	0	0	0	0	0	0	1	1	0	0	0	0	0	0	1	1
n.188101T>C	D39V_00186 | D39V_00187	- | cls	Hypothetical protein | Cardiolipin synthetase	0	1	0	0	0	0	0	0	0	0	1	1	0	0	0	0	0	0	1	1
D39V_00188_p.Gln15Arg	D39V_00188	-	Hypothetical protein	0	1	0	0	0	0	0	0	0	0	1	1	0	0	0	0	0	0	1	1
n.191632G>A	D39V_00189 | D39V_00190	- | nrdD	Competence-damage induced protein | Ribonucleotide reductase of class III, large subunit	0	1	0	0	0	0	0	0	0	0	1	1	0	0	0	0	0	0	1	1
D39V_00190_p.Thr37Lys	D39V_00190	nrdD	Ribonucleotide reductase of class III, large subunit	0	1	0	0	0	0	0	0	0	0	1	1	0	0	0	0	0	0	1	1
n.193913C>T	D39V_00190 | D39V_00191	nrdD | -	Ribonucleotide reductase of class III, large subunit | Acetyltransferase	0	1	0	0	0	0	1	1	1	1	0	0	1	1	1	1	1	1	0	0
n.194034A>G	D39V_00190 | D39V_00191	nrdD | -	Ribonucleotide reductase of class III, large subunit | Acetyltransferase	0	1	0	0	0	0	1	1	1	1	0	0	1	1	1	1	1	1	0	0
D39V_00191_p.PheGlnSerPro24SerGlnSerAla	D39V_00191	-	Acetyltransferase	0	1	0	0	0	0	1	1	1	1	0	0	1	1	1	1	1	1	0	0
D39V_00191_p.Asp42Glu	D39V_00191	-	Acetyltransferase	0	1	0	0	0	0	1	1	1	1	0	0	1	1	1	1	1	1	0	0
D39V_00192_p.Ser40Ala	D39V_00192	nrdG	Ribonucleotide reductase of class III, activating protein	0	1	0	0	0	0	1	1	1	1	0	0	1	1	1	1	1	1	0	0
D39V_00192_p.Pro109Ser	D39V_00192	nrdG	Ribonucleotide reductase of class III, activating protein	0	1	0	0	0	0	1	1	1	1	0	0	1	1	1	1	1	1	0	0
D39V_00193_p.Phe35Leu	D39V_00193	-	Hypothetical protein	0	1	0	0	0	0	1	1	1	1	0	0	1	1	1	1	1	1	0	0
D39V_00193_p.Tyr40Ser	D39V_00193	-	Hypothetical protein	0	1	0	0	0	0	1	1	1	1	0	0	1	1	1	1	1	1	0	0
D39V_00193_p.His62Tyr	D39V_00193	-	Hypothetical protein	0	1	0	0	0	0	1	1	1	1	0	0	1	1	1	1	1	1	0	0
D39V_00193_p.His82Tyr	D39V_00193	-	Hypothetical protein	0	1	0	0	0	0	1	1	1	1	0	0	1	1	1	1	1	1	0	0
D39V_00193_p.Leu153Phe	D39V_00193	-	Hypothetical protein	0	1	0	0	0	0	1	1	1	1	0	0	1	1	1	1	1	1	0	0
n.195746GTATAGAAGAAA>G	D39V_00193 | D39V_00194	- | rpsJ	Hypothetical protein | SSU ribosomal protein S10p (S20e)	0	1	0	0	0	0	1	1	1	1	0	0	1	1	1	1	1	1	0	0
n.195829AGC>CT	D39V_00193 | D39V_00194	- | rpsJ	Hypothetical protein | SSU ribosomal protein S10p (S20e)	0	1	0	0	0	0	1	1	1	1	0	0	1	1	1	1	1	1	0	0
n.195857C>A	D39V_00193 | D39V_00194	- | rpsJ	Hypothetical protein | SSU ribosomal protein S10p (S20e)	0	1	0	0	0	0	1	1	1	1	0	0	1	1	1	1	1	1	0	0
n.196502TA>T	D39V_00194 | D39V_00195	rpsJ | rplC	SSU ribosomal protein S10p (S20e) | LSU ribosomal protein L3p (L3e)	0	1	0	0	0	0	1	1	1	1	0	0	1	1	1	1	1	1	0	0
n.202923AGC>GGT	D39V_00208 | D39V_00209	rpsN | rpsH	SSU ribosomal protein S14p (S29e) | SSU ribosomal protein S8p (S15Ae)	0	1	0	0	0	0	1	1	1	1	0	0	1	1	1	1	1	1	0	0
n.203040A>C	D39V_00208 | D39V_00209	rpsN | rpsH	SSU ribosomal protein S14p (S29e) | SSU ribosomal protein S8p (S15Ae)	0	1	0	0	0	0	1	1	1	1	0	0	1	1	1	1	1	1	0	0
n.203097C>A	D39V_00208 | D39V_00209	rpsN | rpsH	SSU ribosomal protein S14p (S29e) | SSU ribosomal protein S8p (S15Ae)	0	1	0	0	0	0	1	1	1	1	0	0	1	1	1	1	1	1	0	0
D39V_00209_p.Pro68Ser	D39V_00209	rpsH	SSU ribosomal protein S8p (S15Ae)	0	1	0	0	0	0	1	1	1	1	0	0	1	1	1	1	1	1	0	0
n.203691T>G	D39V_00209 | D39V_00210	rpsH | rplF	SSU ribosomal protein S8p (S15Ae) | LSU ribosomal protein L6p (L9e)	0	1	0	0	0	0	1	1	1	1	0	0	1	1	1	1	1	1	0	0
D39V_00210_p.Val50Ile	D39V_00210	rplF	LSU ribosomal protein L6p (L9e)	0	1	0	0	0	0	1	1	1	1	0	0	1	1	1	1	1	1	0	0
D39V_00224_p.Ser323fs	D39V_00224	-	hypothetical protein	1	1	1	1	1	1	1	1	1	1	1	1	1	1	1	1	1	1	1	1
n.263745T>A	D39V_00268 | D39V_00269	manL | adhA	Mannose-specific PTS IIAB components | Alcohol dehydrogenase	0	1	0	0	0	0	1	1	1	1	0	0	1	1	1	1	1	1	0	0
n.263756A>G	D39V_00268 | D39V_00269	manL | adhA	Mannose-specific PTS IIAB components | Alcohol dehydrogenase	0	1	0	0	0	0	1	1	1	1	0	0	1	1	1	1	1	1	0	0
n.263782T>G	D39V_00268 | D39V_00269	manL | adhA	Mannose-specific PTS IIAB components | Alcohol dehydrogenase	0	1	0	0	0	0	1	1	1	1	0	0	1	1	1	1	1	1	0	0
n.263803T>TA	D39V_00268 | D39V_00269	manL | adhA	Mannose-specific PTS IIAB components | Alcohol dehydrogenase	0	1	0	0	0	0	1	1	1	1	0	0	1	1	1	1	1	1	0	0
D39V_00269_p.Val306Ala	D39V_00269	adhA	Alcohol dehydrogenase	0	1	0	0	0	0	1	1	1	1	0	0	1	1	1	1	1	1	0	0
D39V_00269_p.Ile252Val	D39V_00269	adhA	Alcohol dehydrogenase	0	1	0	0	0	0	1	1	1	1	0	0	1	1	1	1	1	1	0	0
n.265217A>G	D39V_00269 | D39V_00270	adhA | -	Alcohol dehydrogenase | Hydrolase, HAD superfamily	0	1	0	0	0	0	1	1	1	1	0	0	1	1	1	1	1	1	0	0
D39V_00270_p.Ter271Ter	D39V_00270	-	Hydrolase, HAD superfamily	0	1	0	0	0	0	1	1	1	1	0	0	1	1	1	1	1	1	0	0
D39V_00270_p.Asn148Asp	D39V_00270	-	Hydrolase, HAD superfamily	0	1	0	0	0	0	1	1	1	1	0	0	1	1	1	1	1	1	0	0
D39V_00271_p.Val454Ala	D39V_00271	-	Guanine-hypoxanthine permease	0	1	0	0	0	0	1	1	1	1	0	0	1	1	1	1	1	1	0	0
n.267680CA>C	D39V_00271 | D39V_00272	- | -	Guanine-hypoxanthine permease | Membrane-bound protease, CAAX family	0	1	0	0	0	0	1	1	1	1	0	0	1	1	1	1	1	1	0	0
D39V_00272_p.Ala52Thr	D39V_00272	-	Membrane-bound protease, CAAX family	0	1	0	0	0	0	1	1	1	1	0	0	1	1	1	1	1	1	0	0
D39V_00272_p.Leu54Ile	D39V_00272	-	Membrane-bound protease, CAAX family	0	1	0	0	0	0	1	1	1	1	0	0	1	1	1	1	1	1	0	0
D39V_00272_p.Ala60Val	D39V_00272	-	Membrane-bound protease, CAAX family	0	1	0	0	0	0	1	1	1	1	0	0	1	1	1	1	1	1	0	0
D39V_00272_p.Met64Ile	D39V_00272	-	Membrane-bound protease, CAAX family	0	1	0	0	0	0	1	1	1	1	0	0	1	1	1	1	1	1	0	0
D39V_00272_p.Ile151Val	D39V_00272	-	Membrane-bound protease, CAAX family	0	1	0	0	0	0	1	1	1	1	1	1	1	1	1	1	1	1	1	1
n.268456C>T	D39V_00272 | D39V_00273	- | sulA	Membrane-bound protease, CAAX family | Dihydropteroate synthase	0	1	0	0	0	0	1	1	1	1	1	1	1	1	1	1	1	1	1	1
n.268490A>G	D39V_00272 | D39V_00273	- | sulA	Membrane-bound protease, CAAX family | Dihydropteroate synthase	0	1	0	0	0	0	1	1	1	1	1	1	1	1	1	1	1	1	1	1
n.268501A>G	D39V_00272 | D39V_00273	- | sulA	Membrane-bound protease, CAAX family | Dihydropteroate synthase	0	1	0	0	0	0	1	1	1	1	1	1	1	1	1	1	1	1	1	1
n.268508T>G	D39V_00272 | D39V_00273	- | sulA	Membrane-bound protease, CAAX family | Dihydropteroate synthase	0	1	0	0	0	0	1	1	1	1	1	1	1	1	1	1	1	1	1	1
D39V_00273_p.Val11Ala	D39V_00273	sulA	Dihydropteroate synthase	0	1	0	0	0	0	1	1	1	1	1	1	1	1	1	1	1	1	1	1
D39V_00273_p.Gly60_Ser61insArg	D39V_00273	sulA	Dihydropteroate synthase	0	1	0	0	0	0	1	1	1	1	1	1	1	1	1	1	1	1	1	1
D39V_00273_p.Asp85Asn	D39V_00273	sulA	Dihydropteroate synthase	0	1	0	0	0	0	1	1	1	1	1	1	1	1	1	1	1	1	1	1
D39V_00273_p.Asp107Asn	D39V_00273	sulA	Dihydropteroate synthase	0	1	0	0	0	0	1	1	1	1	1	1	1	1	1	1	1	1	1	1
D39V_00273_p.Pro122Ala	D39V_00273	sulA	Dihydropteroate synthase	0	1	0	0	0	0	1	1	1	1	1	1	1	1	1	1	1	1	1	1
D39V_00273_p.GluAlaArg127LysAlaGly	D39V_00273	sulA	Dihydropteroate synthase	0	1	0	0	0	0	1	1	1	1	1	1	1	1	1	1	1	1	1	1
D39V_00273_p.Gln131Lys	D39V_00273	sulA	Dihydropteroate synthase	0	1	0	0	0	0	1	1	1	1	1	1	1	1	1	1	1	1	1	1
D39V_00273_p.Met140Ile	D39V_00273	sulA	Dihydropteroate synthase	0	1	0	0	0	0	1	1	1	1	1	1	1	1	1	1	1	1	1	1
D39V_00273_p.Glu163Lys	D39V_00273	sulA	Dihydropteroate synthase	0	1	0	0	0	0	1	1	1	1	1	1	1	1	1	1	1	1	1	1
D39V_00273_p.Glu175Asp	D39V_00273	sulA	Dihydropteroate synthase	0	1	0	0	0	0	1	1	1	1	1	1	1	1	1	1	1	1	1	1
D39V_00273_p.Ala179Thr	D39V_00273	sulA	Dihydropteroate synthase	0	1	0	0	0	0	1	1	1	1	1	1	1	1	1	1	1	1	1	1
D39V_00273_p.Glu182Asp	D39V_00273	sulA	Dihydropteroate synthase	0	1	0	0	0	0	1	1	1	1	1	1	1	1	1	1	1	1	1	1
D39V_00273_p.Ala189Glu	D39V_00273	sulA	Dihydropteroate synthase	0	1	0	0	0	0	1	1	1	1	1	1	1	1	1	1	1	1	1	1
D39V_00273_p.Pro195Gln	D39V_00273	sulA	Dihydropteroate synthase	0	1	0	0	0	0	1	1	1	1	1	1	1	1	1	1	1	1	1	1
D39V_00273_p.Ala274Val	D39V_00273	sulA	Dihydropteroate synthase	0	1	0	0	0	0	1	1	1	1	1	1	1	1	1	1	1	1	1	1
D39V_00274_p.Ile4Phe	D39V_00274	sulB	Bifunctional dihydrofolate synthase/folylpolyglutamate synthase	0	1	0	0	0	0	1	1	1	1	1	1	1	1	1	1	1	1	1	1
D39V_00274_p.Ala93Val	D39V_00274	sulB	Bifunctional dihydrofolate synthase/folylpolyglutamate synthase	0	1	0	0	0	0	1	1	1	1	1	1	1	1	1	1	1	1	1	1
D39V_00274_p.Phe149Leu	D39V_00274	sulB	Bifunctional dihydrofolate synthase/folylpolyglutamate synthase	0	1	0	0	0	0	1	1	1	1	1	1	1	1	1	1	1	1	1	1
D39V_00274_p.Ser377Asn	D39V_00274	sulB	Bifunctional dihydrofolate synthase/folylpolyglutamate synthase	0	1	0	0	0	0	1	1	1	1	1	1	1	1	1	1	1	1	1	1
D39V_00274_p.Val401Leu	D39V_00274	sulB	Bifunctional dihydrofolate synthase/folylpolyglutamate synthase	0	1	0	0	0	0	1	1	1	1	1	1	1	1	1	1	1	1	1	1
D39V_00274_p.Val426Ala	D39V_00274	sulB	Bifunctional dihydrofolate synthase/folylpolyglutamate synthase	0	1	0	0	0	0	1	1	1	1	1	1	1	1	1	1	1	1	1	1
D39V_00275_p.Asp20Asn	D39V_00275	sulC	GTP cyclohydrolase I type 1	0	1	0	0	0	0	1	1	1	1	0	0	1	1	1	1	1	1	0	0
D39V_00275_p.Ile139Val	D39V_00275	sulC	GTP cyclohydrolase I type 1	0	1	0	0	0	0	1	1	1	1	0	0	1	1	1	1	1	1	0	0
n.271342T>C	D39V_00275 | D39V_00276	sulC | sulD	GTP cyclohydrolase I type 1 | Bifunctional dihydroneopterin aldolase/2-amino-4-hydroxy-6-hydroxymethyldihydropteridine pyrophosphokinase	0	1	0	0	0	0	1	1	1	1	0	0	1	1	1	1	1	1	0	0
D39V_00276_p.Ile29Val	D39V_00276	sulD	Bifunctional dihydroneopterin aldolase/2-amino-4-hydroxy-6-hydroxymethyldihydropteridine pyrophosphokinase	0	1	0	0	0	0	1	1	1	1	0	0	1	1	1	1	1	1	0	0
n.272558T>C	D39V_00277 | D39V_00278	- | rplM	Hypothetical protein | LSU ribosomal protein L13p (L13Ae)	0	1	0	0	0	0	1	1	1	1	0	0	1	1	1	1	1	1	0	0
n.272569T>C	D39V_00277 | D39V_00278	- | rplM	Hypothetical protein | LSU ribosomal protein L13p (L13Ae)	0	1	0	0	0	0	1	1	1	1	0	0	1	1	1	1	1	1	0	0
n.272661C>T	D39V_00277 | D39V_00278	- | rplM	Hypothetical protein | LSU ribosomal protein L13p (L13Ae)	0	1	0	0	0	0	1	1	1	1	0	0	1	1	1	1	1	1	0	0
n.273361CA>C	D39V_00278 | D39V_00279	rplM | rpsI	LSU ribosomal protein L13p (L13Ae) | SSU ribosomal protein S9p (S16e)	0	1	0	0	0	0	1	1	1	1	0	0	1	1	1	1	1	1	0	0
n.273937T>C	D39V_00279 | D39V_00280	rpsI | -	SSU ribosomal protein S9p (S16e) | Hypothetical protein	0	1	0	0	0	0	1	1	1	1	0	0	1	1	1	1	1	1	0	0
n.273983C>T	D39V_00279 | D39V_00280	rpsI | -	SSU ribosomal protein S9p (S16e) | Hypothetical protein	0	1	0	0	0	0	1	1	1	1	0	0	1	1	1	1	1	1	0	0
n.273991A>AAAAGTTTATCTC	D39V_00279 | D39V_00280	rpsI | -	SSU ribosomal protein S9p (S16e) | Hypothetical protein	0	1	0	0	0	0	1	1	1	1	0	0	1	1	1	1	1	1	0	0
n.274014TAATG>CGAAA	D39V_00279 | D39V_00280	rpsI | -	SSU ribosomal protein S9p (S16e) | Hypothetical protein	0	1	0	0	0	0	1	1	1	1	0	0	1	1	1	1	1	1	0	0
n.274041G>GATC	D39V_00279 | D39V_00280	rpsI | -	SSU ribosomal protein S9p (S16e) | Hypothetical protein	0	1	0	0	0	0	1	1	1	1	0	0	1	1	1	1	1	1	0	0
D39V_00290_p.Glu548Asp	D39V_00290	-	Maltodextrin glucosidase	0	1	0	0	0	0	1	1	1	1	0	0	1	1	1	1	1	1	0	0
n.284726A>T	D39V_00290 | D39V_00291	- | basA	Maltodextrin glucosidase | Glutathione peroxidase family protein	0	1	0	0	0	0	1	1	1	1	1	1	1	1	1	1	1	1	1	1
D39V_00291_p.Ile122Val	D39V_00291	basA	Glutathione peroxidase family protein	0	1	0	0	0	0	1	1	1	1	1	1	1	1	1	1	1	1	1	1
D39V_00291_p.His113Gln	D39V_00291	basA	Glutathione peroxidase family protein	0	1	0	0	0	0	1	1	1	1	1	1	1	1	1	1	1	1	1	1
D39V_00291_p.Thr80Ala	D39V_00291	basA	Glutathione peroxidase family protein	0	1	0	0	0	0	1	1	1	1	1	1	1	1	1	1	1	1	1	1
D39V_00292_p.Asp210Ala	D39V_00292	spnHL	Hyaluronate lyase precursor SpnHL	0	1	0	0	0	0	1	1	1	1	1	1	1	1	1	1	1	1	1	1
D39V_00292_p.Pro212Leu	D39V_00292	spnHL	Hyaluronate lyase precursor SpnHL	0	1	0	0	0	0	1	1	1	1	1	1	1	1	1	1	1	1	1	1
D39V_00292_p.Thr291Ala	D39V_00292	spnHL	Hyaluronate lyase precursor SpnHL	0	1	0	0	0	0	1	1	1	1	1	1	1	1	1	1	1	1	1	1
D39V_00292_p.Asp294Ala	D39V_00292	spnHL	Hyaluronate lyase precursor SpnHL	0	1	0	0	0	0	1	1	1	1	1	1	1	1	1	1	1	1	1	1
D39V_00292_p.Ile341Thr	D39V_00292	spnHL	Hyaluronate lyase precursor SpnHL	0	1	0	0	0	0	1	1	1	1	1	1	1	1	1	1	1	1	1	1
D39V_00292_p.Thr352Met	D39V_00292	spnHL	Hyaluronate lyase precursor SpnHL	0	1	0	0	0	0	1	1	1	1	1	1	1	1	1	1	1	1	1	1
D39V_00292_p.Ser401Arg	D39V_00292	spnHL	Hyaluronate lyase precursor SpnHL	0	1	0	0	0	0	1	1	1	1	0	0	1	1	1	1	1	1	0	0
n.288937G>A	D39V_00292 | D39V_00293	spnHL | -	Hyaluronate lyase precursor SpnHL | IS200/IS605 family transposase ISStin10	0	1	0	0	0	0	1	1	1	1	0	0	1	1	1	1	1	1	0	0
n.288957CT>C	D39V_00292 | D39V_00293	spnHL | -	Hyaluronate lyase precursor SpnHL | IS200/IS605 family transposase ISStin10	0	1	0	0	0	0	1	1	1	1	0	0	1	1	1	1	1	1	0	0
n.289079T>C	D39V_00292 | D39V_00293	spnHL | -	Hyaluronate lyase precursor SpnHL | IS200/IS605 family transposase ISStin10	0	1	0	0	0	0	1	1	1	1	0	0	1	1	1	1	1	1	0	0
n.289100ACCTCACGGA>TCCGTGAGGT	D39V_00292 | D39V_00293	spnHL | -	Hyaluronate lyase precursor SpnHL | IS200/IS605 family transposase ISStin10	0	1	0	0	0	0	1	1	1	1	0	0	1	1	1	1	1	1	0	0
n.289135G>A	D39V_00292 | D39V_00293	spnHL | -	Hyaluronate lyase precursor SpnHL | IS200/IS605 family transposase ISStin10	0	1	0	0	0	0	1	1	1	1	0	0	1	1	1	1	1	1	0	0
n.289664T>G	D39V_00293 | D39V_00294	- | eda	IS200/IS605 family transposase ISStin10 | Bifunctional 4-hydroxy-2-oxoglutarate aldolase/2-dehydro-3-deoxyphosphogluconate aldolase	0	1	0	0	0	0	0	0	0	0	1	1	0	0	0	0	0	0	1	1
n.289926C>CT	D39V_00293 | D39V_00294	- | eda	IS200/IS605 family transposase ISStin10 | Bifunctional 4-hydroxy-2-oxoglutarate aldolase/2-dehydro-3-deoxyphosphogluconate aldolase	0	1	0	0	0	0	0	0	0	0	1	1	0	0	0	0	0	0	1	1
D39V_00294_p.Asp165Gly	D39V_00294	eda	Bifunctional 4-hydroxy-2-oxoglutarate aldolase/2-dehydro-3-deoxyphosphogluconate aldolase	0	1	0	0	0	0	0	0	0	0	1	1	0	0	0	0	0	0	1	1
D39V_00294_p.Ala140Thr	D39V_00294	eda	Bifunctional 4-hydroxy-2-oxoglutarate aldolase/2-dehydro-3-deoxyphosphogluconate aldolase	0	1	0	0	0	0	0	0	0	0	1	1	0	0	0	0	0	0	1	1
D39V_00295_p.Val161Ile	D39V_00295	-	2-dehydro-3-deoxygluconokinase	0	1	0	1	0	0	0	0	0	0	0	0	0	0	0	0	0	0	0	0
D39V_00295_p.Arg157Leu	D39V_00295	-	2-dehydro-3-deoxygluconokinase	0	1	0	1	0	0	0	0	0	0	0	0	0	0	0	0	0	0	0	0
D39V_00295_p.Lys153Glu	D39V_00295	-	2-dehydro-3-deoxygluconokinase	0	1	0	1	0	0	0	0	0	0	0	0	0	0	0	0	0	0	0	0
D39V_00295_p.AlaIle146ThrLeu	D39V_00295	-	2-dehydro-3-deoxygluconokinase	0	1	0	1	0	0	0	0	0	0	0	0	0	0	0	0	0	0	0	0
D39V_00295_p.Asp122Gly	D39V_00295	-	2-dehydro-3-deoxygluconokinase	0	1	0	1	0	0	0	0	0	0	0	0	0	0	0	0	0	0	0	0
D39V_00295_p.Tyr90Phe	D39V_00295	-	2-dehydro-3-deoxygluconokinase	0	1	0	1	0	0	0	0	0	0	0	0	0	0	0	0	0	0	0	0
D39V_00296_p.His166Tyr	D39V_00296	-	Putative 4-deoxy-L-threo-5-hexosulose-uronate ketol-isomerase	0	1	0	1	0	0	0	0	0	0	1	1	0	0	0	0	0	0	1	1
D39V_00296_p.Asp30Gly	D39V_00296	-	Putative 4-deoxy-L-threo-5-hexosulose-uronate ketol-isomerase	0	1	0	1	0	0	0	0	0	0	1	1	0	0	0	0	0	0	1	1
n.293255G>T	D39V_00297 | D39V_00298	- | -	2-deoxy-D-gluconate 3-dehydrogenase | Hyaluronate-oligosaccharide-specific PTS IIA component	0	1	0	1	0	0	0	0	0	0	0	0	0	0	0	0	0	0	0	0
D39V_00299_p.Thr138Ala	D39V_00299	ugl	Unsaturated chondroitin disaccharide hydrolase	0	1	0	1	0	0	0	0	0	0	0	0	0	0	0	0	0	0	0	0
D39V_00299_p.Asp348Asn	D39V_00299	ugl	Unsaturated chondroitin disaccharide hydrolase	0	1	0	1	0	0	0	0	0	0	0	0	0	0	0	0	0	0	0	0
D39V_00300_p.Pro112Thr	D39V_00300	-	Hyaluronate-oligosaccharide-specific PTS IIB component	0	1	0	1	0	0	0	0	0	0	0	0	0	0	0	0	0	0	0	0
D39V_00300_p.Ser135Asn	D39V_00300	-	Hyaluronate-oligosaccharide-specific PTS IIB component	0	1	0	1	0	0	0	0	0	0	0	0	0	0	0	0	0	0	0	0
D39V_00302_p.Thr90Ala	D39V_00302	-	Hyaluronate-oligosaccharide-specific PTS IID component	0	1	0	1	0	0	0	0	0	0	0	0	0	0	0	0	0	0	0	0
D39V_00304_p.Val12Ile	D39V_00304	-	Oligohyaluronate lyase	0	1	0	1	0	0	0	0	0	0	0	0	0	0	0	0	0	0	0	0
D39V_00304_p.Ile40Met	D39V_00304	-	Oligohyaluronate lyase	0	1	0	1	0	0	0	0	0	0	0	0	0	0	0	0	0	0	0	0
D39V_00304_p.Ile61Asn	D39V_00304	-	Oligohyaluronate lyase	0	1	0	1	0	0	0	0	0	0	0	0	0	0	0	0	0	0	0	0
D39V_00304_p.Ser77Ala	D39V_00304	-	Oligohyaluronate lyase	0	1	0	1	0	0	0	0	0	0	0	0	0	0	0	0	0	0	0	0
D39V_00304_p.Leu94Val	D39V_00304	-	Oligohyaluronate lyase	0	1	0	1	0	0	0	0	0	0	0	0	0	0	0	0	0	0	0	0
D39V_00304_p.Gly100Asp	D39V_00304	-	Oligohyaluronate lyase	0	1	0	1	0	0	0	0	0	0	0	0	0	0	0	0	0	0	0	0
D39V_00304_p.Ile319Leu	D39V_00304	-	Oligohyaluronate lyase	0	1	0	1	0	0	0	0	0	0	0	0	0	0	0	0	0	0	0	0
D39V_00304_p.Met448Val	D39V_00304	-	Oligohyaluronate lyase	0	1	0	1	0	0	0	0	0	0	0	0	0	0	0	0	0	0	0	0
D39V_00304_p.Arg601Cys	D39V_00304	-	Oligohyaluronate lyase	0	1	0	1	0	0	0	0	0	0	0	0	0	0	0	0	0	0	0	0
D39V_00305_p.Tyr182His	D39V_00305	regR	Transcriptional regulator RegR	0	1	0	1	0	0	0	0	0	0	0	0	0	0	0	0	0	0	0	0
D39V_00341_p.Glu512Lys	D39V_00341	pbp1a	Multimodular transpeptidase-transglycosylase, penicillin-binding protein 1A	0	1	0	0	1	0	0	0	0	0	0	0	0	0	0	0	0	0	0	0
D39V_00341_p.AspLysLys473AsnLysGln	D39V_00341	pbp1a	Multimodular transpeptidase-transglycosylase, penicillin-binding protein 1A	0	1	0	0	1	0	0	0	0	0	0	0	0	0	0	0	0	0	0	0
D39V_00341_p.Glu285Gln	D39V_00341	pbp1a	Multimodular transpeptidase-transglycosylase, penicillin-binding protein 1A	0	1	0	0	1	0	0	0	0	0	0	0	0	0	0	0	0	0	0	0
D39V_00341_p.Thr103Ser	D39V_00341	pbp1a	Multimodular transpeptidase-transglycosylase, penicillin-binding protein 1A	0	1	0	0	1	0	0	0	0	0	0	0	0	0	0	0	0	0	0	0
D39V_00342_p.Glu165Gly	D39V_00342	recU	RecU Holliday junction resolvase	0	1	0	0	1	0	0	0	0	0	0	0	0	0	0	0	0	0	0	0
D39V_00342_p.Val97Ala	D39V_00342	recU	RecU Holliday junction resolvase	0	1	0	0	1	0	0	0	0	0	0	0	0	0	0	0	0	0	0	0
D39V_00342_p.Gln60Arg	D39V_00342	recU	RecU Holliday junction resolvase	0	1	0	0	1	0	0	0	0	0	0	0	0	0	0	0	0	0	0	0
D39V_00353_p.Ala270Ser	D39V_00353	fni	Isopentenyl-diphosphate delta-isomerase, FMN-dependent	0	1	0	0	0	0	0	0	0	0	1	1	0	0	0	0	0	0	1	1
D39V_00353_p.Asn330Lys	D39V_00353	fni	Isopentenyl-diphosphate delta-isomerase, FMN-dependent	0	1	0	0	0	0	0	0	0	0	1	1	0	0	0	0	0	0	1	1
n.354889CT>C	D39V_00353 | D39V_00354	fni | vraT	Isopentenyl-diphosphate delta-isomerase, FMN-dependent | Cell wall-active antibiotics response protein VraT	0	1	0	0	0	0	0	0	0	0	1	1	0	0	0	0	0	0	1	1
D39V_00354_p.Ile162Met	D39V_00354	vraT	Cell wall-active antibiotics response protein VraT	0	1	0	0	0	0	0	0	0	0	1	1	0	0	0	0	0	0	1	1
D39V_00355_p.Ser23Asn	D39V_00355	vraS	Two-component system sensor histidine kinase VraS	0	1	0	0	0	0	0	0	0	0	1	1	0	0	0	0	0	0	1	1
n.379253T>C	D39V_00377 | D39V_00378	mip | shetA	Macrophage infectivity potentiator protein | Exfoliative toxin A	0	1	0	0	0	0	0	0	0	0	1	1	0	0	0	0	0	0	1	1
D39V_00378_p.Thr275Ala	D39V_00378	shetA	Exfoliative toxin A	0	1	0	0	0	0	0	0	0	0	1	1	0	0	0	0	0	0	1	1
D39V_00378_p.Lys298fs	D39V_00378	shetA	Exfoliative toxin A	0	1	0	0	0	0	0	0	0	0	1	1	0	0	0	0	0	0	1	1
n.411193C>T	D39V_00412 | D39V_00413	ilvA | -	Threonine dehydratase | Hypothetical protein	0	1	0	0	0	0	0	0	0	1	0	0	0	0	0	0	1	1	0	0
n.411393T>G	D39V_00412 | D39V_00413	ilvA | -	Threonine dehydratase | Hypothetical protein	0	1	0	0	0	0	0	0	0	1	0	0	0	0	0	0	1	1	0	0
D39V_00416_p.Ile81Val	D39V_00416	-	Hypothetical protein	0	1	0	0	0	0	0	0	0	0	1	1	0	0	0	0	0	0	1	1
D39V_00426_p.Ala371Val	D39V_00426	-	Cellobiose-specific PTS IIC component	0	1	0	0	0	0	1	1	1	1	0	0	1	1	1	1	1	1	0	0
D39V_00427_p.Gln8Lys	D39V_00427	-	Hypothetical protein	0	1	0	0	0	0	1	1	1	1	0	0	1	1	1	1	1	1	0	0
D39V_00427_p.Met25Ile	D39V_00427	-	Hypothetical protein	0	1	0	0	0	0	1	1	1	1	0	0	1	1	1	1	1	1	0	0
D39V_00427_p.Asn32Asp	D39V_00427	-	Hypothetical protein	0	1	0	0	0	0	1	1	1	1	0	0	1	1	1	1	1	1	0	0
D39V_00427_p.Lys54Arg	D39V_00427	-	Hypothetical protein	0	1	0	0	0	0	1	1	1	1	0	0	1	1	1	1	1	1	0	0
D39V_00427_p.Arg97Gly	D39V_00427	-	Hypothetical protein	0	1	0	0	0	0	1	1	1	1	0	0	1	1	1	1	1	1	0	0
D39V_00427_p.Asn242Ser	D39V_00427	-	Hypothetical protein	0	1	0	0	0	0	1	1	1	1	0	0	1	1	1	1	1	1	0	0
D39V_00427_p.Ile287Val	D39V_00427	-	Hypothetical protein	0	1	0	0	0	0	1	1	1	1	0	0	1	1	1	1	1	1	0	0
D39V_00427_p.Met385Leu	D39V_00427	-	Hypothetical protein	0	1	0	0	0	0	1	1	1	1	0	0	1	1	1	1	1	1	0	0
D39V_00427_p.Ala408Thr	D39V_00427	-	Hypothetical protein	0	1	0	0	0	0	1	1	1	1	0	0	1	1	1	1	1	1	0	0
D39V_00427_p.Gln473Glu	D39V_00427	-	Hypothetical protein	0	1	0	0	0	0	1	1	1	1	0	0	1	1	1	1	1	1	0	0
D39V_00427_p.Asn525Ser	D39V_00427	-	Hypothetical protein	0	1	0	0	0	0	1	1	1	1	0	0	1	1	1	1	1	1	0	0
n.429701T>C	D39V_00427 | D39V_00428	- | lacF-1	Hypothetical protein | Lactose-specific PTS IIA component	0	1	0	0	0	0	1	1	1	1	0	0	1	1	1	1	1	1	0	0
n.429746A>G	D39V_00427 | D39V_00428	- | lacF-1	Hypothetical protein | Lactose-specific PTS IIA component	0	1	0	0	0	0	1	1	1	1	0	0	1	1	1	1	1	1	0	0
n.429758A>G	D39V_00427 | D39V_00428	- | lacF-1	Hypothetical protein | Lactose-specific PTS IIA component	0	1	0	0	0	0	1	1	1	1	0	0	1	1	1	1	1	1	0	0
D39V_00429_p.Thr17Ala	D39V_00429	lacG-1	6-phospho-beta-galactosidase	0	1	0	0	0	0	1	1	1	1	0	0	1	1	1	1	1	1	0	0
D39V_00429_p.Ile35Thr	D39V_00429	lacG-1	6-phospho-beta-galactosidase	0	1	0	0	0	0	1	1	1	1	0	0	1	1	1	1	1	1	0	0
D39V_00429_p.AspAla91GluPro	D39V_00429	lacG-1	6-phospho-beta-galactosidase	0	1	0	0	0	0	1	1	1	1	0	0	1	1	1	1	1	1	0	0
D39V_00429_p.Val94Ile	D39V_00429	lacG-1	6-phospho-beta-galactosidase	0	1	0	0	0	0	1	1	1	1	0	0	1	1	1	1	1	1	0	0
D39V_00429_p.His98Arg	D39V_00429	lacG-1	6-phospho-beta-galactosidase	0	1	0	0	0	0	1	1	1	1	0	0	1	1	1	1	1	1	0	0
D39V_00429_p.LysVal215GluIle	D39V_00429	lacG-1	6-phospho-beta-galactosidase	0	1	0	0	0	0	1	1	1	1	0	0	1	1	1	1	1	1	0	0
D39V_00429_p.Glu260Asp	D39V_00429	lacG-1	6-phospho-beta-galactosidase	0	1	0	0	0	0	1	1	1	1	0	0	1	1	1	1	1	1	0	0
D39V_00429_p.Val298Gly	D39V_00429	lacG-1	6-phospho-beta-galactosidase	0	1	0	0	0	0	1	1	1	1	0	0	1	1	1	1	1	1	0	0
n.431619G>A	D39V_00429 | D39V_00430	lacG-1 | lacE-1	6-phospho-beta-galactosidase | Lactose-specific PTS IIBC components	0	1	0	0	0	0	1	1	1	1	0	0	1	1	1	1	1	1	0	0
n.431626A>C	D39V_00429 | D39V_00430	lacG-1 | lacE-1	6-phospho-beta-galactosidase | Lactose-specific PTS IIBC components	0	1	0	0	0	0	1	1	1	1	0	0	1	1	1	1	1	1	0	0
n.431633GTTG>CTTA	D39V_00429 | D39V_00430	lacG-1 | lacE-1	6-phospho-beta-galactosidase | Lactose-specific PTS IIBC components	0	1	0	0	0	0	1	1	1	1	0	0	1	1	1	1	1	1	0	0
n.431646T>C	D39V_00429 | D39V_00430	lacG-1 | lacE-1	6-phospho-beta-galactosidase | Lactose-specific PTS IIBC components	0	1	0	0	0	0	1	1	1	1	0	0	1	1	1	1	1	1	0	0
n.431654G>GT	D39V_00429 | D39V_00430	lacG-1 | lacE-1	6-phospho-beta-galactosidase | Lactose-specific PTS IIBC components	0	1	0	0	0	0	1	1	1	1	0	0	1	1	1	1	1	1	0	0
D39V_00430_p.Val64Ala	D39V_00430	lacE-1	Lactose-specific PTS IIBC components	0	1	0	0	0	0	1	1	1	1	0	0	1	1	1	1	1	1	0	0
D39V_00430_p.His99Pro	D39V_00430	lacE-1	Lactose-specific PTS IIBC components	0	1	0	0	0	0	1	1	1	1	0	0	1	1	1	1	1	1	0	0
D39V_00430_p.Ile106Thr	D39V_00430	lacE-1	Lactose-specific PTS IIBC components	0	1	0	0	0	0	1	1	1	1	0	0	1	1	1	1	1	1	0	0
D39V_00430_p.Ser115Gly	D39V_00430	lacE-1	Lactose-specific PTS IIBC components	0	1	0	0	0	0	1	1	1	1	0	0	1	1	1	1	1	1	0	0
D39V_00430_p.Pro394Ser	D39V_00430	lacE-1	Lactose-specific PTS IIBC components	0	1	0	0	0	0	1	1	1	1	0	0	1	1	1	1	1	1	0	0
D39V_00430_p.Leu399Phe	D39V_00430	lacE-1	Lactose-specific PTS IIBC components	0	1	0	0	0	0	1	1	1	1	0	0	1	1	1	1	1	1	0	0
D39V_00430_p.Met403Ile	D39V_00430	lacE-1	Lactose-specific PTS IIBC components	0	1	0	0	0	0	1	1	1	1	0	0	1	1	1	1	1	1	0	0
D39V_00430_p.Asp427Tyr	D39V_00430	lacE-1	Lactose-specific PTS IIBC components	0	1	0	0	0	0	1	1	1	1	0	0	1	1	1	1	1	1	0	0
D39V_00430_p.Gly433Asp	D39V_00430	lacE-1	Lactose-specific PTS IIBC components	0	1	0	0	0	0	1	1	1	1	0	0	1	1	1	1	1	1	0	0
D39V_00430_p.Asp439Glu	D39V_00430	lacE-1	Lactose-specific PTS IIBC components	0	1	0	0	0	0	1	1	1	1	0	0	1	1	1	1	1	1	0	0
n.433409CT>C	D39V_00430 | D39V_00431	lacE-1 | trkH	Lactose-specific PTS IIBC components | Trk family potassium uptake protein TrkH	0	1	0	0	0	0	1	1	1	1	0	0	1	1	1	1	1	1	0	0
D39V_00431_p.Gln382Lys	D39V_00431	trkH	Trk family potassium uptake protein TrkH	0	1	0	0	0	0	1	1	1	1	0	0	1	1	1	1	1	1	0	0
D39V_00431_p.Asn56Ser	D39V_00431	trkH	Trk family potassium uptake protein TrkH	0	1	0	0	0	0	1	1	1	1	0	0	1	1	1	1	1	1	0	0
D39V_00432_p.Arg199Gln	D39V_00432	trkA	Trk family potassium uptake protein TrkA	0	1	0	0	0	0	1	1	1	1	0	0	1	1	1	1	1	1	0	0
n.436312A>T	D39V_00432 | D39V_00433	trkA | -	Trk family potassium uptake protein TrkA | Hypothetical protein	0	1	0	0	0	0	1	1	1	1	0	0	1	1	1	1	1	1	0	0
n.436336A>G	D39V_00432 | D39V_00433	trkA | -	Trk family potassium uptake protein TrkA | Hypothetical protein	0	1	0	0	0	0	1	1	1	1	0	0	1	1	1	1	1	1	0	0
n.436345AGG>GA	D39V_00432 | D39V_00433	trkA | -	Trk family potassium uptake protein TrkA | Hypothetical protein	0	1	0	0	0	0	1	1	1	1	0	0	1	1	1	1	1	1	0	0
n.436353T>C	D39V_00432 | D39V_00433	trkA | -	Trk family potassium uptake protein TrkA | Hypothetical protein	0	1	0	0	0	0	1	1	1	1	0	0	1	1	1	1	1	1	0	0
D39V_00433_p.Asp161Glu	D39V_00433	-	Hypothetical protein	0	1	0	0	0	0	1	1	1	1	0	0	1	1	1	1	1	1	0	0
D39V_00434_p.Val71Ala	D39V_00434	mtsA	Substrate-specific component MtsA of methionine-regulated ECF transporter	0	1	0	0	0	0	1	1	1	1	0	0	1	1	1	1	1	1	0	0
D39V_00435_p.Met39Thr	D39V_00435	-	Hypothetical protein	0	1	0	0	0	0	1	1	1	1	0	0	1	1	1	1	1	1	0	0
D39V_00436_p.His64Gln	D39V_00436	mtsB	Duplicated ATPase component MtsB of energizing module of methionine-regulated ECF transporter	0	1	0	0	0	0	1	1	1	1	0	0	1	1	1	1	1	1	0	0
D39V_00436_p.Ala75Thr	D39V_00436	mtsB	Duplicated ATPase component MtsB of energizing module of methionine-regulated ECF transporter	0	1	0	0	0	0	1	1	1	1	0	0	1	1	1	1	1	1	0	0
D39V_00436_p.Cys212Arg	D39V_00436	mtsB	Duplicated ATPase component MtsB of energizing module of methionine-regulated ECF transporter	0	1	0	0	0	0	1	1	1	1	0	0	1	1	1	1	1	1	0	0
D39V_00436_p.Val280Ile	D39V_00436	mtsB	Duplicated ATPase component MtsB of energizing module of methionine-regulated ECF transporter	0	1	0	0	0	0	1	1	1	1	0	0	1	1	1	1	1	1	0	0
D39V_00436_p.Arg283Gln	D39V_00436	mtsB	Duplicated ATPase component MtsB of energizing module of methionine-regulated ECF transporter	0	1	0	0	0	0	1	1	1	1	0	0	1	1	1	1	1	1	0	0
D39V_00436_p.Glu292Ala	D39V_00436	mtsB	Duplicated ATPase component MtsB of energizing module of methionine-regulated ECF transporter	0	1	0	0	0	0	1	1	1	1	0	0	1	1	1	1	1	1	0	0
D39V_00436_p.Arg298Ile	D39V_00436	mtsB	Duplicated ATPase component MtsB of energizing module of methionine-regulated ECF transporter	0	1	0	0	0	0	1	1	1	1	0	0	1	1	1	1	1	1	0	0
D39V_00436_p.Asp301Glu	D39V_00436	mtsB	Duplicated ATPase component MtsB of energizing module of methionine-regulated ECF transporter	0	1	0	0	0	0	1	1	1	1	0	0	1	1	1	1	1	1	0	0
D39V_00436_p.Asp307Asn	D39V_00436	mtsB	Duplicated ATPase component MtsB of energizing module of methionine-regulated ECF transporter	0	1	0	0	0	0	1	1	1	1	0	0	1	1	1	1	1	1	0	0
D39V_00436_p.Leu342Ile	D39V_00436	mtsB	Duplicated ATPase component MtsB of energizing module of methionine-regulated ECF transporter	0	1	0	0	0	0	1	1	1	1	0	0	1	1	1	1	1	1	0	0
D39V_00436_p.Gly356Lys	D39V_00436	mtsB	Duplicated ATPase component MtsB of energizing module of methionine-regulated ECF transporter	0	1	0	0	0	0	1	1	1	1	0	0	1	1	1	1	1	1	0	0
D39V_00436_p.AspGluGln401AsnGluLys	D39V_00436	mtsB	Duplicated ATPase component MtsB of energizing module of methionine-regulated ECF transporter	0	1	0	0	0	0	1	1	1	1	0	0	1	1	1	1	1	1	0	0
D39V_00436_p.Asp511Val	D39V_00436	mtsB	Duplicated ATPase component MtsB of energizing module of methionine-regulated ECF transporter	0	1	0	0	0	0	1	1	1	1	0	0	1	1	1	1	1	1	0	0
D39V_00436_p.Asn518Asp	D39V_00436	mtsB	Duplicated ATPase component MtsB of energizing module of methionine-regulated ECF transporter	0	1	0	0	0	0	1	1	1	1	0	0	1	1	1	1	1	1	0	0
D39V_00436_p.Ala545Asp	D39V_00436	mtsB	Duplicated ATPase component MtsB of energizing module of methionine-regulated ECF transporter	0	1	0	0	0	0	1	1	1	1	0	0	1	1	1	1	1	1	0	0
D39V_00437_p.Ala34Thr	D39V_00437	mtsC	Transmembrane component MtsC of energizing module of methionine-regulated ECF transporter	0	1	0	0	0	0	1	1	1	1	0	0	1	1	1	1	1	1	0	0
D39V_00437_p.Leu42Met	D39V_00437	mtsC	Transmembrane component MtsC of energizing module of methionine-regulated ECF transporter	0	1	0	0	0	0	1	1	1	1	0	0	1	1	1	1	1	1	0	0
D39V_00437_p.Val44Leu	D39V_00437	mtsC	Transmembrane component MtsC of energizing module of methionine-regulated ECF transporter	0	1	0	0	0	0	1	1	1	1	0	0	1	1	1	1	1	1	0	0
D39V_00437_p.His60Arg	D39V_00437	mtsC	Transmembrane component MtsC of energizing module of methionine-regulated ECF transporter	0	1	0	0	0	0	1	1	1	1	0	0	1	1	1	1	1	1	0	0
D39V_00437_p.Ala106Val	D39V_00437	mtsC	Transmembrane component MtsC of energizing module of methionine-regulated ECF transporter	0	1	0	0	0	0	1	1	1	1	0	0	1	1	1	1	1	1	0	0
D39V_00437_p.Ala241Thr	D39V_00437	mtsC	Transmembrane component MtsC of energizing module of methionine-regulated ECF transporter	0	1	0	0	0	0	1	1	1	1	0	0	1	1	1	1	1	1	0	0
D39V_00437_p.Val259Ala	D39V_00437	mtsC	Transmembrane component MtsC of energizing module of methionine-regulated ECF transporter	0	1	0	0	0	0	1	1	1	1	0	0	1	1	1	1	1	1	0	0
n.440697T>C	D39V_00437 | D39V_00438	mtsC | cspR	Transmembrane component MtsC of energizing module of methionine-regulated ECF transporter | tRNA (cytidine(34)-2'-O)-methyltransferase	0	1	0	0	0	0	1	1	1	1	0	0	1	1	1	1	1	1	0	0
n.440734G>T	D39V_00437 | D39V_00438	mtsC | cspR	Transmembrane component MtsC of energizing module of methionine-regulated ECF transporter | tRNA (cytidine(34)-2'-O)-methyltransferase	0	1	0	0	0	0	1	1	1	1	0	0	1	1	1	1	1	1	0	0
n.440808T>C	D39V_00437 | D39V_00438	mtsC | cspR	Transmembrane component MtsC of energizing module of methionine-regulated ECF transporter | tRNA (cytidine(34)-2'-O)-methyltransferase	0	1	0	0	0	0	1	1	1	1	0	0	1	1	1	1	1	1	0	0
n.440854A>G	D39V_00437 | D39V_00438	mtsC | cspR	Transmembrane component MtsC of energizing module of methionine-regulated ECF transporter | tRNA (cytidine(34)-2'-O)-methyltransferase	0	1	0	0	0	0	1	1	1	1	0	0	1	1	1	1	1	1	0	0
D39V_00438_p.Met68Ile	D39V_00438	cspR	tRNA (cytidine(34)-2'-O)-methyltransferase	0	1	0	0	0	0	1	1	1	1	0	0	1	1	1	1	1	1	0	0
D39V_00438_p.Asp88Glu	D39V_00438	cspR	tRNA (cytidine(34)-2'-O)-methyltransferase	0	1	0	0	0	0	1	1	1	1	0	0	1	1	1	1	1	1	0	0
D39V_00438_p.Asn94Asp	D39V_00438	cspR	tRNA (cytidine(34)-2'-O)-methyltransferase	0	1	0	0	0	0	1	1	1	1	0	0	1	1	1	1	1	1	0	0
D39V_00438_n.441373_441378delAAAATG	D39V_00438	cspR	tRNA (cytidine(34)-2'-O)-methyltransferase	0	1	0	0	0	0	1	1	1	1	0	0	1	1	1	1	1	1	0	0
n.441740G>A	D39V_00438 | D39V_00439	cspR | ribU	tRNA (cytidine(34)-2'-O)-methyltransferase | Substrate-specific component RibU of riboflavin ECF transporter	0	1	0	0	0	0	1	1	1	1	0	0	1	1	1	1	1	1	0	0
D39V_00439_p.Val116Ile	D39V_00439	ribU	Substrate-specific component RibU of riboflavin ECF transporter	0	1	0	0	0	0	1	1	1	1	0	0	1	1	1	1	1	1	0	0
D39V_00439_p.Leu148Phe	D39V_00439	ribU	Substrate-specific component RibU of riboflavin ECF transporter	0	1	0	0	0	0	1	1	1	1	0	0	1	1	1	1	1	1	0	0
D39V_00440_p.Thr31Met	D39V_00440	-	Membrane-associated phospholipid phosphatase	0	1	0	0	0	0	1	1	1	1	0	0	1	1	1	1	1	1	0	0
D39V_00440_p.AsnPro151AspGln	D39V_00440	-	Membrane-associated phospholipid phosphatase	0	1	0	0	0	0	1	1	1	1	0	0	1	1	1	1	1	1	0	0
n.443051AG>A	D39V_00440 | D39V_00441	- | -	Membrane-associated phospholipid phosphatase | Hypothetical protein	0	1	0	0	0	0	1	1	1	1	0	0	1	1	1	1	1	1	0	0
D39V_00441_p.Asn33Ile	D39V_00441	-	Hypothetical protein	0	1	0	0	0	0	1	1	1	1	0	0	1	1	1	1	1	1	0	0
D39V_00441_p.Leu82Phe	D39V_00441	-	Hypothetical protein	0	1	0	0	0	0	1	1	1	1	0	0	1	1	1	1	1	1	0	0
D39V_00442_p.Lys94fs	D39V_00442	-	Hypothetical protein	0	1	0	0	0	0	1	1	1	1	0	0	1	1	1	1	1	1	0	0
D39V_00442_p.Ser143Gly	D39V_00442	-	Hypothetical protein	0	1	0	0	0	0	1	1	1	1	0	0	1	1	1	1	1	1	0	0
n.444003G>A	D39V_00442 | D39V_00443	- | rpoE	Hypothetical protein | DNA-directed RNA polymerase delta subunit	0	1	0	0	0	0	1	1	1	1	0	0	1	1	1	1	1	1	0	0
n.444769T>A	D39V_00443 | D39V_00444	rpoE | pyrG	DNA-directed RNA polymerase delta subunit | CTP synthase	0	1	0	0	0	0	1	1	1	1	0	0	1	1	1	1	1	1	0	0
D39V_00444_p.Val323Ala	D39V_00444	pyrG	CTP synthase	0	1	0	0	0	0	0	0	0	0	1	1	0	0	1	0	0	0	1	1
D39V_00444_p.Thr524Ile	D39V_00444	pyrG	CTP synthase	0	1	0	0	0	0	0	0	0	0	1	1	0	0	1	0	0	0	1	1
n.446660T>C	D39V_00444 | D39V_00445	pyrG | nptA	CTP synthase | Sodium-dependent phosphate transporter NptA	0	1	0	0	0	0	0	0	0	0	1	1	0	0	1	0	0	0	1	1
n.446742C>T	D39V_00444 | D39V_00445	pyrG | nptA	CTP synthase | Sodium-dependent phosphate transporter NptA	0	1	0	0	0	0	0	0	0	0	1	1	0	0	1	0	0	0	1	1
n.446790T>C	D39V_00444 | D39V_00445	pyrG | nptA	CTP synthase | Sodium-dependent phosphate transporter NptA	0	1	0	0	0	0	0	0	0	0	1	1	0	0	1	0	0	0	1	1
n.446908G>T	D39V_00444 | D39V_00445	pyrG | nptA	CTP synthase | Sodium-dependent phosphate transporter NptA	0	1	0	0	0	0	0	0	0	0	1	1	0	0	1	0	0	0	1	1
n.446924C>T	D39V_00444 | D39V_00445	pyrG | nptA	CTP synthase | Sodium-dependent phosphate transporter NptA	0	1	0	0	0	0	0	0	0	0	1	1	0	0	1	0	0	0	1	1
n.446950T>C	D39V_00444 | D39V_00445	pyrG | nptA	CTP synthase | Sodium-dependent phosphate transporter NptA	0	1	0	0	0	0	0	0	0	0	1	1	0	0	1	0	0	0	1	1
n.446972C>T	D39V_00444 | D39V_00445	pyrG | nptA	CTP synthase | Sodium-dependent phosphate transporter NptA	0	1	0	0	0	0	0	0	0	0	1	1	0	0	1	0	0	0	1	1
n.446980A>G	D39V_00444 | D39V_00445	pyrG | nptA	CTP synthase | Sodium-dependent phosphate transporter NptA	0	1	0	0	0	0	0	0	0	0	1	1	0	0	1	0	0	0	1	1
n.447009T>A	D39V_00444 | D39V_00445	pyrG | nptA	CTP synthase | Sodium-dependent phosphate transporter NptA	0	1	0	0	0	0	0	0	0	0	1	1	0	0	1	0	0	0	1	1
n.447026G>T	D39V_00444 | D39V_00445	pyrG | nptA	CTP synthase | Sodium-dependent phosphate transporter NptA	0	1	0	0	0	0	0	0	0	0	1	1	0	0	0	0	0	0	1	1
n.447058A>C	D39V_00444 | D39V_00445	pyrG | nptA	CTP synthase | Sodium-dependent phosphate transporter NptA	0	1	0	0	0	0	0	0	0	0	1	1	0	0	1	0	0	0	1	1
n.447078T>C	D39V_00444 | D39V_00445	pyrG | nptA	CTP synthase | Sodium-dependent phosphate transporter NptA	0	1	0	0	0	0	0	0	0	0	1	1	0	0	1	0	0	0	1	1
n.447140G>A	D39V_00444 | D39V_00445	pyrG | nptA	CTP synthase | Sodium-dependent phosphate transporter NptA	0	1	0	0	0	0	0	0	0	0	1	1	0	0	1	0	0	0	1	1
n.447175A>C	D39V_00444 | D39V_00445	pyrG | nptA	CTP synthase | Sodium-dependent phosphate transporter NptA	0	1	0	0	0	0	0	0	0	0	1	1	0	0	1	0	0	0	1	1
D39V_00445_p.Val298Ile	D39V_00445	nptA	Sodium-dependent phosphate transporter NptA	0	1	0	0	0	0	0	0	0	0	1	1	0	0	0	0	0	0	1	1
D39V_00445_p.Ala274Thr	D39V_00445	nptA	Sodium-dependent phosphate transporter NptA	0	1	0	0	0	0	0	0	0	0	1	1	0	0	0	0	0	0	1	1
D39V_00445_p.Phe257Val	D39V_00445	nptA	Sodium-dependent phosphate transporter NptA	0	1	0	0	0	0	0	0	0	0	1	1	0	0	0	0	0	0	1	1
D39V_00445_p.Ile252Val	D39V_00445	nptA	Sodium-dependent phosphate transporter NptA	0	1	0	0	0	0	0	0	0	0	1	1	0	0	0	0	0	0	1	1
D39V_00445_p.Asn207Asp	D39V_00445	nptA	Sodium-dependent phosphate transporter NptA	0	1	0	0	0	0	0	0	0	0	1	1	0	0	0	0	0	0	1	1
D39V_00446_p.Val29Ile	D39V_00446	endoD	Endo-beta-N-acetylglucosaminidase EndoD	0	1	0	0	0	0	0	0	0	0	1	1	0	0	0	0	0	0	1	1
D39V_00446_p.Thr86Ile	D39V_00446	endoD	Endo-beta-N-acetylglucosaminidase EndoD	0	1	0	0	0	0	0	0	0	0	1	1	0	0	0	0	0	0	1	1
D39V_00446_p.Asp603Val	D39V_00446	endoD	Endo-beta-N-acetylglucosaminidase EndoD	0	1	0	0	0	0	0	0	0	0	1	1	0	0	0	0	0	0	1	1
D39V_00446_p.Pro641Ser	D39V_00446	endoD	Endo-beta-N-acetylglucosaminidase EndoD	0	1	0	0	0	0	0	0	0	0	1	1	0	0	0	0	0	0	1	1
D39V_00446_p.Ser869Pro	D39V_00446	endoD	Endo-beta-N-acetylglucosaminidase EndoD	0	1	0	0	0	0	0	0	0	0	1	1	0	0	0	0	0	0	1	1
D39V_00446_p.Ala989Ser	D39V_00446	endoD	Endo-beta-N-acetylglucosaminidase EndoD	0	1	0	0	0	0	0	0	0	0	1	1	0	0	0	0	0	0	1	1
D39V_00446_p.Gln1142Lys	D39V_00446	endoD	Endo-beta-N-acetylglucosaminidase EndoD	0	1	0	0	0	0	0	0	0	0	1	1	0	0	0	0	0	0	1	1
D39V_00446_p.Arg1213His	D39V_00446	endoD	Endo-beta-N-acetylglucosaminidase EndoD	0	1	0	0	0	0	0	0	0	0	1	1	0	0	0	0	0	0	1	1
D39V_00446_p.Asn1220Ser	D39V_00446	endoD	Endo-beta-N-acetylglucosaminidase EndoD	0	1	0	0	0	0	0	0	0	0	1	1	0	0	0	0	0	0	1	1
D39V_00446_p.Thr1306Lys	D39V_00446	endoD	Endo-beta-N-acetylglucosaminidase EndoD	0	1	0	0	0	0	0	0	0	0	1	1	0	0	0	0	0	0	1	1
D39V_00446_p.Ala1319Val	D39V_00446	endoD	Endo-beta-N-acetylglucosaminidase EndoD	0	1	0	0	0	0	0	0	0	0	1	1	0	0	0	0	0	0	1	1
D39V_00446_p.Ala1357Thr	D39V_00446	endoD	Endo-beta-N-acetylglucosaminidase EndoD	0	1	0	0	0	0	0	0	0	0	1	1	0	0	0	0	0	0	1	1
D39V_00446_p.Ser1375Pro	D39V_00446	endoD	Endo-beta-N-acetylglucosaminidase EndoD	0	1	0	0	0	0	0	0	0	0	1	1	0	0	0	0	0	0	1	1
D39V_00446_p.Gly1464Glu	D39V_00446	endoD	Endo-beta-N-acetylglucosaminidase EndoD	0	1	0	0	0	0	0	0	0	0	1	1	0	0	0	0	0	0	1	1
D39V_00446_p.Lys1507Thr	D39V_00446	endoD	Endo-beta-N-acetylglucosaminidase EndoD	0	1	0	0	0	0	0	0	0	0	1	1	0	0	0	0	0	0	1	1
D39V_00446_p.Thr1543Ala	D39V_00446	endoD	Endo-beta-N-acetylglucosaminidase EndoD	0	1	0	0	0	0	0	0	0	0	1	1	0	0	0	0	0	0	1	1
D39V_00446_p.Lys1570Asn	D39V_00446	endoD	Endo-beta-N-acetylglucosaminidase EndoD	0	1	0	0	0	0	0	0	0	0	1	1	0	0	0	0	0	0	1	1
D39V_00447_p.Ser67Ala	D39V_00447	pgk	Phosphoglycerate kinase	0	1	0	0	0	0	0	0	0	0	1	1	0	0	0	0	0	0	1	1
D39V_00447_p.Ala106Val	D39V_00447	pgk	Phosphoglycerate kinase	0	1	0	0	0	0	0	0	0	0	1	1	0	0	0	0	0	0	1	1
n.455400G>A	D39V_00447 | D39V_00448	pgk | -	Phosphoglycerate kinase | Hypothetical protein	0	1	0	0	0	0	0	0	0	0	1	1	0	0	0	0	0	0	1	1
D39V_00457_p.Ser581Asp	D39V_00457	hsdR	Type I restriction-modification system restriction subunit R	0	1	0	0	0	0	0	0	0	0	1	1	0	0	0	0	0	0	1	1
D39V_00457_p.Asp560Glu	D39V_00457	hsdR	Type I restriction-modification system restriction subunit R	0	1	0	0	0	0	0	0	0	0	1	1	0	0	0	0	0	0	1	1
D39V_00457_p.Ala385Thr	D39V_00457	hsdR	Type I restriction-modification system restriction subunit R	0	1	0	0	0	0	0	0	0	0	1	1	0	0	0	0	0	0	1	1
D39V_00457_p.Ile313Val	D39V_00457	hsdR	Type I restriction-modification system restriction subunit R	0	1	0	0	0	0	0	0	0	0	1	1	0	0	0	0	0	0	1	1
D39V_00457_p.Asn307Asp	D39V_00457	hsdR	Type I restriction-modification system restriction subunit R	0	1	0	0	0	0	0	0	0	0	1	1	0	0	0	0	0	0	1	1
n.466736TA>T	D39V_00457 | D39V_00458	hsdR | -	Type I restriction-modification system restriction subunit R | Hypothetical protein	0	1	0	0	0	0	0	0	0	0	1	1	0	0	0	0	0	0	1	1
n.466861T>C	D39V_00457 | D39V_00458	hsdR | -	Type I restriction-modification system restriction subunit R | Hypothetical protein	0	1	0	0	0	0	0	0	0	0	1	1	0	0	0	0	0	0	1	1
n.466901TC>T	D39V_00457 | D39V_00458	hsdR | -	Type I restriction-modification system restriction subunit R | Hypothetical protein	0	1	0	0	0	0	0	0	0	0	1	1	0	0	0	0	0	0	1	1
n.467018G>A	D39V_00457 | D39V_00458	hsdR | -	Type I restriction-modification system restriction subunit R | Hypothetical protein	0	1	0	0	0	0	0	0	0	0	1	1	0	0	0	0	0	0	1	1
n.467044AT>A	D39V_00457 | D39V_00458	hsdR | -	Type I restriction-modification system restriction subunit R | Hypothetical protein	0	1	0	0	0	0	0	0	0	0	1	1	0	0	0	0	0	0	1	1
n.467060A>C	D39V_00457 | D39V_00458	hsdR | -	Type I restriction-modification system restriction subunit R | Hypothetical protein	0	1	0	0	0	0	0	0	0	0	1	1	0	0	0	0	0	0	1	1
D39V_00461_p.Ala104Gly	D39V_00461	grpE	Heat shock protein GrpE	0	1	0	0	0	0	0	0	0	0	1	1	0	0	0	0	0	0	1	1
D39V_00461_p.Gly141Ala	D39V_00461	grpE	Heat shock protein GrpE	0	1	0	0	0	0	0	0	0	0	1	1	0	0	0	0	0	0	1	1
n.469576T>C	D39V_00461 | D39V_00462	grpE | dnaK	Heat shock protein GrpE | Chaperone protein DnaK	0	1	0	0	0	0	0	0	0	0	1	1	0	0	0	0	0	0	1	1
n.469608G>A	D39V_00461 | D39V_00462	grpE | dnaK	Heat shock protein GrpE | Chaperone protein DnaK	0	1	0	0	0	0	0	0	0	0	1	1	0	0	0	0	0	0	1	1
n.469720C>T	D39V_00461 | D39V_00462	grpE | dnaK	Heat shock protein GrpE | Chaperone protein DnaK	0	1	0	0	0	0	0	0	0	0	1	1	0	0	0	0	0	0	1	1
n.469727A>G	D39V_00461 | D39V_00462	grpE | dnaK	Heat shock protein GrpE | Chaperone protein DnaK	0	1	0	0	0	0	0	0	0	0	1	1	0	0	0	0	0	0	1	1
n.469856G>T	D39V_00461 | D39V_00462	grpE | dnaK	Heat shock protein GrpE | Chaperone protein DnaK	0	1	0	0	0	0	0	0	0	0	1	1	0	0	0	0	0	0	1	1
n.469907T>C	D39V_00461 | D39V_00462	grpE | dnaK	Heat shock protein GrpE | Chaperone protein DnaK	0	1	0	0	0	0	0	0	0	0	1	1	0	0	0	0	0	0	1	1
n.469958T>C	D39V_00461 | D39V_00462	grpE | dnaK	Heat shock protein GrpE | Chaperone protein DnaK	0	1	0	0	0	0	0	0	0	0	1	1	0	0	0	0	0	0	1	1
n.469981C>CGTCGCCACT	D39V_00461 | D39V_00462	grpE | dnaK	Heat shock protein GrpE | Chaperone protein DnaK	0	1	0	0	0	0	0	0	0	0	1	1	0	0	0	0	0	0	1	1
D39V_00477_p.Gly195Arg	D39V_00477	comA_4	Competence-stimulating peptide ABC transporter ATP-binding protein ComA	0	1	0	0	0	0	0	0	0	0	1	1	0	0	0	0	0	0	1	1
D39V_00477_p.Phe94Leu	D39V_00477	comA_4	Competence-stimulating peptide ABC transporter ATP-binding protein ComA	0	1	0	0	0	0	0	0	0	0	1	1	0	0	0	0	0	0	1	1
D39V_00477_p.Tyr71Asp	D39V_00477	comA_4	Competence-stimulating peptide ABC transporter ATP-binding protein ComA	0	1	0	0	0	0	0	0	0	0	1	1	0	0	0	0	0	0	1	1
n.492783T>C	D39V_00488 | D39V_00489	infB | rbfA	Translation initiation factor 2 | Ribosome-binding factor A	0	1	0	0	0	0	0	0	0	0	0	0	0	0	0	0	0	1	0	0
D39V_00489_p.Val2Ala	D39V_00489	rbfA	Ribosome-binding factor A	0	1	0	0	0	0	0	0	0	0	0	0	0	0	0	0	0	1	0	0
D39V_00489_p.Ile7Thr	D39V_00489	rbfA	Ribosome-binding factor A	0	1	0	0	0	0	0	0	0	0	0	0	0	0	0	0	0	1	0	0
n.493465A>C	D39V_00489 | D39V_00490	rbfA | -	Ribosome-binding factor A | Hypothetical protein	0	1	0	0	0	0	0	0	0	0	0	0	0	0	0	0	0	1	0	0
n.493478A>G	D39V_00489 | D39V_00490	rbfA | -	Ribosome-binding factor A | Hypothetical protein	0	1	0	0	0	0	0	0	0	0	0	0	0	0	0	0	0	1	0	0
n.493547C>T	D39V_00489 | D39V_00490	rbfA | -	Ribosome-binding factor A | Hypothetical protein	0	1	0	0	0	0	0	0	0	0	0	0	0	0	0	0	0	1	0	0
D39V_00490_p.Asp37Gly	D39V_00490	-	Hypothetical protein	0	1	0	0	0	0	0	0	0	0	0	0	0	0	0	0	0	1	0	0
D39V_00490_p.Lys39Gln	D39V_00490	-	Hypothetical protein	0	1	0	0	0	0	0	0	0	0	0	0	0	0	0	0	0	1	0	0
D39V_00490_p.Thr51Ser	D39V_00490	-	Hypothetical protein	0	1	0	0	0	0	0	0	0	0	0	0	0	0	0	0	0	1	0	0
D39V_00490_p.Ala101Gly	D39V_00490	-	Hypothetical protein	0	1	0	0	0	0	0	0	0	0	0	0	0	0	0	0	0	1	0	0
D39V_00490_p.Glu124Asp	D39V_00490	-	Hypothetical protein	0	1	0	0	0	0	0	0	0	0	0	0	0	0	0	0	0	1	0	0
D39V_00490_p.Pro178Leu	D39V_00490	-	Hypothetical protein	0	1	0	0	0	0	0	0	0	0	0	0	0	0	0	0	0	1	0	0
D39V_00490_p.Lys185Arg	D39V_00490	-	Hypothetical protein	0	1	0	0	0	0	0	0	0	0	0	0	0	0	0	0	0	1	0	0
D39V_00491_p.AsnAla32HisVal	D39V_00491	-	Hypothetical protein	0	1	0	0	0	0	0	0	0	0	0	0	0	0	0	0	0	1	0	0
D39V_00492_p.Gly6fs	D39V_00492	-	Hypothetical protein	0	1	0	1	0	0	0	0	0	0	0	0	0	0	0	0	0	1	0	0
D39V_00492_p.Ile11Leu	D39V_00492	-	Hypothetical protein	0	1	0	0	0	0	0	0	0	0	0	0	0	0	0	0	0	1	0	0
D39V_00492_p.Gly18Glu	D39V_00492	-	Hypothetical protein	0	1	0	0	0	0	0	0	0	0	0	0	0	0	0	0	0	1	0	0
D39V_00492_p.Leu39_Asp40insPheLysIleLeu	D39V_00492	-	Hypothetical protein	0	1	0	0	0	0	0	0	0	0	0	0	0	0	0	0	0	1	0	0
D39V_00492_p.Phe42Leu	D39V_00492	-	Hypothetical protein	0	1	0	0	0	0	0	0	0	0	0	0	0	0	0	0	0	1	0	0
n.494693A>G	D39V_00492 | D39V_00493	- | -	Hypothetical protein | Glycerate kinase	0	1	0	0	0	0	0	0	0	0	0	0	0	0	0	0	0	1	0	0
D39V_00512_p.Ile140Val	D39V_00512	bglA-2	6-phospho-beta-glucosidase	0	1	0	0	0	0	0	0	0	0	0	0	0	0	0	0	0	1	0	0
D39V_00512_p.Phe378Leu	D39V_00512	bglA-2	6-phospho-beta-glucosidase	0	1	0	0	0	0	0	0	0	0	0	0	0	0	0	0	0	1	0	0
n.513022G>A	D39V_00512 | D39V_00513	bglA-2 | pheS	6-phospho-beta-glucosidase | Phenylalanyl-tRNA synthetase alpha chain	0	1	0	0	0	0	0	0	0	0	0	0	0	0	0	0	0	1	0	0
n.513152T>G	D39V_00512 | D39V_00513	bglA-2 | pheS	6-phospho-beta-glucosidase | Phenylalanyl-tRNA synthetase alpha chain	0	1	0	0	0	0	0	0	0	0	0	0	0	0	0	0	0	1	0	0
n.513343G>A	D39V_00512 | D39V_00513	bglA-2 | pheS	6-phospho-beta-glucosidase | Phenylalanyl-tRNA synthetase alpha chain	0	1	0	1	0	0	0	0	0	0	0	0	0	0	0	0	0	1	0	0
n.513356A>G	D39V_00512 | D39V_00513	bglA-2 | pheS	6-phospho-beta-glucosidase | Phenylalanyl-tRNA synthetase alpha chain	0	1	0	1	0	0	0	0	0	0	0	0	0	0	0	0	0	1	0	0
D39V_00513_p.Thr17Ala	D39V_00513	pheS	Phenylalanyl-tRNA synthetase alpha chain	0	1	0	1	0	0	0	0	0	0	0	0	0	0	0	0	0	1	0	0
D39V_00513_p.Arg112His	D39V_00513	pheS	Phenylalanyl-tRNA synthetase alpha chain	0	1	0	1	0	0	0	0	0	0	0	0	0	0	0	0	0	0	0	0
D39V_00515_p.Leu659Phe	D39V_00515	pheT	Phenylalanyl-tRNA synthetase beta chain	0	1	0	0	0	0	0	0	0	0	0	0	0	0	0	0	0	1	0	0
D39V_00516_p.Asp323Asn	D39V_00516	-	Putative integral membrane protein	0	1	0	0	0	0	0	0	0	0	0	0	0	0	0	0	0	1	0	0
D39V_00516_p.Arg36Gln	D39V_00516	-	Putative integral membrane protein	0	1	0	0	0	0	0	0	0	0	0	0	0	0	0	0	0	1	0	0
D39V_00516_p.Val15Ser	D39V_00516	-	Putative integral membrane protein	0	1	0	0	0	0	0	0	0	0	0	0	0	0	0	0	0	1	0	0
n.518766T>C	D39V_00516 | D39V_00517	- | -	Putative integral membrane protein | ISSpn8 transposase	0	1	0	0	0	0	0	0	0	0	0	0	0	0	0	0	0	1	0	0
n.518832G>A	D39V_00516 | D39V_00517	- | -	Putative integral membrane protein | ISSpn8 transposase	0	1	0	0	0	0	0	0	0	0	0	0	0	0	0	0	0	1	0	0
n.519269T>G	D39V_00517 | D39V_00518	- | higA	ISSpn8 transposase | Antitoxin HigA	0	1	0	0	0	0	0	0	0	0	0	0	0	0	0	0	0	1	0	0
n.519364G>A	D39V_00517 | D39V_00518	- | higA	ISSpn8 transposase | Antitoxin HigA	0	1	0	0	0	0	0	0	0	0	0	0	0	0	0	0	0	1	0	0
D39V_00518_p.LysThr36GluSer	D39V_00518	higA	Antitoxin HigA	0	1	0	0	0	0	0	0	0	0	0	0	0	0	0	0	0	1	0	0
D39V_00518_p.Pro39Leu	D39V_00518	higA	Antitoxin HigA	0	1	0	0	0	0	0	0	0	0	0	0	0	0	0	0	0	1	0	0
D39V_00518_p.Ala49Thr	D39V_00518	higA	Antitoxin HigA	0	1	0	0	0	0	0	0	0	0	0	0	0	0	0	0	0	1	0	0
D39V_00518_p.Arg59Pro	D39V_00518	higA	Antitoxin HigA	0	1	0	0	0	0	0	0	0	0	0	0	0	0	0	0	0	1	0	0
n.519704AGC>GGT	D39V_00518 | D39V_00519	higA | metE	Antitoxin HigA | 5-methyltetrahydropteroyltriglutamate-- homocysteine methyltransferase	0	1	0	0	0	0	0	0	0	0	0	0	0	0	0	0	0	1	0	0
D39V_00544_p.Thr142Ile	D39V_00544	murN	tRNA-dependent lipid II-Ala--L-alanine ligase MurN	0	1	0	0	0	1	0	0	0	0	0	0	0	0	0	0	0	0	0	0
D39V_00544_p.Asp241Glu	D39V_00544	murN	tRNA-dependent lipid II-Ala--L-alanine ligase MurN	0	1	0	0	0	1	0	0	0	0	0	0	0	0	0	0	0	0	0	0
D39V_00544_p.Asn256Lys	D39V_00544	murN	tRNA-dependent lipid II-Ala--L-alanine ligase MurN	0	1	0	0	0	1	0	0	0	0	0	0	0	0	0	0	0	0	0	0
n.550870C>CTTTCT	D39V_00544 | D39V_00545	murN | -	tRNA-dependent lipid II-Ala--L-alanine ligase MurN | Putative Zn-dependent protease	0	1	0	0	0	1	0	0	0	0	0	0	0	0	0	0	0	0	0	0
D39V_00571_p.Asn1292Lys	D39V_00571	bgaA	Beta-galactosidase BgaA	0	1	0	0	0	0	0	0	0	0	0	0	0	0	0	0	0	1	0	0
D39V_00571_p.Glu1330Lys	D39V_00571	bgaA	Beta-galactosidase BgaA	0	1	0	0	0	0	0	0	0	0	0	0	0	0	0	0	0	1	0	0
D39V_00571_p.Ser1332Thr	D39V_00571	bgaA	Beta-galactosidase BgaA	0	1	0	0	0	0	0	0	0	0	0	0	0	0	0	0	0	1	0	0
D39V_00571_p.Ala1335Thr	D39V_00571	bgaA	Beta-galactosidase BgaA	0	1	0	0	0	0	0	0	0	0	0	0	0	0	0	0	0	1	0	0
D39V_00571_p.Thr1348Ala	D39V_00571	bgaA	Beta-galactosidase BgaA	0	1	0	0	0	0	0	0	0	0	0	0	0	0	0	0	0	1	0	0
D39V_00571_p.Ile1366Thr	D39V_00571	bgaA	Beta-galactosidase BgaA	0	1	0	0	0	0	0	0	0	0	0	0	0	0	0	0	0	1	0	0
D39V_00571_p.Ser1517Thr	D39V_00571	bgaA	Beta-galactosidase BgaA	0	1	0	0	0	0	0	0	0	0	0	0	0	0	0	0	0	1	0	0
D39V_00571_p.Ile1620Val	D39V_00571	bgaA	Beta-galactosidase BgaA	0	1	0	0	0	0	0	0	0	0	0	0	0	0	0	0	0	1	0	0
D39V_00571_p.Lys1626Arg	D39V_00571	bgaA	Beta-galactosidase BgaA	0	1	0	0	0	0	0	0	0	0	0	0	0	0	0	0	0	1	0	0
D39V_00571_p.Arg1631Leu	D39V_00571	bgaA	Beta-galactosidase BgaA	0	1	0	0	0	0	0	0	0	0	0	0	0	0	0	0	0	1	0	0
D39V_00571_p.Pro1682Thr	D39V_00571	bgaA	Beta-galactosidase BgaA	0	1	0	0	0	0	0	0	0	0	0	0	0	0	0	0	0	1	0	0
D39V_00571_p.Asn1687Ser	D39V_00571	bgaA	Beta-galactosidase BgaA	0	1	0	0	0	0	0	0	0	0	0	0	0	0	0	0	0	1	0	0
D39V_00594_p.Ile175Thr	D39V_00594	miaA	tRNA dimethylallyltransferase MiaA	0	1	1	0	0	0	0	0	0	0	0	0	0	0	0	0	0	0	0	0
D39V_00594_p.Phe242Leu	D39V_00594	miaA	tRNA dimethylallyltransferase MiaA	0	1	1	0	0	0	0	0	0	0	0	0	0	0	0	0	0	0	0	0
D39V_00594_p.Arg246Ser	D39V_00594	miaA	tRNA dimethylallyltransferase MiaA	0	1	1	0	0	0	0	0	0	0	0	0	0	0	0	0	0	0	0	0
D39V_00595_p.Ser45Asn	D39V_00595	hflX	GTP-binding protein HflX	0	1	1	0	0	0	0	0	0	0	0	0	0	0	0	0	0	0	0	0
D39V_00595_p.Gly392Ser	D39V_00595	hflX	GTP-binding protein HflX	0	1	1	0	0	0	0	0	0	0	0	0	0	0	0	0	0	0	0	0
D39V_00596_p.Thr6Ala	D39V_00596	-	Cystathionine beta-lyase	0	1	1	0	0	0	0	0	0	0	0	0	0	0	0	0	0	0	0	0
D39V_00596_p.Asp31Glu	D39V_00596	-	Cystathionine beta-lyase	0	1	1	0	0	0	0	0	0	0	0	0	0	0	0	0	0	0	0	0
D39V_00596_p.Glu103Asp	D39V_00596	-	Cystathionine beta-lyase	0	1	1	0	0	0	0	0	0	0	0	0	0	0	0	0	0	0	0	0
D39V_00596_p.Phe112Ser	D39V_00596	-	Cystathionine beta-lyase	0	1	1	0	0	0	0	0	0	0	0	0	0	0	0	0	0	0	0	0
D39V_00596_p.Leu146Pro	D39V_00596	-	Cystathionine beta-lyase	0	1	1	0	0	0	0	0	0	0	0	0	0	0	0	0	0	0	0	0
D39V_00596_p.Ile153Val	D39V_00596	-	Cystathionine beta-lyase	0	1	1	0	0	0	0	0	0	0	0	0	0	0	0	0	0	0	0	0
D39V_00597_p.Val56Ile	D39V_00597	rnz	Ribonuclease Z	0	1	1	0	0	0	0	0	0	0	0	0	0	0	0	0	0	0	0	0
D39V_00597_p.Gly221Asp	D39V_00597	rnz	Ribonuclease Z	0	1	1	0	0	0	0	0	0	0	0	0	0	0	0	0	0	0	0	0
D39V_00624_p.Asp204Asn	D39V_00624	-	Hypothetical protein	0	1	0	0	0	0	0	0	0	0	1	1	0	0	0	0	0	0	1	1
D39V_00625_p.Pro124Ala	D39V_00625	-	Hypothetical protein	0	1	0	0	0	0	0	0	0	0	1	1	0	0	0	0	0	0	1	1
D39V_00625_p.Val143Ser	D39V_00625	-	Hypothetical protein	0	1	0	0	0	0	0	0	0	0	1	1	0	0	0	0	0	0	1	1
D39V_00625_p.Phe145Leu	D39V_00625	-	Hypothetical protein	0	1	0	0	0	0	0	0	0	0	1	1	0	0	0	0	0	0	1	1
D39V_00626_p.Ile6Thr	D39V_00626	-	ABC transporter ATP-binding protein	0	1	0	0	0	0	0	0	0	0	1	1	0	0	0	0	0	0	1	1
D39V_00626_p.Lys176Glu	D39V_00626	-	ABC transporter ATP-binding protein	0	1	0	0	0	0	0	0	0	0	1	1	0	0	0	0	0	0	1	1
D39V_00627_p.Gly134Asp	D39V_00627	-	Amino acid ABC transporter amino acid-binding/permease protein	0	1	0	0	0	0	0	0	0	0	1	1	0	0	0	0	0	0	1	1
n.637961TCA>GCG	D39V_00627 | D39V_00628	- | -	Amino acid ABC transporter amino acid-binding/permease protein | hypothetical protein	0	1	0	0	0	0	0	0	0	0	1	1	0	0	0	0	0	0	1	1
D39V_00629_p.Pro231Leu	D39V_00629	glnQ3	Glutamine ABC transporter ATP-binding protein GlnQ3	0	1	0	0	0	0	0	0	0	0	1	1	0	0	0	0	0	0	1	1
D39V_00629_p.Gln209Arg	D39V_00629	glnQ3	Glutamine ABC transporter ATP-binding protein GlnQ3	0	1	0	0	0	0	0	0	0	0	1	1	0	0	0	0	0	0	1	1
D39V_00629_p.Ala207Thr	D39V_00629	glnQ3	Glutamine ABC transporter ATP-binding protein GlnQ3	0	1	0	0	0	0	0	0	0	0	1	1	0	0	0	0	0	0	1	1
D39V_00629_p.Glu32fs	D39V_00629	glnQ3	Glutamine ABC transporter ATP-binding protein GlnQ3	0	1	0	0	0	0	0	0	0	0	1	1	0	0	0	0	0	0	1	1
D39V_00630_p.GlyGln126*	D39V_00630	glnP3b	Glutamine ABC transporter permease GlnP3b	0	1	0	0	0	0	0	0	0	0	1	1	0	0	0	0	0	0	1	1
D39V_00630_p.Val98Ile	D39V_00630	glnP3b	Glutamine ABC transporter permease GlnP3b	0	1	0	0	0	0	0	0	0	0	1	1	0	0	0	0	0	0	1	1
n.640499G>GA	D39V_00631 | D39V_00632	glnP3a | -	Glutamine ABC transporter permease GlnP3a | L-Lactate 2-monooxygenase	0	1	0	0	0	0	0	0	0	0	1	1	0	0	0	0	0	0	1	1
n.640521G>A	D39V_00631 | D39V_00632	glnP3a | -	Glutamine ABC transporter permease GlnP3a | L-Lactate 2-monooxygenase	0	1	0	0	0	0	0	0	0	0	1	1	0	0	0	0	0	0	1	1
n.640535G>A	D39V_00631 | D39V_00632	glnP3a | -	Glutamine ABC transporter permease GlnP3a | L-Lactate 2-monooxygenase	0	1	0	0	0	0	0	0	0	0	1	1	0	0	0	0	0	0	1	1
n.640557G>A	D39V_00631 | D39V_00632	glnP3a | -	Glutamine ABC transporter permease GlnP3a | L-Lactate 2-monooxygenase	0	1	0	0	0	0	0	0	0	0	1	1	0	0	0	0	0	0	1	1
n.640782A>G	D39V_00632 | D39V_00633	- | lysS	L-Lactate 2-monooxygenase | Class II lysyl-tRNA synthetase	0	1	0	0	0	0	0	0	0	0	1	1	0	0	0	0	0	0	1	1
D39V_00633_p.Gly309Ser	D39V_00633	lysS	Class II lysyl-tRNA synthetase	0	1	0	0	0	0	0	0	0	0	1	1	0	0	0	0	0	0	1	1
n.642350TCAGG>CCAGA	D39V_00633 | D39V_00634	lysS | lctO	Class II lysyl-tRNA synthetase | L-Lactate 2-monooxygenase	0	1	0	0	0	0	0	0	0	0	1	1	0	0	0	0	0	0	1	1
n.642474T>G	D39V_00633 | D39V_00634	lysS | lctO	Class II lysyl-tRNA synthetase | L-Lactate 2-monooxygenase	0	1	0	0	0	0	0	0	0	0	1	1	0	0	0	0	0	0	1	1
n.642806A>G	D39V_00633 | D39V_00634	lysS | lctO	Class II lysyl-tRNA synthetase | L-Lactate 2-monooxygenase	0	1	0	0	0	0	0	0	0	0	1	1	0	0	0	0	0	0	1	1
n.642939A>G	D39V_00633 | D39V_00634	lysS | lctO	Class II lysyl-tRNA synthetase | L-Lactate 2-monooxygenase	0	1	0	0	0	0	0	0	0	0	1	1	0	0	0	0	0	0	1	1
D39V_00634_p.Asp65Asn	D39V_00634	lctO	L-Lactate 2-monooxygenase	0	1	0	0	0	0	0	0	0	0	1	1	0	0	0	0	0	0	1	1
D39V_00634_p.Ser70Asn	D39V_00634	lctO	L-Lactate 2-monooxygenase	0	1	0	0	0	0	0	0	0	0	1	1	0	0	0	0	0	0	1	1
n.676407A>C	D39V_00670 | D39V_00671	- | prfB	CBS domain protein | Peptide chain release factor 2	1	1	1	1	1	1	1	1	1	1	1	1	1	1	1	1	1	1	1	1
D39V_00700_p.Ter420Ter	D39V_00700	-	ABC transporter permease protein	0	1	0	0	1	0	0	0	0	0	0	0	0	0	0	0	0	0	0	0
D39V_00701_p.Ala70Val	D39V_00701	metG	Methionyl-tRNA synthetase	0	1	0	0	1	0	0	0	0	0	0	0	0	0	0	0	0	0	0	0
D39V_00701_p.Gly74Arg	D39V_00701	metG	Methionyl-tRNA synthetase	0	1	0	0	1	0	0	0	0	0	0	0	0	0	0	0	0	0	0	0
D39V_00701_p.Arg180Cys	D39V_00701	metG	Methionyl-tRNA synthetase	0	1	0	0	1	0	0	0	0	0	0	0	0	0	0	0	0	0	0	0
D39V_00701_p.Glu548Ala	D39V_00701	metG	Methionyl-tRNA synthetase	0	1	0	0	1	0	0	0	0	0	0	0	0	0	0	0	0	0	0	0
n.706474G>A	D39V_00701 | D39V_00702	metG | -	Methionyl-tRNA synthetase | Transcriptional regulator, PadR family	0	1	0	0	1	0	0	0	0	0	0	0	0	0	0	0	0	0	0	0
n.706537A>G	D39V_00701 | D39V_00702	metG | -	Methionyl-tRNA synthetase | Transcriptional regulator, PadR family	0	1	0	0	1	0	0	0	0	0	0	0	0	0	0	0	0	0	0	0
n.706543C>A	D39V_00701 | D39V_00702	metG | -	Methionyl-tRNA synthetase | Transcriptional regulator, PadR family	0	1	0	0	1	0	0	0	0	0	0	0	0	0	0	0	0	0	0	0
n.706549A>G	D39V_00701 | D39V_00702	metG | -	Methionyl-tRNA synthetase | Transcriptional regulator, PadR family	0	1	0	0	1	0	0	0	0	0	0	0	0	0	0	0	0	0	0	0
n.706555T>C	D39V_00701 | D39V_00702	metG | -	Methionyl-tRNA synthetase | Transcriptional regulator, PadR family	0	1	0	0	1	0	0	0	0	0	0	0	0	0	0	0	0	0	0	0
n.706588C>A	D39V_00701 | D39V_00702	metG | -	Methionyl-tRNA synthetase | Transcriptional regulator, PadR family	0	1	0	0	1	0	0	0	0	0	0	0	0	0	0	0	0	0	0	0
n.706594A>G	D39V_00701 | D39V_00702	metG | -	Methionyl-tRNA synthetase | Transcriptional regulator, PadR family	0	1	0	0	1	0	0	0	0	0	0	0	0	0	0	0	0	0	0	0
n.706600T>C	D39V_00701 | D39V_00702	metG | -	Methionyl-tRNA synthetase | Transcriptional regulator, PadR family	0	1	0	0	1	0	0	0	0	0	0	0	0	0	0	0	0	0	0	0
n.706616GA>AG	D39V_00701 | D39V_00702	metG | -	Methionyl-tRNA synthetase | Transcriptional regulator, PadR family	0	1	0	0	1	0	0	0	0	0	0	0	0	0	0	0	0	0	0	0
n.706658A>C	D39V_00701 | D39V_00702	metG | -	Methionyl-tRNA synthetase | Transcriptional regulator, PadR family	0	1	0	0	1	0	0	0	0	0	0	0	0	0	0	0	0	0	0	0
n.706724G>A	D39V_00701 | D39V_00702	metG | -	Methionyl-tRNA synthetase | Transcriptional regulator, PadR family	0	1	0	0	1	0	0	0	0	0	0	0	0	0	0	0	0	0	0	0
D39V_00702_p.Gly106Asp	D39V_00702	-	Transcriptional regulator, PadR family	0	1	0	0	1	0	0	0	0	0	0	0	0	0	0	0	0	0	0	0
D39V_00703_p.Gly110Ser	D39V_00703	-	Hypothetical protein	0	1	0	0	1	0	0	0	0	0	0	0	0	0	0	0	0	0	0	0
D39V_00703_p.Gln128*	D39V_00703	-	Hypothetical protein	0	1	0	0	1	0	0	0	0	0	0	0	0	0	0	0	0	0	0	0
D39V_00703_p.Val196Ile	D39V_00703	-	Hypothetical protein	0	1	0	0	1	0	0	0	0	0	0	0	0	0	0	0	0	0	0	0
D39V_00703_p.Leu258Val	D39V_00703	-	Hypothetical protein	0	1	0	0	1	0	0	0	0	0	0	0	0	0	0	0	0	0	0	0
D39V_00703_p.Gln272*	D39V_00703	-	Hypothetical protein	0	1	0	0	1	0	0	0	0	0	0	0	0	0	0	0	0	0	0	0
D39V_00704_p.Asp136Asn	D39V_00704	-	Putative oxidoreductase	0	1	0	0	1	0	0	0	0	0	0	0	0	0	0	0	0	0	0	0
D39V_00704_p.Lys208Gln	D39V_00704	-	Putative oxidoreductase	0	1	0	0	1	0	0	0	0	0	0	0	0	0	0	0	0	0	0	0
D39V_00704_p.Gln285Arg	D39V_00704	-	Putative oxidoreductase	0	1	0	0	1	0	0	0	0	0	0	0	0	0	0	0	0	0	0	0
n.708928AAGAAGATGTA>TAGCAGGTTTG	D39V_00704 | D39V_00705	- | -	Putative oxidoreductase | Hypothetical protein	0	1	0	0	1	0	0	0	0	0	0	0	0	0	0	0	0	0	0	0
n.708944A>C	D39V_00704 | D39V_00705	- | -	Putative oxidoreductase | Hypothetical protein	0	1	0	0	1	0	0	0	0	0	0	0	0	0	0	0	0	0	0	0
n.708950G>T	D39V_00704 | D39V_00705	- | -	Putative oxidoreductase | Hypothetical protein	0	1	0	0	1	0	0	0	0	0	0	0	0	0	0	0	0	0	0	0
D39V_00774_p.Ala453Val	D39V_00774	dnaX	DNA polymerase III subunits gamma and tau	0	1	0	1	0	0	0	0	0	0	0	0	0	0	0	0	0	0	0	0
D39V_00774_p.Thr526Ile	D39V_00774	dnaX	DNA polymerase III subunits gamma and tau	0	1	0	1	0	0	0	0	0	0	0	0	0	0	0	0	0	0	0	0
D39V_00778_p.Arg318Gly	D39V_00778	sufS	Cysteine desulfurase SufS	1	1	1	1	1	1	1	1	1	1	1	1	1	1	1	1	1	1	1	1
D39V_00787_p.Cys508Tyr	D39V_00787	fruA	Fructose-specific PTS IIABC components	1	1	1	1	1	1	1	1	1	1	1	1	1	1	1	1	1	1	1	1
D39V_00798_p.Val587Ile	D39V_00798	-	Type I restriction-modification system restriction subunit R	0	1	0	0	1	0	0	0	0	0	0	0	0	0	0	0	0	0	0	0
D39V_00798_p.Glu665Lys	D39V_00798	-	Type I restriction-modification system restriction subunit R	0	1	0	0	1	0	0	0	0	0	0	0	0	0	0	0	0	0	0	0
D39V_00803_p.Ile240Thr	D39V_00803	pfkA	6-phosphofructokinase	0	1	0	0	1	0	0	0	0	0	0	0	0	0	0	0	0	0	0	0
D39V_00803_p.Pro259Ala	D39V_00803	pfkA	6-phosphofructokinase	0	1	0	0	1	0	0	0	0	0	0	0	0	0	0	0	0	0	0	0
D39V_00803_p.Glu322Lys	D39V_00803	pfkA	6-phosphofructokinase	0	1	0	0	1	0	0	0	0	0	0	0	0	0	0	0	0	0	0	0
n.809854TC>AAA	D39V_00804 | D39V_00805	pyk | -	Pyruvate kinase | Membrane-associated protein	0	1	0	0	1	0	0	0	0	0	0	0	0	0	0	0	0	0	0	0
n.810189T>C	D39V_00804 | D39V_00805	pyk | -	Pyruvate kinase | Membrane-associated protein	0	1	0	0	1	0	0	0	0	0	0	0	0	0	0	0	0	0	0	0
n.810259A>AG	D39V_00804 | D39V_00805	pyk | -	Pyruvate kinase | Membrane-associated protein	0	1	0	0	1	0	0	0	0	0	0	0	0	0	0	0	0	0	0	0
n.810460T>TC	D39V_00804 | D39V_00805	pyk | -	Pyruvate kinase | Membrane-associated protein	0	1	0	0	1	0	0	0	0	0	0	0	0	0	0	0	0	0	0	0
n.810544A>G	D39V_00804 | D39V_00805	pyk | -	Pyruvate kinase | Membrane-associated protein	0	1	0	0	1	0	0	0	0	0	0	0	0	0	0	0	0	0	0	0
n.810602T>C	D39V_00804 | D39V_00805	pyk | -	Pyruvate kinase | Membrane-associated protein	0	1	0	0	1	0	0	0	0	0	0	0	0	0	0	0	0	0	0	0
n.810777A>G	D39V_00804 | D39V_00805	pyk | -	Pyruvate kinase | Membrane-associated protein	0	1	0	0	1	0	0	0	0	0	0	0	0	0	0	0	0	0	0	0
n.811157G>T	D39V_00804 | D39V_00805	pyk | -	Pyruvate kinase | Membrane-associated protein	0	1	0	0	1	0	0	0	0	0	0	0	0	0	0	0	0	0	0	0
n.811295CG>TA	D39V_00804 | D39V_00805	pyk | -	Pyruvate kinase | Membrane-associated protein	0	1	0	0	1	0	0	0	0	0	0	0	0	0	0	0	0	0	0	0
n.811303C>A	D39V_00804 | D39V_00805	pyk | -	Pyruvate kinase | Membrane-associated protein	0	1	0	0	1	0	0	0	0	0	0	0	0	0	0	0	0	0	0	0
n.811311C>T	D39V_00804 | D39V_00805	pyk | -	Pyruvate kinase | Membrane-associated protein	0	1	0	0	1	0	0	0	0	0	0	0	0	0	0	0	0	0	0	0
D39V_00809_p.Thr231Ser	D39V_00809	-	ABC transporter substrate-binding protein	0	1	0	0	0	0	0	0	0	1	0	0	0	0	0	0	1	1	0	0
D39V_00810_p.Gly33Ser	D39V_00810	-	Putative permease	1	1	1	1	1	1	1	1	1	1	1	1	1	1	1	1	1	1	1	1
D39V_00819_p.Thr202Pro	D39V_00819	-	ABC transporter ATP-binding protein	0	1	0	0	1	0	0	0	0	0	0	0	0	0	0	0	0	0	0	0
D39V_00820_p.Thr152Met	D39V_00820	-	ABC transporter permease protein	0	1	0	0	1	0	0	0	0	0	0	0	0	0	0	0	0	0	0	0
D39V_00820_p.Thr157Ala	D39V_00820	-	ABC transporter permease protein	0	1	0	0	1	0	0	0	0	0	0	0	0	0	0	0	0	0	0	0
D39V_00820_p.Val160Leu	D39V_00820	-	ABC transporter permease protein	0	1	0	0	1	0	0	0	0	0	0	0	0	0	0	0	0	0	0	0
D39V_00820_p.Lys195Arg	D39V_00820	-	ABC transporter permease protein	0	1	0	0	1	0	0	0	0	0	0	0	0	0	0	0	0	0	0	0
D39V_00820_p.Ser310Ala	D39V_00820	-	ABC transporter permease protein	0	1	0	0	1	0	0	0	0	0	0	0	0	0	0	0	0	0	0	0
D39V_00827_p.Ser291Ala	D39V_00827	nspC	Carboxynorspermidine decarboxylase	0	1	0	0	0	0	0	0	0	0	0	0	0	0	0	0	0	1	0	0
D39V_00828_p.Ile28Thr	D39V_00828	aguA	Agmatine deiminase	0	1	0	0	0	0	0	0	0	0	0	0	0	0	0	0	0	1	0	0
D39V_00828_p.Val218Ala	D39V_00828	aguA	Agmatine deiminase	0	1	0	0	0	0	0	0	0	0	0	0	0	0	0	0	0	1	0	0
D39V_00828_p.Val226Leu	D39V_00828	aguA	Agmatine deiminase	0	1	0	0	0	0	0	0	0	0	0	0	0	0	0	0	0	1	0	0
D39V_00828_p.Glu290Lys	D39V_00828	aguA	Agmatine deiminase	0	1	0	0	0	0	0	0	0	0	0	0	0	0	0	0	0	1	0	0
D39V_00829_p.Asn264Asp	D39V_00829	-	N-carbamoylputrescine amidase	0	1	0	0	0	0	0	0	0	0	0	0	0	0	0	0	0	1	0	0
n.835491T>G	D39V_00830 | D39V_00831	- | -	Hydrolase, HAD superfamily | Hypothetical protein	0	1	0	0	0	0	0	0	0	0	0	0	0	0	0	0	0	1	0	0
D39V_00831_p.Ser24Pro	D39V_00831	-	Hypothetical protein	0	1	0	0	0	0	0	0	0	0	0	0	0	0	0	0	0	1	0	0
D39V_00831_p.Pro44Leu	D39V_00831	-	Hypothetical protein	0	1	0	0	0	0	0	0	0	0	0	0	0	0	0	0	0	1	0	0
D39V_00831_p.Tyr54Asp	D39V_00831	-	Hypothetical protein	0	1	0	0	0	0	0	0	0	0	0	0	0	0	0	0	0	1	0	0
D39V_00832_p.His28Tyr	D39V_00832	-	CAAX amino terminal protease family protein	0	1	0	0	0	0	0	0	0	0	0	0	0	0	0	0	0	1	0	0
D39V_00832_p.Ser35Pro	D39V_00832	-	CAAX amino terminal protease family protein	0	1	0	0	0	0	0	0	0	0	0	0	0	0	0	0	0	1	0	0
D39V_00832_p.LeuSer100ProPro	D39V_00832	-	CAAX amino terminal protease family protein	0	1	0	0	0	0	0	0	0	0	0	0	0	0	0	0	0	1	0	0
D39V_00832_p.Leu142Ile	D39V_00832	-	CAAX amino terminal protease family protein	0	1	0	0	0	0	0	0	0	0	0	0	0	0	0	0	0	1	0	0
n.836492A>T	D39V_00832 | D39V_00833	- | cmbR	CAAX amino terminal protease family protein | Cysteine and methionine metabolism regulator CmbR, LysR family	0	1	0	0	0	0	0	0	0	0	0	0	0	0	0	0	0	1	0	0
n.836503T>C	D39V_00832 | D39V_00833	- | cmbR	CAAX amino terminal protease family protein | Cysteine and methionine metabolism regulator CmbR, LysR family	0	1	0	0	0	0	0	0	0	0	0	0	0	0	0	0	0	1	0	0
n.836548C>T	D39V_00832 | D39V_00833	- | cmbR	CAAX amino terminal protease family protein | Cysteine and methionine metabolism regulator CmbR, LysR family	0	1	0	0	0	0	0	0	0	0	0	0	0	0	0	0	0	1	0	0
n.836554CTGA>TTGT	D39V_00832 | D39V_00833	- | cmbR	CAAX amino terminal protease family protein | Cysteine and methionine metabolism regulator CmbR, LysR family	0	1	0	0	0	0	0	0	0	0	0	0	0	0	0	0	0	1	0	0
n.836604A>G	D39V_00832 | D39V_00833	- | cmbR	CAAX amino terminal protease family protein | Cysteine and methionine metabolism regulator CmbR, LysR family	0	1	0	0	0	0	0	0	0	0	0	0	0	0	0	0	0	1	0	0
n.836610G>T	D39V_00832 | D39V_00833	- | cmbR	CAAX amino terminal protease family protein | Cysteine and methionine metabolism regulator CmbR, LysR family	0	1	0	0	0	0	0	0	0	0	0	0	0	0	0	0	0	1	0	0
n.836712G>A	D39V_00832 | D39V_00833	- | cmbR	CAAX amino terminal protease family protein | Cysteine and methionine metabolism regulator CmbR, LysR family	0	1	0	0	0	0	0	0	0	0	0	0	0	0	0	0	0	1	0	0
D39V_00833_p.Cys177Arg	D39V_00833	cmbR	Cysteine and methionine metabolism regulator CmbR, LysR family	0	1	0	0	0	0	0	0	0	0	0	0	0	0	0	0	0	1	0	0
D39V_00833_p.Glu186Asp	D39V_00833	cmbR	Cysteine and methionine metabolism regulator CmbR, LysR family	0	1	0	0	0	0	0	0	0	0	0	0	0	0	0	0	0	1	0	0
D39V_00833_p.Ala260Val	D39V_00833	cmbR	Cysteine and methionine metabolism regulator CmbR, LysR family	1	1	1	1	1	1	1	1	1	1	1	1	1	1	1	1	1	1	1	1
D39V_00874_p.Ala148Ser	D39V_00874	mutM	Formamidopyrimidine-DNA glycosylase MutM	0	1	0	0	0	0	1	1	1	1	0	0	1	1	1	1	1	1	0	0
D39V_00874_p.Pro189Ser	D39V_00874	mutM	Formamidopyrimidine-DNA glycosylase MutM	0	1	0	0	0	0	1	1	1	1	0	0	1	1	1	1	1	1	0	0
D39V_00874_p.Gly210Asn	D39V_00874	mutM	Formamidopyrimidine-DNA glycosylase MutM	0	1	0	0	0	0	1	1	1	1	0	0	1	1	1	1	1	1	0	0
D39V_00875_p.Gly2Arg	D39V_00875	coaE	Dephospho-CoA kinase	0	1	0	0	0	0	1	1	1	1	0	0	1	1	1	1	1	1	0	0
D39V_00875_p.Asn85Lys	D39V_00875	coaE	Dephospho-CoA kinase	0	1	0	0	0	0	1	1	1	1	0	0	1	1	1	1	1	1	0	0
D39V_00876_p.Gln43Glu	D39V_00876	pmrA	Multidrug resistance efflux pump PmrA	0	1	0	0	0	0	1	1	1	1	0	0	1	1	1	1	1	1	0	0
D39V_00877_p.Ala51Thr	D39V_00877	secG	Protein-export membrane protein SecG	0	1	0	0	0	0	1	1	1	1	0	0	1	1	1	1	1	1	0	0
D39V_00878_p.Val15Met	D39V_00878	rnr	3'-to-5' exoribonuclease RNase R	0	1	0	0	0	0	1	1	1	1	0	0	1	1	1	1	1	1	0	0
D39V_00878_p.Ala60Ile	D39V_00878	rnr	3'-to-5' exoribonuclease RNase R	0	1	0	0	0	0	1	1	1	1	0	0	1	1	1	1	1	1	0	0
D39V_00878_p.Ser171Pro	D39V_00878	rnr	3'-to-5' exoribonuclease RNase R	0	1	0	0	0	0	1	1	1	1	0	0	1	1	1	1	1	1	0	0
D39V_00878_p.Ser395Leu	D39V_00878	rnr	3'-to-5' exoribonuclease RNase R	0	1	0	0	0	0	1	1	1	1	0	0	1	1	1	1	1	1	0	0
D39V_00878_p.Arg578Cys	D39V_00878	rnr	3'-to-5' exoribonuclease RNase R	0	1	0	0	0	0	1	1	1	1	0	0	1	1	1	1	1	1	0	0
D39V_00878_p.Ser740Leu	D39V_00878	rnr	3'-to-5' exoribonuclease RNase R	0	1	0	0	0	0	1	1	1	1	0	0	1	1	1	1	1	1	0	0
D39V_00881_p.Leu33Ile	D39V_00881	coiA	Competence protein CoiA	0	1	0	0	0	0	1	1	1	1	0	0	1	1	1	1	1	1	0	0
D39V_00881_p.Leu65Ile	D39V_00881	coiA	Competence protein CoiA	0	1	0	0	0	0	1	1	1	1	0	0	1	1	1	1	1	1	0	0
D39V_00881_p.Gly168Glu	D39V_00881	coiA	Competence protein CoiA	0	1	0	0	0	0	1	1	1	1	0	0	1	1	1	1	1	1	0	0
D39V_00881_p.Lys210Arg	D39V_00881	coiA	Competence protein CoiA	0	1	0	0	0	0	1	1	1	1	0	0	1	1	1	1	1	1	0	0
D39V_00882_p.Gln352Arg	D39V_00882	pepF1	Oligoendopeptidase F	0	1	0	0	0	0	1	1	1	1	0	0	1	1	1	1	1	1	0	0
D39V_00882_p.Val453Ile	D39V_00882	pepF1	Oligoendopeptidase F	0	1	0	0	0	0	1	1	1	1	0	0	1	1	1	1	1	1	0	0
D39V_00883_p.Leu63Ile	D39V_00883	-	O-methyltransferase family protein	0	1	0	0	0	0	1	1	1	1	0	0	1	1	1	1	1	1	0	0
D39V_00885_p.Ter81Glnext*?	D39V_00885	-	IS3 family transposase ISSpn1	0	1	0	0	0	0	1	1	1	1	0	0	1	1	1	1	1	1	0	0
D39V_00911_p.Gly334Ser	D39V_00911	pyrC	Dihydroorotase	0	1	0	1	0	0	0	0	0	0	1	1	0	0	0	0	0	0	1	1
D39V_00911_p.Leu386Phe	D39V_00911	pyrC	Dihydroorotase	0	1	0	1	0	0	0	0	0	0	1	1	0	0	0	0	0	0	1	1
D39V_00913_p.Thr115Ile	D39V_00913	pdrM	Dihydrolipoamide acetyltransferase	0	1	0	1	0	0	0	0	0	0	1	1	0	0	0	0	0	0	1	1
D39V_00913_p.Leu231Pro	D39V_00913	pdrM	Dihydrolipoamide acetyltransferase	0	1	0	1	0	0	0	0	0	0	1	1	0	0	0	0	0	0	1	1
D39V_00913_p.Val257Ile	D39V_00913	pdrM	Dihydrolipoamide acetyltransferase	0	1	0	1	0	0	0	0	0	0	0	0	0	0	0	0	0	0	0	0
D39V_00913_p.Ser270Pro	D39V_00913	pdrM	Dihydrolipoamide acetyltransferase	0	1	0	1	0	0	0	0	0	0	0	0	0	0	0	0	0	0	0	0
D39V_00925_p.Asp961Ala	D39V_00925	rexA	ATP-dependent nuclease subunit RexA	1	1	1	1	1	1	1	1	1	1	1	1	1	1	1	1	1	1	1	1
D39V_00934_p.Asp559Asn	D39V_00934	glgB	1,4-alpha-glucan-branching enzyme GlgB	0	1	0	0	1	0	0	0	0	0	0	0	0	0	0	0	0	0	0	0
D39V_00934_p.Pro157Ser	D39V_00934	glgB	1,4-alpha-glucan-branching enzyme GlgB	0	1	0	0	1	0	0	0	0	0	0	0	0	0	0	0	0	0	0	0
D39V_00934_p.Ala139Glu	D39V_00934	glgB	1,4-alpha-glucan-branching enzyme GlgB	0	1	0	0	1	0	0	0	0	0	0	0	0	0	0	0	0	0	0	0
D39V_00934_p.Val116Leu	D39V_00934	glgB	1,4-alpha-glucan-branching enzyme GlgB	0	1	0	0	1	0	0	0	0	0	0	0	0	0	0	0	0	0	0	0
n.946853T>C	D39V_00934 | D39V_00935	glgB | gapN	1,4-alpha-glucan-branching enzyme GlgB | Glyceraldehyde-3-phosphate dehydrogenase (NADP(+))	0	1	0	0	1	0	0	0	0	0	0	0	0	0	0	0	0	0	0	0
D39V_01020_p.Arg286Gln	D39V_01020	ccrB	Phage integrase	1	1	1	1	1	1	1	1	1	1	1	1	1	1	1	1	1	1	1	1
D39V_01032_p.Leu143Val	D39V_01032	glyA	Serine hydroxymethyltransferase	0	1	0	0	0	0	0	0	0	1	0	0	0	0	0	0	1	1	0	0
D39V_01032_p.Ala123Ser	D39V_01032	glyA	Serine hydroxymethyltransferase	0	1	0	0	0	0	0	0	0	1	0	0	0	0	0	0	1	1	0	0
D39V_01034_p.Ala69Thr	D39V_01034	tsaC	Threonylcarbamoyl-AMP synthase TsaC	0	1	0	0	0	0	0	0	0	1	0	0	0	0	0	0	1	1	0	0
D39V_01067_p.Ser54fs	D39V_01067	lacD_2	Tagatose 1,6-diphosphate aldolase	1	1	1	1	1	1	1	1	1	1	1	1	1	1	1	1	1	1	1	1
D39V_01148_p.Gly237Val	D39V_01148	carA	Carbamoyl-phosphate synthase small chain CarA	1	1	1	1	1	1	1	1	1	1	1	1	1	1	1	1	1	1	1	1
n.1216442C>T	D39V_01207 | D39V_01208	rplJ | trzA	LSU ribosomal protein L10p (P0) | Methylthioadenosine deaminase	1	1	1	1	1	1	1	1	1	1	1	1	1	1	1	1	1	1	1	1
D39V_01212_p.His66fs	D39V_01212	-	Hypothetical protein	0	1	0	0	0	0	0	0	0	1	0	0	0	0	0	0	1	1	0	0
D39V_01212_p.Asp47Glu	D39V_01212	-	Hypothetical protein	0	1	0	0	0	0	0	0	0	1	0	0	0	0	0	0	1	1	0	0
D39V_01212_p.Val9Phe	D39V_01212	-	Hypothetical protein	0	1	0	0	0	0	0	0	0	1	0	0	0	0	0	0	1	1	0	0
n.1222824A>C	D39V_01212 | D39V_01213	- | thrB	Hypothetical protein | Homoserine kinase	0	1	0	0	0	0	0	0	0	1	0	0	0	0	0	0	1	1	0	0
D39V_01215_p.Ala167Val	D39V_01215	mecA	Adaptor protein MecA	0	1	0	0	0	0	0	0	0	1	0	0	0	0	0	0	1	1	0	0
D39V_01215_p.Ile15Met	D39V_01215	mecA	Adaptor protein MecA	0	1	0	0	0	0	0	0	0	1	0	0	0	0	0	0	1	1	0	0
n.1225985CTT>AAG	D39V_01215 | D39V_01216	mecA | tarQ	Adaptor protein MecA | TarQ	0	1	0	0	0	0	0	0	0	1	0	0	0	0	0	0	0	0	0	0
n.1225994C>T	D39V_01215 | D39V_01216	mecA | tarQ	Adaptor protein MecA | TarQ	0	1	0	0	0	0	0	0	0	1	0	0	0	0	0	0	1	1	0	0
n.1257270G>GA	D39V_01243 | D39V_01244	budA | -	Alpha-acetolactate decarboxylase | Putative transcriptional regulator of pyridoxine metabolism	1	1	1	1	1	1	1	1	1	1	1	1	1	1	1	1	1	1	1	1
D39V_01244_p.Leu28Arg	D39V_01244	-	Putative transcriptional regulator of pyridoxine metabolism	1	1	1	1	1	1	1	1	1	1	1	1	1	1	1	1	1	1	1	1
n.1277263G>A	D39V_01268 | D39V_01269	cbpM | -	Choline-binding protein CbpM | Hypothetical protein	1	1	1	1	1	1	1	1	1	1	1	1	1	1	1	1	1	1	1	1
D39V_01283_p.Ile561Thr	D39V_01283	-	ABC transporter ATP-binding/permease protein	0	1	0	0	0	0	1	1	1	1	0	0	1	1	1	1	1	1	0	0
D39V_01284_p.Gly14Arg	D39V_01284	-	ABC transporter ATP-binding/permease protein	0	1	0	0	0	0	1	1	1	1	0	0	1	1	1	1	1	1	0	0
D39V_01284_p.Leu35Pro	D39V_01284	-	ABC transporter ATP-binding/permease protein	0	1	0	0	0	0	1	1	1	1	0	0	1	1	1	1	1	1	0	0
D39V_01284_p.Asn182Lys	D39V_01284	-	ABC transporter ATP-binding/permease protein	0	1	0	0	0	0	1	1	1	1	0	0	1	1	1	1	1	1	0	0
D39V_01284_p.Asp404Asn	D39V_01284	-	ABC transporter ATP-binding/permease protein	0	1	0	0	0	0	1	1	1	1	0	0	1	1	1	1	1	1	0	0
D39V_01284_p.Val420Ile	D39V_01284	-	ABC transporter ATP-binding/permease protein	0	1	0	0	0	0	1	1	1	1	0	0	1	1	1	1	1	1	0	0
D39V_01286_p.Val21Ile	D39V_01286	-	Transmembrane component of energizing module of putative ECF transporter	0	1	0	0	0	0	1	1	1	1	0	0	1	1	1	1	1	1	0	0
D39V_01286_p.Ser159Asn	D39V_01286	-	Transmembrane component of energizing module of putative ECF transporter	0	1	0	0	0	0	1	1	1	1	0	0	1	1	1	1	1	1	0	0
D39V_01287_p.Glu62Lys	D39V_01287	-	Duplicated ATPase component of energizing module of putative ECF transporter	0	1	0	0	0	0	1	1	1	1	0	0	1	1	1	1	1	1	0	0
D39V_01287_p.Lys125Glu	D39V_01287	-	Duplicated ATPase component of energizing module of putative ECF transporter	0	1	0	0	0	0	1	1	1	1	0	0	1	1	1	1	1	1	0	0
D39V_01348_p.Leu274Ser	D39V_01348	atpA	ATP synthase F1 sector alpha chain	1	1	1	1	1	1	1	1	1	1	1	1	1	1	1	1	1	1	1	1
D39V_01357_p.AlaLys176ValAsn	D39V_01357	mltG	Endolytic murein transglycosylase MltG	0	1	0	0	0	0	1	1	1	1	0	0	1	1	1	1	1	1	0	0
D39V_01357_p.Arg162Ser	D39V_01357	mltG	Endolytic murein transglycosylase MltG	0	1	0	0	0	0	1	1	1	1	0	0	1	1	1	1	1	1	0	0
D39V_01357_p.Pro69Ser	D39V_01357	mltG	Endolytic murein transglycosylase MltG	0	1	0	0	0	0	1	1	1	1	0	0	1	1	1	1	1	1	0	0
D39V_01359_p.Cys72Tyr	D39V_01359	-	hypothetical protein	0	1	0	0	0	0	1	1	1	1	0	0	1	1	1	1	1	1	0	0
D39V_01360_p.Thr241Ile	D39V_01360	murC	UDP-N-acetylmuramate--alanine ligase	0	1	0	0	0	0	1	1	1	1	0	0	1	1	1	1	1	1	0	0
D39V_01360_p.Ala227Val	D39V_01360	murC	UDP-N-acetylmuramate--alanine ligase	0	1	0	0	0	0	1	1	1	1	0	0	1	1	1	1	1	1	0	0
D39V_01362_p.Glu673Asp	D39V_01362	snf	SWF/SNF family helicase	0	1	0	0	0	0	1	1	1	1	0	0	1	1	1	1	1	1	0	0
D39V_01362_p.Asp601Gly	D39V_01362	snf	SWF/SNF family helicase	0	1	0	0	0	0	1	1	1	1	0	0	1	1	1	1	1	1	0	0
D39V_01362_p.Ala310Val	D39V_01362	snf	SWF/SNF family helicase	0	1	0	0	0	0	1	1	1	1	0	0	1	1	1	1	1	1	0	0
D39V_01362_p.Ala261Thr	D39V_01362	snf	SWF/SNF family helicase	0	1	0	0	0	0	1	1	1	1	0	0	1	1	1	1	1	1	0	0
D39V_01362_p.Ala255Thr	D39V_01362	snf	SWF/SNF family helicase	0	1	0	0	0	0	1	1	1	1	0	0	1	1	1	1	1	1	0	0
D39V_01362_p.Ile150Val	D39V_01362	snf	SWF/SNF family helicase	0	1	0	0	0	0	1	1	1	1	0	0	1	1	1	1	1	1	0	0
D39V_01362_p.Ser145Arg	D39V_01362	snf	SWF/SNF family helicase	0	1	0	0	0	0	1	1	1	1	0	0	1	1	1	1	1	1	0	0
D39V_01362_p.Asp108Asn	D39V_01362	snf	SWF/SNF family helicase	0	1	0	0	0	0	1	1	1	1	0	0	1	1	1	1	1	1	0	0
D39V_01362_p.Ile9Val	D39V_01362	snf	SWF/SNF family helicase	0	1	0	0	0	0	1	1	1	1	0	0	1	1	1	1	1	1	0	0
n.1367208G>A	D39V_01362 | D39V_01363	snf | patB2	SWF/SNF family helicase | Bifunctional PLP-dependent beta-cystathionase/maltose regulon repressor	0	1	0	1	0	0	1	1	1	1	0	0	1	1	1	1	1	1	0	0
D39V_01363_p.Cys388Arg	D39V_01363	patB2	Bifunctional PLP-dependent beta-cystathionase/maltose regulon repressor	0	1	0	1	0	0	1	1	1	1	0	0	1	1	1	1	1	1	0	0
D39V_01363_p.Ala345Ser	D39V_01363	patB2	Bifunctional PLP-dependent beta-cystathionase/maltose regulon repressor	0	1	0	1	0	0	1	1	1	1	0	0	1	1	1	1	1	1	0	0
D39V_01363_p.Val165Ile	D39V_01363	patB2	Bifunctional PLP-dependent beta-cystathionase/maltose regulon repressor	0	1	0	1	0	0	1	1	1	1	0	0	1	1	1	1	1	1	0	0
D39V_01363_p.Ser143Gly	D39V_01363	patB2	Bifunctional PLP-dependent beta-cystathionase/maltose regulon repressor	0	1	0	1	0	0	1	1	1	1	0	0	1	1	1	1	1	1	0	0
D39V_01363_p.His46Arg	D39V_01363	patB2	Bifunctional PLP-dependent beta-cystathionase/maltose regulon repressor	0	1	0	1	0	0	0	0	0	0	0	0	0	0	0	0	0	0	0	0
D39V_01364_p.Leu63Phe	D39V_01364	metB_2	Cystathionine gamma-synthase	0	1	0	1	0	0	0	0	0	0	0	0	0	0	0	0	0	0	0	0
D39V_01388_p.Pro169Ser	D39V_01388	-	Hypothetical protein	1	1	1	1	1	1	1	1	1	1	1	1	1	1	1	1	1	1	1	1
D39V_01394_p.Leu102Val	D39V_01394	def2	Peptide deformylase	0	1	0	0	0	0	0	0	0	0	0	0	0	0	0	0	0	0	0	1
D39V_01394_p.Arg38His	D39V_01394	def2	Peptide deformylase	0	1	0	0	0	0	0	0	0	0	0	0	0	0	0	0	0	0	0	1
D39V_01395_p.Ala28Val	D39V_01395	-	Glutathione S-transferase	0	1	0	0	0	0	0	0	0	0	0	0	0	0	0	0	0	0	0	1
n.1401726G>A	D39V_01395 | D39V_01396	- | pacL	Glutathione S-transferase | Calcium-transporting ATPase	0	1	0	0	0	0	0	0	0	0	0	0	0	0	0	0	0	0	0	1
D39V_01396_p.Ser441Gly	D39V_01396	pacL	Calcium-transporting ATPase	0	1	0	1	0	0	0	0	0	0	0	0	0	0	0	0	0	0	0	0
n.1404644TC>AG	D39V_01396 | D39V_01397	pacL | mntE	Calcium-transporting ATPase | Cobalt-zinc-cadmium resistance protein	1	1	1	1	1	1	1	1	1	1	1	1	1	1	1	1	1	1	1	1
D39V_01408_p.Asn238Asp	D39V_01408	-	LPPG:FO 2-phospho-L-lactate transferase-like protein	0	1	1	1	1	1	0	0	0	0	0	0	0	0	0	0	0	0	0	0
D39V_01409_p.Gly15Ser	D39V_01409	-	Putative P-loop-containing kinase	0	1	1	1	1	1	0	0	0	0	0	0	0	0	0	0	0	0	0	0
D39V_01412_p.Val51Ala	D39V_01412	clpX	ATP-dependent Clp protease ATP-binding subunit ClpX	0	1	1	1	1	1	0	0	0	0	0	0	0	0	0	0	0	0	0	0
D39V_01412_p.Asn19Ser	D39V_01412	clpX	ATP-dependent Clp protease ATP-binding subunit ClpX	0	1	1	1	1	1	0	0	0	0	1	1	0	0	0	0	0	0	1	1
D39V_01412_p.AsnArgLys4ThrArgAsn	D39V_01412	clpX	ATP-dependent Clp protease ATP-binding subunit ClpX	0	1	1	1	1	1	0	0	0	0	1	1	0	0	0	0	0	0	1	1
D39V_01412_p.Ser2Pro	D39V_01412	clpX	ATP-dependent Clp protease ATP-binding subunit ClpX	0	1	1	1	1	1	0	0	0	0	1	1	0	0	0	0	0	0	1	1
D39V_01413_p.Ile34Val	D39V_01413	-	Hypothetical protein	0	1	1	1	1	1	1	1	1	1	1	1	1	1	1	1	1	1	1	1
D39V_01413_p.Phe18Leu	D39V_01413	-	Hypothetical protein	0	1	1	1	1	1	1	1	1	1	1	1	1	1	1	1	1	1	1	1
D39V_01413_p.PheIle15LeuVal	D39V_01413	-	Hypothetical protein	0	1	1	1	1	1	1	1	1	1	1	1	1	1	1	1	1	1	1	1
D39V_01413_p.Phe12Met	D39V_01413	-	Hypothetical protein	0	1	1	1	1	1	1	1	1	1	1	1	1	1	1	1	1	1	1	1
D39V_01413_p.Leu8Phe	D39V_01413	-	Hypothetical protein	0	1	1	1	1	1	1	1	1	1	1	1	1	1	1	1	1	1	1	1
D39V_01413_p.Leu5Ile	D39V_01413	-	Hypothetical protein	0	1	1	1	1	1	1	1	1	1	1	1	1	1	1	1	1	1	1	1
D39V_01414_p.PheTyrAla147SerTyrThr	D39V_01414	folA	Dihydrofolate reductase	0	1	1	1	1	1	1	1	1	1	1	1	1	1	1	1	1	1	1	1
D39V_01414_p.Leu135Phe	D39V_01414	folA	Dihydrofolate reductase	0	1	1	1	1	1	1	1	1	1	1	1	1	1	1	1	1	1	1	1
D39V_01414_p.His120Gln	D39V_01414	folA	Dihydrofolate reductase	0	1	1	1	1	1	0	0	0	0	1	1	0	0	0	0	0	0	1	1
D39V_01414_p.Ile100Leu	D39V_01414	folA	Dihydrofolate reductase	0	1	1	1	1	1	1	1	1	1	1	1	1	1	1	1	1	1	1	1
D39V_01414_p.Asp92Ala	D39V_01414	folA	Dihydrofolate reductase	0	1	1	1	1	1	1	1	1	1	1	1	1	1	1	1	1	1	1	1
D39V_01414_p.Ala78Thr	D39V_01414	folA	Dihydrofolate reductase	0	1	1	1	1	1	1	1	1	1	1	1	1	1	1	1	1	1	1	1
D39V_01414_p.Pro70Ser	D39V_01414	folA	Dihydrofolate reductase	0	1	1	1	1	1	1	1	1	1	1	1	1	1	1	1	1	1	1	1
D39V_01414_p.Lys60Gln	D39V_01414	folA	Dihydrofolate reductase	0	1	1	1	1	1	1	1	1	1	1	1	1	1	1	1	1	1	1	1
D39V_01414_p.Met53Ile	D39V_01414	folA	Dihydrofolate reductase	0	1	1	1	1	1	1	1	1	1	1	1	1	1	1	1	1	1	1	1
D39V_01414_p.His26Tyr	D39V_01414	folA	Dihydrofolate reductase	0	1	1	1	1	1	1	1	1	1	1	1	1	1	1	1	1	1	1	1
D39V_01414_p.Glu20Asp	D39V_01414	folA	Dihydrofolate reductase	0	1	1	1	1	1	1	1	1	1	1	1	1	1	1	1	1	1	1	1
D39V_01414_p.Leu16Val	D39V_01414	folA	Dihydrofolate reductase	0	1	1	1	1	1	1	1	1	1	1	1	1	1	1	1	1	1	1	1
n.1421386T>C	D39V_01414 | D39V_01415	folA | dpr	Dihydrofolate reductase | Bifunctional non-specific DNA-binding protein/ferroxidase Dpr	0	1	1	1	1	1	1	1	1	1	0	0	1	1	1	1	1	1	0	0
n.1421475T>G	D39V_01414 | D39V_01415	folA | dpr	Dihydrofolate reductase | Bifunctional non-specific DNA-binding protein/ferroxidase Dpr	0	1	1	1	1	1	1	1	1	1	1	1	1	1	1	1	1	1	1	1
n.1421480A>G	D39V_01414 | D39V_01415	folA | dpr	Dihydrofolate reductase | Bifunctional non-specific DNA-binding protein/ferroxidase Dpr	0	1	1	1	1	1	1	1	1	1	1	1	1	1	1	1	1	1	1	1
D39V_01415_p.Ile159Val	D39V_01415	dpr	Bifunctional non-specific DNA-binding protein/ferroxidase Dpr	0	1	1	1	1	1	1	1	1	1	1	1	1	1	1	1	1	1	1	1
D39V_01415_p.Gln73His	D39V_01415	dpr	Bifunctional non-specific DNA-binding protein/ferroxidase Dpr	0	1	1	1	1	1	1	1	1	1	1	1	1	1	1	1	1	1	1	1
D39V_01415_p.Glu68Asp	D39V_01415	dpr	Bifunctional non-specific DNA-binding protein/ferroxidase Dpr	0	1	1	1	1	1	1	1	1	1	1	1	1	1	1	1	1	1	1	1
D39V_01415_p.Leu57Met	D39V_01415	dpr	Bifunctional non-specific DNA-binding protein/ferroxidase Dpr	0	1	1	1	1	1	1	1	1	1	1	1	1	1	1	1	1	1	1	1
D39V_01415_p.His52Arg	D39V_01415	dpr	Bifunctional non-specific DNA-binding protein/ferroxidase Dpr	0	1	1	1	1	1	1	1	1	1	1	1	1	1	1	1	1	1	1	1
D39V_01415_p.ThrSer13AlaThr	D39V_01415	dpr	Bifunctional non-specific DNA-binding protein/ferroxidase Dpr	0	1	1	1	0	1	1	1	1	1	1	1	1	1	1	1	1	1	1	1
D39V_01415_p.Val9Ala	D39V_01415	dpr	Bifunctional non-specific DNA-binding protein/ferroxidase Dpr	0	1	1	1	0	1	1	1	1	1	1	1	1	1	1	1	1	1	1	1
n.1422007C>AT	D39V_01415 | D39V_01416	dpr | lytC	Bifunctional non-specific DNA-binding protein/ferroxidase Dpr | 1,4-beta-N-acetylmuramidase, lyzozyme LytC	0	1	1	1	0	1	1	1	1	1	1	1	1	1	0	1	1	1	1	0
n.1422028T>TA	D39V_01415 | D39V_01416	dpr | lytC	Bifunctional non-specific DNA-binding protein/ferroxidase Dpr | 1,4-beta-N-acetylmuramidase, lyzozyme LytC	0	1	0	1	0	1	0	0	0	0	1	0	0	0	0	0	0	0	0	1
n.1422089A>C	D39V_01415 | D39V_01416	dpr | lytC	Bifunctional non-specific DNA-binding protein/ferroxidase Dpr | 1,4-beta-N-acetylmuramidase, lyzozyme LytC	0	1	1	1	0	1	1	1	1	1	1	1	1	1	1	1	1	1	1	1
n.1422148C>CA	D39V_01415 | D39V_01416	dpr | lytC	Bifunctional non-specific DNA-binding protein/ferroxidase Dpr | 1,4-beta-N-acetylmuramidase, lyzozyme LytC	0	1	1	1	0	1	1	1	1	1	1	1	1	1	1	1	1	1	1	1
n.1422370ATTTG>CTTTA	D39V_01415 | D39V_01416	dpr | lytC	Bifunctional non-specific DNA-binding protein/ferroxidase Dpr | 1,4-beta-N-acetylmuramidase, lyzozyme LytC	0	1	1	1	0	1	1	1	1	1	0	0	1	1	1	1	1	1	0	0
D39V_01416_p.Asn351Lys	D39V_01416	lytC	1,4-beta-N-acetylmuramidase, lyzozyme LytC	0	1	0	1	0	1	1	1	1	1	0	0	1	1	1	1	1	1	0	0
D39V_01416_p.Ile189Met	D39V_01416	lytC	1,4-beta-N-acetylmuramidase, lyzozyme LytC	0	1	0	1	0	0	1	1	1	1	0	0	1	1	1	1	1	1	0	0
D39V_01416_p.Tyr74His	D39V_01416	lytC	1,4-beta-N-acetylmuramidase, lyzozyme LytC	0	1	0	1	0	0	1	1	1	1	0	0	1	1	1	1	1	1	0	0
D39V_01416_p.Ile14Thr	D39V_01416	lytC	1,4-beta-N-acetylmuramidase, lyzozyme LytC	0	1	0	1	0	0	1	1	1	1	0	0	1	1	1	1	1	1	0	0
D39V_01416_p.Glu10Gln	D39V_01416	lytC	1,4-beta-N-acetylmuramidase, lyzozyme LytC	0	1	0	1	0	0	1	1	1	1	0	0	1	1	1	1	1	1	0	0
D39V_01418_p.Ser118Pro	D39V_01418	dnaD	Chromosome replication initiation protein DnaD	0	1	0	1	0	0	0	0	0	0	0	0	0	0	0	0	0	0	0	0
n.1426613C>T	D39V_01419 | D39V_01420	metA | apt	Homoserine O-succinyltransferase | Adenine phosphoribosyltransferase	0	1	0	1	0	0	0	0	0	0	0	0	0	0	0	0	0	0	0	0
n.1427223CT>C	D39V_01420 | D39V_01421	apt | -	Adenine phosphoribosyltransferase | SAM-dependent methyltransferase	0	1	0	1	0	0	0	0	0	0	0	0	0	0	0	0	0	0	0	0
n.1428328G>T	D39V_01421 | D39V_01422	- | msmK	SAM-dependent methyltransferase | Multiple sugar ABC transporter, ATP-binding protein	0	1	0	1	0	0	0	0	0	0	0	0	0	0	0	0	0	0	0	0
n.1428357G>A	D39V_01421 | D39V_01422	- | msmK	SAM-dependent methyltransferase | Multiple sugar ABC transporter, ATP-binding protein	0	1	0	1	0	0	0	0	0	0	0	0	0	0	0	0	0	0	0	0
n.1428457C>T	D39V_01421 | D39V_01422	- | msmK	SAM-dependent methyltransferase | Multiple sugar ABC transporter, ATP-binding protein	0	1	0	1	0	0	0	0	0	0	0	0	0	0	0	0	0	0	0	0
n.1428499C>T	D39V_01421 | D39V_01422	- | msmK	SAM-dependent methyltransferase | Multiple sugar ABC transporter, ATP-binding protein	0	1	0	1	0	0	0	0	0	0	0	0	0	0	0	0	0	0	0	0
D39V_01422_p.Asn255Thr	D39V_01422	msmK	Multiple sugar ABC transporter, ATP-binding protein	0	1	0	1	0	0	0	0	0	0	0	0	0	0	0	0	0	0	0	0
n.1429738G>T	D39V_01422 | D39V_01424	msmK | -	Multiple sugar ABC transporter, ATP-binding protein | Nicotinamidase	0	1	0	1	0	0	0	0	0	0	0	0	0	0	0	0	0	0	0	0
n.1429785A>C	D39V_01422 | D39V_01424	msmK | -	Multiple sugar ABC transporter, ATP-binding protein | Nicotinamidase	0	1	0	1	0	0	1	1	1	1	0	0	1	1	1	1	1	1	0	0
n.1470213G>A	D39V_01468 | D39V_01469	- | dtd	hypothetical protein | D-tyrosyl-tRNA(Tyr) deacylase	0	1	0	0	0	0	0	0	0	0	1	1	0	0	0	0	0	0	1	1
D39V_01484_p.Tyr101His	D39V_01484	ylmH	YlmH	0	1	0	1	0	0	0	0	0	0	0	0	0	0	0	0	0	0	0	0
D39V_01493_p.Phe48Ser	D39V_01493	ddl	D-alanine--D-alanine ligase	0	1	0	0	1	0	0	0	0	0	0	0	0	0	0	0	0	0	0	0
D39V_01493_p.Asp31Asn	D39V_01493	ddl	D-alanine--D-alanine ligase	0	1	0	0	1	0	0	0	0	0	0	0	0	0	0	0	0	0	0	0
n.1501500GC>TT	D39V_01493 | D39V_01494	ddl | recR	D-alanine--D-alanine ligase | Recombination protein RecR	0	1	0	0	1	0	0	0	0	0	0	0	0	0	0	0	0	0	0	0
D39V_01494_p.Pro75Ser	D39V_01494	recR	Recombination protein RecR	0	1	0	0	1	0	0	0	0	0	0	0	0	0	0	0	0	0	0	0
D39V_01499_p.Ter32Leuext*?	D39V_01499	-	hypothetical protein	0	1	0	0	0	0	0	0	0	0	1	1	0	0	0	0	0	0	1	1
D39V_01500_p.Ile60Val	D39V_01500	-	Hypothetical protein	0	1	0	0	0	0	0	0	0	0	1	1	0	0	0	0	0	0	1	1
n.1507972T>G	D39V_01500 | D39V_01501	- | -	Hypothetical protein | Hypothetical protein	0	1	0	0	0	0	0	0	0	0	1	1	0	0	0	0	0	0	1	1
n.1507979ATGC>GTGT	D39V_01500 | D39V_01501	- | -	Hypothetical protein | Hypothetical protein	0	1	0	0	0	0	0	0	0	0	1	1	0	0	0	0	0	0	1	1
n.1507987T>C	D39V_01500 | D39V_01501	- | -	Hypothetical protein | Hypothetical protein	0	1	0	0	0	0	0	0	0	0	1	1	0	0	0	0	0	0	1	1
n.1508011C>T	D39V_01500 | D39V_01501	- | -	Hypothetical protein | Hypothetical protein	0	1	0	0	0	0	0	0	0	0	1	1	0	0	0	0	0	0	1	1
n.1508044T>A	D39V_01500 | D39V_01501	- | -	Hypothetical protein | Hypothetical protein	0	1	0	0	0	0	0	0	0	0	1	1	0	0	0	0	0	0	1	1
D39V_01501_p.Gly85Ala	D39V_01501	-	Hypothetical protein	0	1	0	0	0	0	0	0	0	0	1	1	0	0	0	0	0	0	1	1
D39V_01501_p.Ala46Val	D39V_01501	-	Hypothetical protein	0	1	0	0	0	0	0	0	0	0	1	1	0	0	0	0	0	0	1	1
D39V_01501_p.AsnGly32ThrAla	D39V_01501	-	Hypothetical protein	0	1	0	0	0	0	0	0	0	0	1	1	0	0	0	0	0	0	1	1
D39V_01501_p.Asn28Arg	D39V_01501	-	Hypothetical protein	0	1	0	0	0	0	0	0	0	0	1	1	0	0	0	0	0	0	1	1
D39V_01505_p.Pro296Ala	D39V_01505	satA	ABC transporter, putative N-acetylneuraminate-binding protein	1	1	1	1	1	1	1	1	1	1	1	1	1	1	1	1	1	1	1	1
n.1527303T>C	D39V_01515 | D39V_01516	- | axe1	Hypothetical protein | Bifunctional acetyl xylan esterase 1/cephalosporin-C deacetylase	0	1	0	0	0	1	0	0	0	0	0	0	0	0	0	0	0	0	0	0
n.1527314T>C	D39V_01515 | D39V_01516	- | axe1	Hypothetical protein | Bifunctional acetyl xylan esterase 1/cephalosporin-C deacetylase	0	1	0	0	0	1	0	0	0	0	0	0	0	0	0	0	0	0	0	0
D39V_01516_p.Tyr233His	D39V_01516	axe1	Bifunctional acetyl xylan esterase 1/cephalosporin-C deacetylase	0	1	0	0	0	1	0	0	0	0	0	0	0	0	0	0	0	0	0	0
D39V_01516_p.Val142Met	D39V_01516	axe1	Bifunctional acetyl xylan esterase 1/cephalosporin-C deacetylase	0	1	0	0	0	1	0	0	0	0	0	0	0	0	0	0	0	0	0	0
D39V_01516_p.Pro4Ser	D39V_01516	axe1	Bifunctional acetyl xylan esterase 1/cephalosporin-C deacetylase	0	1	0	1	0	1	0	0	0	0	0	0	0	0	0	0	0	0	0	0
n.1528457A>G	D39V_01516 | D39V_01517	axe1 | recG	Bifunctional acetyl xylan esterase 1/cephalosporin-C deacetylase | ATP-dependent DNA helicase RecG	0	1	0	1	0	1	0	0	0	0	0	0	0	0	0	0	0	0	0	0
n.1528522G>GA	D39V_01516 | D39V_01517	axe1 | recG	Bifunctional acetyl xylan esterase 1/cephalosporin-C deacetylase | ATP-dependent DNA helicase RecG	0	1	0	1	0	1	0	0	0	0	0	0	0	0	0	0	0	0	0	0
n.1528587G>A	D39V_01516 | D39V_01517	axe1 | recG	Bifunctional acetyl xylan esterase 1/cephalosporin-C deacetylase | ATP-dependent DNA helicase RecG	0	1	0	1	0	1	0	0	0	0	0	0	0	0	0	0	0	0	0	0
D39V_01517_p.Gly494Cys	D39V_01517	recG	ATP-dependent DNA helicase RecG	0	1	0	1	0	1	0	0	0	0	0	0	0	0	0	0	0	1	0	0
D39V_01517_p.Pro435Ser	D39V_01517	recG	ATP-dependent DNA helicase RecG	0	1	0	1	0	1	0	0	0	0	0	0	0	0	0	0	0	1	0	0
D39V_01517_p.Glu347Gln	D39V_01517	recG	ATP-dependent DNA helicase RecG	0	1	0	1	0	1	0	0	0	0	0	0	0	0	0	0	0	1	0	0
D39V_01517_p.Ala247Val	D39V_01517	recG	ATP-dependent DNA helicase RecG	0	1	0	1	0	1	0	0	0	0	0	0	0	0	0	0	0	1	0	0
D39V_01518_p.Leu320Pro	D39V_01518	alr	Alanine racemase	0	1	0	1	0	0	0	0	0	0	0	0	0	0	0	0	0	0	0	0
D39V_01542_p.Asn203Thr	D39V_01542	scrK	Fructokinase	0	1	0	0	0	0	1	1	1	1	0	0	1	1	1	1	1	1	0	0
D39V_01546_p.ArgLeuIleSer403GlnLeuIleAla	D39V_01546	mvaA	Hydroxymethylglutaryl-CoA reductase	0	1	1	0	0	0	0	0	0	0	0	0	0	0	0	0	0	0	0	0
D39V_01546_p.Ala336Val	D39V_01546	mvaA	Hydroxymethylglutaryl-CoA reductase	0	1	1	0	0	0	0	0	0	0	0	0	0	0	0	0	0	0	0	0
D39V_01546_p.Gly208Ala	D39V_01546	mvaA	Hydroxymethylglutaryl-CoA reductase	0	1	1	0	0	0	0	0	0	0	0	0	0	0	0	0	0	0	0	0
D39V_01547_p.Val303Ala	D39V_01547	mvaS	Hydroxymethylglutaryl-CoA synthase	0	1	1	0	0	0	0	0	0	0	0	0	0	0	0	0	0	0	0	0
D39V_01549_p.ValGly120AlaVal	D39V_01549	-	IS1381 transposase OrfB	0	1	1	0	0	0	0	0	0	0	0	0	0	0	0	0	0	0	0	0
D39V_01550_p.Thr11Ala	D39V_01550	-	IS1381 transposase OrfA	0	1	1	0	0	0	0	0	0	0	0	0	0	0	0	0	0	0	0	0
D39V_01608_p.Asp134Asn	D39V_01608	-	Hypothetical protein	0	1	0	0	0	0	0	0	0	0	0	0	0	0	0	0	0	1	0	0
n.1612298T>G	D39V_01608 | D39V_01609	- | trpA	Hypothetical protein | Tryptophan synthase alpha chain	0	1	0	0	0	0	0	0	0	0	0	0	0	0	0	0	0	1	0	0
n.1612323G>A	D39V_01608 | D39V_01609	- | trpA	Hypothetical protein | Tryptophan synthase alpha chain	0	1	0	0	0	0	0	0	0	0	0	0	0	0	0	0	0	1	0	0
n.1612397A>G	D39V_01608 | D39V_01609	- | trpA	Hypothetical protein | Tryptophan synthase alpha chain	0	1	0	0	0	0	0	0	0	0	0	0	0	0	0	0	0	1	0	0
n.1612459AG>GA	D39V_01608 | D39V_01609	- | trpA	Hypothetical protein | Tryptophan synthase alpha chain	0	1	0	0	0	0	0	0	0	0	0	0	0	0	0	0	0	1	0	0
n.1612520G>A	D39V_01608 | D39V_01609	- | trpA	Hypothetical protein | Tryptophan synthase alpha chain	0	1	0	0	0	0	0	0	0	0	0	0	0	0	0	0	0	1	0	0
n.1612526GG>TT	D39V_01608 | D39V_01609	- | trpA	Hypothetical protein | Tryptophan synthase alpha chain	0	1	0	0	0	0	0	0	0	0	0	0	0	0	0	0	0	1	0	0
D39V_01649_p.Leu134Met	D39V_01649	sczA	Transcriptional regulator SczA, TetR family	0	1	0	0	0	0	0	0	0	1	0	0	0	0	1	0	1	1	0	0
D39V_01649_p.Met144Val	D39V_01649	sczA	Transcriptional regulator SczA, TetR family	0	1	0	0	0	0	0	0	0	1	0	0	0	0	1	0	1	1	0	0
D39V_01649_p.Asp163Gly	D39V_01649	sczA	Transcriptional regulator SczA, TetR family	0	1	0	0	0	0	0	0	0	1	0	0	0	0	1	0	1	1	0	0
n.1654182CT>C	D39V_01649 | D39V_01650	sczA | pnuC	Transcriptional regulator SczA, TetR family | Ribosyl nicotinamide transporter PnuC	0	1	0	0	0	0	0	0	0	1	0	0	0	0	1	0	1	1	0	0
n.1655161T>A	D39V_01650 | D39V_01651	pnuC | -	Ribosyl nicotinamide transporter PnuC | IS1167 transposase Orf1	0	1	0	0	0	0	0	0	0	0	0	0	0	0	1	0	0	0	0	0
n.1655255G>A	D39V_01650 | D39V_01651	pnuC | -	Ribosyl nicotinamide transporter PnuC | IS1167 transposase Orf1	0	1	0	0	0	0	0	0	0	0	0	0	0	0	1	0	0	0	0	0
D39V_01672_p.Ile117Thr	D39V_01672	rdgB	Nucleoside 5-triphosphatase RdgB (dHAPTP, dITP, XTP-specific)	1	1	1	1	1	1	1	1	1	1	1	1	1	1	1	1	1	1	1	1
D39V_01672_p.Ala33Thr	D39V_01672	rdgB	Nucleoside 5-triphosphatase RdgB (dHAPTP, dITP, XTP-specific)	0	1	0	0	0	0	0	0	0	0	1	1	0	0	0	0	0	0	1	1
D39V_01672_p.Asn13Asp	D39V_01672	rdgB	Nucleoside 5-triphosphatase RdgB (dHAPTP, dITP, XTP-specific)	0	1	0	0	0	0	0	0	0	0	1	1	0	0	0	0	0	0	1	1
n.1674161G>A	D39V_01674 | D39V_01675	- | treC	Hypothetical protein | Trehalose-6-phosphate hydrolase	0	1	0	0	0	0	0	0	0	0	1	1	0	0	0	0	0	0	1	1
D39V_01675_p.Met446Ile	D39V_01675	treC	Trehalose-6-phosphate hydrolase	1	1	1	1	1	1	1	1	1	1	1	1	1	1	1	1	1	1	1	1
D39V_01675_p.Tyr435Asp	D39V_01675	treC	Trehalose-6-phosphate hydrolase	0	1	0	0	0	0	0	0	0	0	1	1	0	0	0	0	0	0	1	1
D39V_01675_p.Pro167Ser	D39V_01675	treC	Trehalose-6-phosphate hydrolase	0	1	0	0	0	0	0	0	0	0	1	1	0	0	0	0	0	0	1	1
n.1675990G>A	D39V_01675 | D39V_01676	treC | treP	Trehalose-6-phosphate hydrolase | Trehalose-specific PTS IIBCA components	0	1	0	0	0	0	0	0	0	0	1	1	0	0	0	0	0	0	1	1
D39V_01676_p.Thr636Pro	D39V_01676	treP	Trehalose-specific PTS IIBCA components	0	1	0	0	0	0	0	0	0	0	1	1	0	0	0	0	0	0	1	1
D39V_01676_p.Val525Ile	D39V_01676	treP	Trehalose-specific PTS IIBCA components	0	1	0	0	0	0	0	0	0	0	1	1	0	0	0	0	0	0	1	1
D39V_01676_p.Leu499Pro	D39V_01676	treP	Trehalose-specific PTS IIBCA components	0	1	0	0	0	0	0	0	0	0	1	1	0	0	0	0	0	0	1	1
D39V_01676_p.Ser496Asn	D39V_01676	treP	Trehalose-specific PTS IIBCA components	0	1	0	0	0	0	0	0	0	0	1	1	0	0	0	0	0	0	1	1
D39V_01676_p.Ile422Thr	D39V_01676	treP	Trehalose-specific PTS IIBCA components	0	1	0	0	0	0	0	0	0	0	1	1	0	0	0	0	0	0	1	1
D39V_01676_p.Asp359Gly	D39V_01676	treP	Trehalose-specific PTS IIBCA components	1	1	1	1	1	1	1	1	1	1	1	1	1	1	1	1	1	1	1	1
D39V_01717_p.Thr115Ala	D39V_01717	recX	Regulatory protein RecX	0	1	0	0	0	0	1	1	1	1	0	0	1	1	1	1	1	1	0	0
D39V_01717_p.Asn144Ile	D39V_01717	recX	Regulatory protein RecX	0	1	0	0	0	0	1	1	1	1	0	0	1	1	1	1	1	1	0	0
D39V_01717_p.LysGlu146AsnAsp	D39V_01717	recX	Regulatory protein RecX	0	1	0	0	0	0	1	1	1	1	0	0	1	1	1	1	1	1	0	0
D39V_01752_p.Val119Ala	D39V_01752	cinA	Bifunctional ADP-ribose pyrophosphatase/nicotinamide-nucleotide amidase	1	1	1	1	1	1	1	1	1	1	1	1	1	1	1	1	1	1	1	1
D39V_01756_p.Arg57Cys	D39V_01756	comM	Immunity factor ComM	0	1	1	0	0	0	0	0	0	0	0	0	0	0	0	0	0	0	0	0
n.1738472G>C	D39V_01756 | D39V_01757	comM | plcR	Immunity factor ComM | Putative transcriptional regulator PlcR	0	1	1	0	0	0	0	0	0	0	0	0	0	0	0	0	0	0	0	0
n.1738503A>G	D39V_01756 | D39V_01757	comM | plcR	Immunity factor ComM | Putative transcriptional regulator PlcR	0	1	1	0	0	0	0	0	0	0	0	0	0	0	0	0	0	0	0	0
n.1738654T>C	D39V_01756 | D39V_01757	comM | plcR	Immunity factor ComM | Putative transcriptional regulator PlcR	0	1	1	0	0	0	0	0	0	0	0	0	0	0	0	0	0	0	0	0
n.1738662C>T	D39V_01756 | D39V_01757	comM | plcR	Immunity factor ComM | Putative transcriptional regulator PlcR	0	1	1	0	0	0	0	0	0	0	0	0	0	0	0	0	0	0	0	0
n.1738667CAGAAAAACTATAATG>AAGTAACACTCCAATA	D39V_01756 | D39V_01757	comM | plcR	Immunity factor ComM | Putative transcriptional regulator PlcR	0	1	1	0	0	0	0	0	0	0	0	0	0	0	0	0	0	0	0	0
n.1738690T>A	D39V_01756 | D39V_01757	comM | plcR	Immunity factor ComM | Putative transcriptional regulator PlcR	0	1	1	0	0	0	0	0	0	0	0	0	0	0	0	0	0	0	0	0
D39V_01757_p.Thr286Ala	D39V_01757	plcR	Putative transcriptional regulator PlcR	0	1	1	0	0	0	0	0	0	0	0	0	0	0	0	0	0	0	0	0
D39V_01757_p.Gln229*	D39V_01757	plcR	Putative transcriptional regulator PlcR	0	1	1	0	0	0	0	0	0	0	0	0	0	0	0	0	0	0	0	0
D39V_01757_p.Gln216*	D39V_01757	plcR	Putative transcriptional regulator PlcR	0	1	1	0	0	0	0	0	0	0	0	0	0	0	0	0	0	0	0	0
D39V_01757_p.Ser118Ala	D39V_01757	plcR	Putative transcriptional regulator PlcR	0	1	1	0	0	0	0	0	0	0	0	0	0	0	0	0	0	0	0	0
D39V_01757_p.Val99Ile	D39V_01757	plcR	Putative transcriptional regulator PlcR	0	1	1	0	0	0	0	0	0	0	0	0	0	0	0	0	0	0	0	0
D39V_01757_p.Lys96Arg	D39V_01757	plcR	Putative transcriptional regulator PlcR	0	1	1	0	0	0	0	0	0	0	0	0	0	0	0	0	0	0	0	0
D39V_01757_p.Leu94Ile	D39V_01757	plcR	Putative transcriptional regulator PlcR	0	1	1	0	0	0	0	0	0	0	0	0	0	0	0	0	0	0	0	0
D39V_01757_p.His77Gln	D39V_01757	plcR	Putative transcriptional regulator PlcR	0	1	1	0	0	0	0	0	0	0	0	0	0	0	0	0	0	0	0	0
D39V_01757_p.Val68Ile	D39V_01757	plcR	Putative transcriptional regulator PlcR	0	1	1	0	0	0	0	0	0	0	0	0	0	0	0	0	0	0	0	0
D39V_01789_p.Ser296Thr	D39V_01789	yhaM	3'->5' exoribonuclease YhaM	0	1	0	0	0	0	0	0	0	0	1	1	0	0	0	0	0	0	1	1
D39V_01790_p.Ile140Thr	D39V_01790	rmuC	DNA recombination protein RmuC	0	1	0	0	0	0	0	0	0	0	1	1	0	0	0	0	0	0	1	1
D39V_01790_p.Ala66Val	D39V_01790	rmuC	DNA recombination protein RmuC	0	1	0	0	0	0	0	0	0	0	1	1	0	0	0	0	0	0	1	1
D39V_01791_p.Gln101Glu	D39V_01791	-	thiamine pyrophosphokinase	0	1	0	0	0	0	0	0	0	0	1	1	0	0	0	0	0	0	1	1
D39V_01793_p.Val260Thr	D39V_01793	rsgA	Ribosome small subunit-stimulated GTPase RsgA	0	1	0	0	0	0	0	0	0	0	1	1	0	0	0	0	0	0	1	1
D39V_01793_p.IleAla169LeuVal	D39V_01793	rsgA	Ribosome small subunit-stimulated GTPase RsgA	0	1	0	0	0	0	0	0	0	0	1	1	0	0	0	0	0	0	1	1
D39V_01805_p.Val2Ala	D39V_01805	-	Universal stress protein family protein	1	1	1	1	1	1	1	1	1	1	1	1	1	1	1	1	1	1	1	1
D39V_01808_p.Ala65Thr	D39V_01808	ccpA	Catabolite control protein A	1	1	1	1	1	1	1	1	1	1	1	1	1	1	1	1	1	1	1	1
D39V_01852_p.Gln537*	D39V_01852	ulaR	Transcriptional antiterminator	0	1	0	0	0	1	0	0	0	0	0	0	0	0	0	0	0	0	0	0
D39V_01852_p.Glu511Lys	D39V_01852	ulaR	Transcriptional antiterminator	0	1	0	0	0	1	0	0	0	0	0	0	0	0	0	0	0	0	0	0
D39V_01852_p.Thr142Ile	D39V_01852	ulaR	Transcriptional antiterminator	0	1	0	0	0	1	0	0	0	0	0	0	0	0	0	0	0	0	0	0
n.1829009C>T	D39V_01852 | D39V_01853	ulaR | ulaF	Transcriptional antiterminator | L-ribulose-5-phosphate 4-epimerase	0	1	0	0	0	1	0	0	0	0	0	0	0	0	0	0	0	0	0	0
D39V_01853_p.Gly105Ala	D39V_01853	ulaF	L-ribulose-5-phosphate 4-epimerase	0	1	0	0	0	1	0	0	0	0	0	0	0	0	0	0	0	0	0	0
D39V_01855_p.Gly198Arg	D39V_01855	ulaD	3-keto-L-gulonate 6-phosphate decarboxylase	0	1	0	0	0	1	0	0	0	0	0	0	0	0	0	0	0	0	0	0
D39V_01856_p.Asn21Asp	D39V_01856	ulaC	Ascorbate-specific PTS IIA component	0	1	0	0	0	1	0	0	0	0	0	0	0	0	0	0	0	0	0	0
n.1831888C>T	D39V_01856 | D39V_01857	ulaC | ulaB	Ascorbate-specific PTS IIA component | Ascorbate-specific PTS IIB component	0	1	0	0	0	1	0	0	0	0	0	0	0	0	0	0	0	0	0	0
D39V_01857_p.Gln93*	D39V_01857	ulaB	Ascorbate-specific PTS IIB component	0	1	0	0	0	1	0	0	0	0	0	0	0	0	0	0	0	0	0	0
D39V_01858_p.Val98Ala	D39V_01858	ulaA	Ascorbate-specific PTS IIC component	0	1	0	0	1	1	0	0	0	0	0	0	0	0	0	0	0	0	0	0
D39V_01859_p.Val126Ile	D39V_01859	-	Sakacin A production response regulator	0	1	0	0	1	1	0	0	0	0	0	0	0	0	0	0	0	0	0	0
D39V_01859_p.Val42Ala	D39V_01859	-	Sakacin A production response regulator	0	1	0	0	1	1	0	0	0	0	0	0	0	0	0	0	0	0	0	0
D39V_01859_p.Asn18Ser	D39V_01859	-	Sakacin A production response regulator	0	1	0	0	1	0	0	0	0	0	0	0	0	0	0	0	0	0	0	0
D39V_01859_p.Ala12Ser	D39V_01859	-	Sakacin A production response regulator	0	1	0	0	1	0	0	0	0	0	0	0	0	0	0	0	0	0	0	0
n.1834435A>G	D39V_01859 | D39V_01860	- | eloR	Sakacin A production response regulator | KH domain RNA-binding protein	0	1	0	0	1	0	0	0	0	0	0	0	0	0	0	0	0	0	0	0
n.1834452ATAAA>TCAAC	D39V_01859 | D39V_01860	- | eloR	Sakacin A production response regulator | KH domain RNA-binding protein	0	1	0	0	1	0	0	0	0	0	0	0	0	0	0	0	0	0	0	0
D39V_01860_p.Lys288Gln	D39V_01860	eloR	KH domain RNA-binding protein	0	1	0	0	1	1	0	0	0	0	0	0	0	0	0	0	0	0	0	0
D39V_01860_p.Thr278Ile	D39V_01860	eloR	KH domain RNA-binding protein	0	1	0	0	1	1	0	0	0	0	0	0	0	0	0	0	0	0	0	0
D39V_01860_p.Val254Ile	D39V_01860	eloR	KH domain RNA-binding protein	0	1	0	0	1	1	0	0	0	0	0	0	0	0	0	0	0	0	0	0
D39V_01860_p.Arg247Cys	D39V_01860	eloR	KH domain RNA-binding protein	0	1	0	0	1	1	0	0	0	0	0	0	0	0	0	0	0	0	0	0
D39V_01860_p.Ser164Asn	D39V_01860	eloR	KH domain RNA-binding protein	0	1	0	0	1	1	0	0	0	0	0	0	0	0	0	0	0	0	0	0
D39V_01860_p.Ala162Thr	D39V_01860	eloR	KH domain RNA-binding protein	0	1	0	0	1	1	0	0	0	0	0	0	0	0	0	0	0	0	0	0
D39V_01863_p.Ile61Thr	D39V_01863	ackA	Acetate kinase	0	1	0	0	0	0	0	0	0	0	0	0	0	0	1	0	0	0	0	0
D39V_01864_p.Thr132Asp	D39V_01864	-	Adenine-specific methyltransferase	0	1	0	0	0	0	0	0	0	0	0	0	0	0	1	0	0	0	0	0
D39V_01864_p.Ile126Thr	D39V_01864	-	Adenine-specific methyltransferase	0	1	0	0	0	0	0	0	0	0	0	0	0	0	1	0	0	0	0	0
D39V_01864_p.Thr55Ala	D39V_01864	-	Adenine-specific methyltransferase	0	1	0	0	0	0	0	0	0	0	0	0	0	0	1	0	0	0	0	0
D39V_01864_p.Glu51Asp	D39V_01864	-	Adenine-specific methyltransferase	0	1	0	0	0	0	0	0	0	0	0	0	0	0	1	0	0	0	0	0
n.1838999C>T	D39V_01864 | D39V_01865	- | -	Adenine-specific methyltransferase | hypothetical protein	0	1	0	0	0	0	0	0	0	0	0	0	0	0	1	0	0	0	0	0
D39V_01866_p.Thr47fs	D39V_01866	-	hypothetical protein	0	1	0	0	0	0	0	0	0	0	0	0	0	0	1	0	0	0	0	0
n.1839649A>G	D39V_01866 | D39V_01867	- | comGG	hypothetical protein | Late competence protein ComGG	0	1	0	0	0	0	0	0	0	0	0	0	0	0	1	0	0	0	0	0
n.1839702C>A	D39V_01866 | D39V_01867	- | comGG	hypothetical protein | Late competence protein ComGG	0	1	0	0	0	0	0	0	0	0	0	0	0	0	1	0	0	0	0	0
D39V_01867_p.Lys126fs	D39V_01867	comGG	Late competence protein ComGG	0	1	0	0	0	0	0	0	0	0	0	0	0	0	1	0	0	0	0	0
D39V_01867_p.Val122Ala	D39V_01867	comGG	Late competence protein ComGG	0	1	0	0	0	0	0	0	0	0	0	0	0	0	1	0	0	0	0	0
D39V_01867_p.Ala115Val	D39V_01867	comGG	Late competence protein ComGG	0	1	0	0	0	0	0	0	0	0	0	0	0	0	1	0	0	0	0	0
D39V_01867_p.Arg108Thr	D39V_01867	comGG	Late competence protein ComGG	0	1	0	0	0	0	0	0	0	0	0	0	0	0	1	0	0	0	0	0
D39V_01867_p.Pro99Ser	D39V_01867	comGG	Late competence protein ComGG	0	1	0	0	0	0	0	0	0	0	0	0	0	0	1	0	0	0	0	0
D39V_01867_p.Phe68Val	D39V_01867	comGG	Late competence protein ComGG	0	1	0	0	0	0	0	0	0	0	0	0	0	0	1	0	0	0	0	0
D39V_01867_p.Ile18Met	D39V_01867	comGG	Late competence protein ComGG	0	1	0	0	0	0	0	0	0	0	0	0	0	0	1	0	0	0	0	0
D39V_01868_p.Lys152Glu	D39V_01868	comGF	Late competence protein ComGF	0	1	0	0	0	0	0	0	0	0	0	0	0	0	1	0	0	0	0	0
D39V_01868_p.His133Arg	D39V_01868	comGF	Late competence protein ComGF	0	1	0	0	0	0	0	0	0	0	0	0	0	0	1	0	0	0	0	0
D39V_01868_p.Arg131His	D39V_01868	comGF	Late competence protein ComGF	0	1	0	0	0	0	0	0	0	0	0	0	0	0	1	0	0	0	0	0
D39V_01868_p.ValArg121AlaGln	D39V_01868	comGF	Late competence protein ComGF	0	1	0	0	0	0	0	0	0	0	0	0	0	0	1	0	0	0	0	0
D39V_01868_p.Arg107Ser	D39V_01868	comGF	Late competence protein ComGF	0	1	0	0	0	0	0	0	0	0	0	0	0	0	1	0	0	0	0	0
D39V_01868_p.Asn105Asp	D39V_01868	comGF	Late competence protein ComGF	0	1	0	0	0	0	0	0	0	0	0	0	0	0	1	0	0	0	0	0
D39V_01874_p.His83Tyr	D39V_01874	-	DNA-binding protein	1	1	1	1	1	1	1	1	1	1	1	1	1	1	1	1	1	1	1	1
n.1844001T>G	D39V_01874 | D39V_01875	- | adh	DNA-binding protein | Putative Zn-dependent alcohol dehydrogenase	0	1	0	1	0	0	0	0	0	0	0	0	0	0	0	0	0	0	0	0
n.1845167A>C	D39V_01875 | D39V_01876	adh | nagA	Putative Zn-dependent alcohol dehydrogenase | N-acetylglucosamine-6-phosphate deacetylase	0	1	0	1	0	0	0	0	0	0	0	0	0	0	0	0	0	0	0	0
n.1846489A>G	D39V_01876 | D39V_01877	nagA | adr	N-acetylglucosamine-6-phosphate deacetylase | Acyltransferase family protein	0	1	0	1	0	0	0	0	0	0	0	0	0	0	0	0	0	0	0	0
n.1846494G>A	D39V_01876 | D39V_01877	nagA | adr	N-acetylglucosamine-6-phosphate deacetylase | Acyltransferase family protein	0	1	0	1	0	0	0	0	0	0	0	0	0	0	0	0	0	0	0	0
D39V_01877_p.Thr384Met	D39V_01877	adr	Acyltransferase family protein	0	1	0	1	0	0	0	0	0	0	0	0	0	0	0	0	0	0	0	0
D39V_01877_p.Ile380Phe	D39V_01877	adr	Acyltransferase family protein	0	1	0	1	0	0	0	0	0	0	0	0	0	0	0	0	0	0	0	0
D39V_01877_p.Ser294Pro	D39V_01877	adr	Acyltransferase family protein	0	1	0	1	0	0	0	0	0	0	0	0	0	0	0	0	0	0	0	0
D39V_01877_p.Val173Thr	D39V_01877	adr	Acyltransferase family protein	0	1	0	1	0	0	0	0	0	0	0	0	0	0	0	0	0	0	0	0
D39V_01877_p.Val167Ile	D39V_01877	adr	Acyltransferase family protein	0	1	0	1	0	0	0	0	0	0	0	0	0	0	0	0	0	0	0	0
n.1848503T>TAGC	D39V_01877 | D39V_01878	adr | tgt	Acyltransferase family protein | tRNA-guanine transglycosylase	0	1	0	1	0	0	0	0	0	0	0	0	0	0	0	0	0	0	0	0
D39V_01878_p.Glu365Lys	D39V_01878	tgt	tRNA-guanine transglycosylase	0	1	0	1	0	0	0	0	0	0	0	0	0	0	0	0	0	0	0	0
D39V_01878_p.Gly142Ser	D39V_01878	tgt	tRNA-guanine transglycosylase	0	1	0	1	0	0	0	0	0	0	0	0	0	0	0	0	0	0	0	0
D39V_01878_p.Phe128Leu	D39V_01878	tgt	tRNA-guanine transglycosylase	0	1	0	1	0	0	0	0	0	0	0	0	0	0	0	0	0	0	0	0
D39V_01879_p.Ser40Gly	D39V_01879	-	Membrane protein	0	1	0	1	0	0	0	0	0	0	0	0	0	0	0	0	0	0	0	0
D39V_01879_p.Ala67Thr	D39V_01879	-	Membrane protein	0	1	0	1	0	0	0	0	0	0	0	0	0	0	0	0	0	0	0	0
D39V_01879_p.Arg237His	D39V_01879	-	Membrane protein	0	1	0	1	0	0	0	0	0	0	0	0	0	0	0	0	0	0	0	0
n.1850657TCCA>CCC	D39V_01879 | D39V_01880	- | pcp1_2	Membrane protein | Pyrrolidone-carboxylate peptidase	0	1	0	1	0	0	0	0	0	0	0	0	0	0	0	0	0	0	0	0
D39V_01880_p.Thr69Ile	D39V_01880	pcp1_2	Pyrrolidone-carboxylate peptidase	0	1	0	1	0	0	0	0	0	0	0	0	0	0	0	0	0	0	0	0
D39V_01880_p.Ala37Thr	D39V_01880	pcp1_2	Pyrrolidone-carboxylate peptidase	0	1	0	1	0	0	0	0	0	0	0	0	0	0	0	0	0	0	0	0
D39V_01880_p.Ile35Thr	D39V_01880	pcp1_2	Pyrrolidone-carboxylate peptidase	0	1	0	1	0	0	0	0	0	0	0	0	0	0	0	0	0	0	0	0
D39V_01880_p.Gln33Pro	D39V_01880	pcp1_2	Pyrrolidone-carboxylate peptidase	0	1	0	1	0	0	0	0	0	0	0	0	0	0	0	0	0	0	0	0
D39V_01881_p.LysArgAla71AsnLysAsp	D39V_01881	pcp1_3	Pyrrolidone-carboxylate peptidase	0	1	0	1	0	0	0	0	0	0	0	0	0	0	0	0	0	0	0	0
n.1851211T>C	D39V_01881 | D39V_01882	pcp1_3 | -	Pyrrolidone-carboxylate peptidase | Hypothetical protein	0	1	0	1	0	0	0	0	0	0	0	0	0	0	0	0	0	0	0	0
n.1851323G>A	D39V_01881 | D39V_01882	pcp1_3 | -	Pyrrolidone-carboxylate peptidase | Hypothetical protein	0	1	0	1	0	0	0	0	0	0	0	0	0	0	0	0	0	0	0	0
n.1851458C>T	D39V_01881 | D39V_01882	pcp1_3 | -	Pyrrolidone-carboxylate peptidase | Hypothetical protein	0	1	0	1	0	0	0	0	0	0	0	0	0	0	0	0	0	0	0	0
D39V_01882_p.Leu98fs	D39V_01882	-	Hypothetical protein	0	1	0	1	0	0	0	0	0	0	0	0	0	0	0	0	0	0	0	0
D39V_01882_p.His71Gln	D39V_01882	-	Hypothetical protein	0	1	0	1	0	0	0	0	0	0	0	0	0	0	0	0	0	0	0	0
D39V_01910_p.Ser33Ala	D39V_01910	patB	Multidrug resistance ABC transporter ATP-binding and permease protein	0	1	0	0	0	0	0	0	0	1	0	0	0	0	0	0	1	1	0	0
n.1871365A>AGCTT	D39V_01910 | D39V_01911	patB | -	Multidrug resistance ABC transporter ATP-binding and permease protein | hypothetical protein	0	1	0	0	0	0	0	0	0	1	0	0	0	0	0	0	1	1	0	0
D39V_01911_p.Lys28Thr	D39V_01911	-	hypothetical protein	0	1	0	0	0	0	0	0	0	1	0	0	0	0	0	0	1	1	0	0
D39V_01911_p.Leu37Phe	D39V_01911	-	hypothetical protein	0	1	0	0	0	0	0	0	0	1	0	0	0	0	0	0	1	1	0	0
D39V_01911_p.Gly48Glu	D39V_01911	-	hypothetical protein	0	1	0	0	0	0	0	0	0	1	0	0	0	0	0	0	1	1	0	0
D39V_01934_p.Asn531Lys	D39V_01934	pbp1b	Multimodular transpeptidase-transglycosylase, penicillin-binding protein 1B	0	1	0	0	0	0	0	0	0	0	1	1	0	0	0	0	0	0	1	1
n.1896504T>C	D39V_01934 | D39V_01935	pbp1b | tyrS	Multimodular transpeptidase-transglycosylase, penicillin-binding protein 1B | Tyrosyl-tRNA synthetase	0	1	0	0	0	0	0	0	0	0	1	1	0	0	0	0	0	0	1	1
n.1896627A>G	D39V_01934 | D39V_01935	pbp1b | tyrS	Multimodular transpeptidase-transglycosylase, penicillin-binding protein 1B | Tyrosyl-tRNA synthetase	0	1	0	0	0	0	0	0	0	0	1	1	0	0	0	0	0	0	1	1
D39V_01935_p.Glu9Asp	D39V_01935	tyrS	Tyrosyl-tRNA synthetase	0	1	0	0	0	0	0	0	0	0	1	1	0	0	0	0	0	0	1	1
D39V_01935_p.Ala262Thr	D39V_01935	tyrS	Tyrosyl-tRNA synthetase	0	1	0	0	0	0	0	0	0	0	1	1	0	0	0	0	0	0	1	1
D39V_01935_p.Glu388Asp	D39V_01935	tyrS	Tyrosyl-tRNA synthetase	0	1	0	1	0	0	0	0	0	0	0	0	0	0	0	0	0	0	0	0
n.1897901T>C	D39V_01935 | D39V_01936	tyrS | ctpC	Tyrosyl-tRNA synthetase | Lead, cadmium, zinc and mercury transporting ATPase	0	1	0	1	0	0	0	0	0	0	1	1	0	0	0	0	0	0	1	1
D39V_01936_p.Leu661Phe	D39V_01936	ctpC	Lead, cadmium, zinc and mercury transporting ATPase	0	1	0	1	0	0	0	0	0	0	1	1	0	0	0	0	0	0	1	1
D39V_01936_p.Ser319Ala	D39V_01936	ctpC	Lead, cadmium, zinc and mercury transporting ATPase	0	1	0	1	0	0	0	0	0	0	1	1	0	0	0	0	0	0	1	1
D39V_01938_p.Arg39His	D39V_01938	rrmA	23S rRNA (guanine(745)-N(1))-methyltransferase	0	1	0	0	0	0	0	0	0	0	1	1	0	0	0	0	0	0	1	1
n.1901497C>G	D39V_01938 | D39V_01939	rrmA | -	23S rRNA (guanine(745)-N(1))-methyltransferase | Hypothetical protein	0	1	0	0	0	0	0	0	0	0	1	1	0	0	0	0	0	0	1	1
n.1901502GGTAT>AGTAG	D39V_01938 | D39V_01939	rrmA | -	23S rRNA (guanine(745)-N(1))-methyltransferase | Hypothetical protein	0	1	0	0	0	0	0	0	0	0	1	1	0	0	0	0	0	0	1	1
n.1901532T>G	D39V_01938 | D39V_01939	rrmA | -	23S rRNA (guanine(745)-N(1))-methyltransferase | Hypothetical protein	0	1	0	0	0	0	0	0	0	0	1	1	0	0	0	0	0	0	1	1
n.1901628C>T	D39V_01938 | D39V_01939	rrmA | -	23S rRNA (guanine(745)-N(1))-methyltransferase | Hypothetical protein	0	1	0	0	0	0	0	0	0	0	1	1	0	0	0	0	0	0	1	1
n.1901791AT>CC	D39V_01938 | D39V_01939	rrmA | -	23S rRNA (guanine(745)-N(1))-methyltransferase | Hypothetical protein	0	1	0	0	0	0	0	0	0	0	1	1	0	0	0	0	0	0	1	1
n.1901810T>G	D39V_01938 | D39V_01939	rrmA | -	23S rRNA (guanine(745)-N(1))-methyltransferase | Hypothetical protein	0	1	0	0	0	0	0	0	0	0	1	1	0	0	0	0	0	0	1	1
n.1901816T>C	D39V_01938 | D39V_01939	rrmA | -	23S rRNA (guanine(745)-N(1))-methyltransferase | Hypothetical protein	0	1	0	0	0	0	0	0	0	0	1	1	0	0	0	0	0	0	1	1
n.1901840AATT>TATA	D39V_01938 | D39V_01939	rrmA | -	23S rRNA (guanine(745)-N(1))-methyltransferase | Hypothetical protein	0	1	0	0	0	0	0	0	0	0	1	1	0	0	0	0	0	0	1	1
n.1901861CAA>TAG	D39V_01938 | D39V_01939	rrmA | -	23S rRNA (guanine(745)-N(1))-methyltransferase | Hypothetical protein	0	1	0	0	0	0	0	0	0	0	1	1	0	0	0	0	0	0	1	1
n.1902105C>T	D39V_01938 | D39V_01939	rrmA | -	23S rRNA (guanine(745)-N(1))-methyltransferase | Hypothetical protein	0	1	0	0	0	0	0	0	0	0	1	1	0	0	0	0	0	0	1	1
D39V_01939_p.Val136Ala	D39V_01939	-	Hypothetical protein	0	1	0	0	0	0	0	0	0	0	1	1	0	0	0	0	0	0	1	1
D39V_01939_p.Ser161Phe	D39V_01939	-	Hypothetical protein	0	1	0	0	0	0	0	0	0	0	1	1	0	0	0	0	0	0	1	1
D39V_01939_p.Gly186Arg	D39V_01939	-	Hypothetical protein	0	1	0	0	0	0	0	0	0	0	1	1	0	0	0	0	0	0	1	1
n.1902751G>C	D39V_01939 | D39V_01940	- | -	Hypothetical protein | Hypothetical protein	0	1	0	0	0	0	0	0	0	0	1	1	0	0	0	0	0	0	1	1
n.1903053G>A	D39V_01939 | D39V_01940	- | -	Hypothetical protein | Hypothetical protein	0	1	0	0	0	0	0	0	0	0	1	1	0	0	0	0	0	0	1	1
D39V_01950_p.Phe56Leu	D39V_01950	-	Hypothetical protein	0	1	0	0	0	0	0	0	0	0	0	0	0	0	0	0	0	1	0	0
D39V_01950_p.Glu24Arg	D39V_01950	-	Hypothetical protein	0	1	0	0	0	0	0	0	0	0	0	0	0	0	0	0	0	1	0	0
D39V_01952_p.Ile187Val	D39V_01952	-	Membrane-bound protease, CAAX family	0	1	0	0	0	0	0	0	0	0	0	0	0	0	0	0	0	1	0	0
D39V_01952_p.Ala80Val	D39V_01952	-	Membrane-bound protease, CAAX family	0	1	0	0	0	0	0	0	0	0	0	0	0	0	0	0	0	1	0	0
D39V_01952_p.Tyr66His	D39V_01952	-	Membrane-bound protease, CAAX family	0	1	0	0	0	0	0	0	0	0	0	0	0	0	0	0	0	1	0	0
D39V_01953_p.Thr105Ile	D39V_01953	-	Hypothetical protein	0	1	0	0	0	0	0	0	0	0	0	0	0	0	0	0	0	1	0	0
D39V_01963_p.Ser22Asp	D39V_01963	-	hypothetical protein	0	1	0	0	0	0	0	0	0	0	0	0	0	0	0	0	0	1	0	0
D39V_01964_p.Asp180Glu	D39V_01964	-	hypothetical protein	0	1	0	0	0	0	0	0	0	0	0	0	0	0	0	0	0	1	0	0
D39V_01991_p.Ala148Asp	D39V_01991	fucI	Bifunctional L-fucose isomerase/D-arabinose ketol-isomerase	0	1	0	0	0	0	0	0	0	0	1	1	0	0	0	0	0	0	1	1
D39V_01991_p.Ser145Asn	D39V_01991	fucI	Bifunctional L-fucose isomerase/D-arabinose ketol-isomerase	0	1	0	0	0	0	0	0	0	0	1	1	0	0	0	0	0	0	1	1
D39V_01992_p.Ala858Val	D39V_01992	fucL_2	Fucolectin-related protein	1	1	1	1	1	1	1	1	1	1	1	1	1	1	1	1	1	1	1	1
D39V_02006_p.Phe252Val	D39V_02006	dltD	Poly(glycerophosphate chain) D-alanine transfer protein DltD	1	1	1	1	1	1	1	1	1	1	1	1	1	1	1	1	1	1	1	1
D39V_02009_p.Asp50Ala	D39V_02009	dltA	D-alanine--poly(phosphoribitol) ligase subunit 1	0	1	0	0	0	0	0	0	0	0	0	0	0	0	0	0	0	0	0	1
n.1982356C>T	D39V_02009 | D39V_02010	dltA | -	D-alanine--poly(phosphoribitol) ligase subunit 1 | Macrolide-efflux protein	0	1	0	0	0	0	0	0	0	0	0	0	0	0	0	0	0	0	0	1
D39V_02010_p.Leu315Ser	D39V_02010	-	Macrolide-efflux protein	0	1	0	0	0	0	0	0	0	0	0	0	0	0	0	0	0	0	0	1
D39V_02010_p.Phe214fs	D39V_02010	-	Macrolide-efflux protein	0	1	0	0	0	0	0	0	0	0	0	0	0	0	0	0	0	0	0	1
D39V_02010_p.Asn167Ile	D39V_02010	-	Macrolide-efflux protein	0	1	0	0	0	0	0	0	0	0	0	0	0	0	0	0	0	0	0	1
D39V_02010_p.Cys165Phe	D39V_02010	-	Macrolide-efflux protein	0	1	0	0	0	0	0	0	0	0	0	0	0	0	0	0	0	0	0	1
n.1983793AAGTT>A	D39V_02010 | D39V_02011	- | -	Macrolide-efflux protein | hypothetical protein	0	1	0	0	0	0	0	0	0	0	0	0	0	0	0	0	0	0	0	1
n.1984069G>A	D39V_02010 | D39V_02011	- | -	Macrolide-efflux protein | hypothetical protein	0	1	0	0	0	0	0	0	0	0	0	0	0	0	0	0	0	0	0	1
n.1985404G>A	D39V_02012 | D39V_02013	- | -	hypothetical protein | Hypothetical protein	0	1	0	0	0	0	0	0	0	0	0	0	0	0	0	0	0	0	0	1
n.1985419A>T	D39V_02012 | D39V_02013	- | -	hypothetical protein | Hypothetical protein	0	1	0	0	0	0	0	0	0	0	0	0	0	0	0	0	0	0	0	1
n.1985426ACAGAC>TCAAAG	D39V_02012 | D39V_02013	- | -	hypothetical protein | Hypothetical protein	0	1	0	0	0	0	0	0	0	0	0	0	0	0	0	0	0	0	0	1
n.1985449TCTCG>ACTCA	D39V_02012 | D39V_02013	- | -	hypothetical protein | Hypothetical protein	0	1	0	0	0	0	0	0	0	0	0	0	0	0	0	0	0	0	0	1
n.1985486A>G	D39V_02012 | D39V_02013	- | -	hypothetical protein | Hypothetical protein	0	1	0	0	0	0	0	0	0	0	0	0	0	0	0	0	0	0	0	1
n.1985572TTACG>CTACA	D39V_02012 | D39V_02013	- | -	hypothetical protein | Hypothetical protein	0	1	0	0	0	0	0	0	0	0	0	0	0	0	0	0	0	0	0	1
n.1985599T>C	D39V_02012 | D39V_02013	- | -	hypothetical protein | Hypothetical protein	0	1	0	0	0	0	0	0	0	0	0	0	0	0	0	0	0	0	0	1
n.1985641A>G	D39V_02012 | D39V_02013	- | -	hypothetical protein | Hypothetical protein	0	1	0	0	0	0	0	0	0	0	0	0	0	0	0	0	0	0	0	1
n.1985649G>A	D39V_02012 | D39V_02013	- | -	hypothetical protein | Hypothetical protein	0	1	0	0	0	0	0	0	0	0	0	0	0	0	0	0	0	0	0	1
n.1985683T>G	D39V_02012 | D39V_02013	- | -	hypothetical protein | Hypothetical protein	0	1	0	0	0	0	0	0	0	0	0	0	0	0	0	0	0	0	0	1
n.1985766C>CT	D39V_02012 | D39V_02013	- | -	hypothetical protein | Hypothetical protein	0	1	0	0	0	0	0	0	0	0	0	0	0	0	0	0	0	0	0	1
n.1985813G>A	D39V_02012 | D39V_02013	- | -	hypothetical protein | Hypothetical protein	0	1	0	0	0	0	0	0	0	0	0	0	0	0	0	0	0	0	0	1
n.1985987G>A	D39V_02012 | D39V_02013	- | -	hypothetical protein | Hypothetical protein	0	1	0	0	0	0	0	0	0	0	0	0	0	0	0	0	0	0	0	1
n.1986066TGC>CGA	D39V_02012 | D39V_02013	- | -	hypothetical protein | Hypothetical protein	0	1	0	0	0	0	0	0	0	0	0	0	0	0	0	0	0	0	0	1
n.1986083ATT>A	D39V_02012 | D39V_02013	- | -	hypothetical protein | Hypothetical protein	0	1	0	0	0	0	0	0	0	0	0	0	0	0	0	0	0	0	0	1
n.1986123GT>G	D39V_02012 | D39V_02013	- | -	hypothetical protein | Hypothetical protein	0	1	0	0	0	0	0	0	0	0	0	0	0	0	0	0	0	0	0	1
n.1986165G>T	D39V_02012 | D39V_02013	- | -	hypothetical protein | Hypothetical protein	0	1	0	0	0	0	0	0	0	0	0	0	0	0	0	0	0	0	0	1
D39V_02013_p.Asp25Gly	D39V_02013	-	Hypothetical protein	0	1	0	0	0	0	0	0	0	0	0	0	0	0	0	0	0	0	0	1
D39V_02014_p.Ala111Val	D39V_02014	glpF	Glycerol uptake facilitator protein	0	1	0	0	0	0	0	0	0	0	0	0	0	0	0	0	0	0	0	1
D39V_02015_p.Asn600Gln	D39V_02015	glpO	Alpha-glycerophosphate oxidase	0	1	0	0	0	0	0	0	0	0	0	0	0	0	0	0	0	0	0	1
D39V_02015_p.Glu595Lys	D39V_02015	glpO	Alpha-glycerophosphate oxidase	0	1	0	0	0	0	0	0	0	0	0	0	0	0	0	0	0	0	0	1
D39V_02016_p.Ser118Asn	D39V_02016	glpK	Glycerol kinase	0	1	0	0	0	0	0	0	0	0	0	0	0	0	0	0	0	0	0	1
n.1991682G>A	D39V_02016 | D39V_02017	glpK | -	Glycerol kinase | Trans-acting positive regulator	0	1	0	0	0	0	0	0	0	0	0	0	0	0	0	0	0	0	0	1
D39V_02017_p.Thr360Ala	D39V_02017	-	Trans-acting positive regulator	0	1	0	0	0	0	0	0	0	0	0	0	0	0	0	0	0	0	0	1
D39V_02017_p.Tyr83Glu	D39V_02017	-	Trans-acting positive regulator	0	1	0	0	0	0	0	0	0	0	0	0	0	0	0	0	0	0	0	1
n.1993311G>T	D39V_02017 | D39V_02018	- | hslO	Trans-acting positive regulator | Chaperonin, heat shock protein 33	0	1	0	0	0	0	0	0	0	0	0	0	0	0	0	0	0	0	0	1
D39V_02019_p.Ile13Val	D39V_02019	-	tRNA dihydrouridine synthase B	0	1	0	0	0	0	0	0	0	0	0	0	0	0	0	0	0	0	0	1
n.1995302T>C	D39V_02019 | D39V_02020	- | cbpA	tRNA dihydrouridine synthase B | Choline-binding protein A	0	1	0	0	0	0	0	0	0	0	0	0	0	0	0	0	0	0	0	1
D39V_02028_p.Asn161Lys	D39V_02028	thiX	thiamine ABC transporter ThiX, transmembrane component	0	1	0	0	0	0	0	0	0	1	0	0	0	0	0	0	1	1	0	0
D39V_02029_p.Lys5Arg	D39V_02029	-	Cytoplasmic thiamine-binding component of thiamine ABC transporter	0	1	0	0	0	0	0	0	0	0	1	1	0	0	0	0	0	0	1	1
D39V_02030_p.Ala285Gly	D39V_02030	cbpD	Choline-binding protein D	0	1	0	0	0	0	0	0	0	1	0	0	0	0	0	0	1	1	0	0
D39V_02030_p.Ile273Thr	D39V_02030	cbpD	Choline-binding protein D	0	1	0	0	0	0	0	0	0	1	0	0	0	0	0	0	1	1	0	0
D39V_02030_p.Ser177Gly	D39V_02030	cbpD	Choline-binding protein D	0	1	0	0	0	0	0	0	0	1	0	0	0	0	0	0	1	1	0	0
D39V_02030_p.His39Tyr	D39V_02030	cbpD	Choline-binding protein D	1	1	1	1	1	1	1	1	1	1	1	1	1	1	1	1	1	1	1	1
n.2008327A>G	D39V_02030 | D39V_02031	cbpD | -	Choline-binding protein D | Hypothetical protein	0	1	0	0	0	0	0	0	0	1	0	0	0	0	0	0	1	1	0	0
D39V_02045_p.Pro186Ser	D39V_02045	mreC	Cell shape-determining protein MreC	1	1	1	1	1	1	1	1	1	1	1	1	1	1	1	1	1	1	1	1

## Sheet: Table_S3E
Table S3. (E) SNPs transformed in the CCRI15136-derived R6 transformants.
aCDS SNPs are prefixed by the locus tag of the corresponding CDS (Table S1D) while intergenic SNPs are prefixed by “n.” followed by the position in the S. pneumoniae D39V genome (1).
1. Slager J, Aprianto R, Veening J-W. 2018. Deep genome annotation of the opportunistic human pathogen Streptococcus pneumoniae D39. Nucleic Acids Research 46:9971–9989.
Significant hit detected by both Scoary and Pyseer		SNPs in gene clusters containing sulA
Significant hit detected only by Scoary		SNP known to be involved in sulfonamide resistance
Significant hit detected only by Pyseer		SNPs in gene clusters containing folA
		SNPs in gene clusters containing pbp genes
						1st generation								2nd generation								3rd generation
SNPa	Locus_tag	Gene	Product	R6 [1]	CCRI15136 [512]	T19 [32]	T20 [128]	T21 [32]	T22 [64]	T23 [64]	T24 [32]	T25 [64]	T26 [64]	T20.1 [256]	T20.2 [1024]	T22.1 [128]	T22.2 [256]	T25.1 [128]	T25.2 [256]	T26.1 [128]	T26.2 [256]	T20.1.1 [512]	T22.1.1 [256]	T22.1.2 [1024]	T22.1.3 [512]	T22.2.1 [512]	T25.1.1 [512]	T25.1.2 [256]	T25.1.3 [512]	T25.2.1 [512]	T26.1.1 [256]	T26.1.2 [512]	T26.2.1 [512]
n.40037A>G	D39V_00045 | D39V_00046	- | -	Hypothetical protein | IS1167 transposase Orf2	0	1	0	1	0	0	0	0	0	0	1	1	0	0	0	0	0	0	1	0	0	0	0	0	0	0	0	0	0	0
D39V_00052_p.Ala307Ser	D39V_00052	purF	Amidophosphoribosyltransferase	0	1	0	1	0	0	0	0	0	0	1	1	0	0	0	0	0	0	1	0	0	0	0	0	0	0	0	0	0	0
D39V_00052_p.Met425Leu	D39V_00052	purF	Amidophosphoribosyltransferase	0	1	0	1	0	0	0	0	0	0	1	1	0	0	0	0	0	0	1	0	0	0	0	0	0	0	0	0	0	0
D39V_00052_p.Gly432Ser	D39V_00052	purF	Amidophosphoribosyltransferase	0	1	0	1	0	0	0	0	0	0	1	1	0	0	0	0	0	0	1	0	0	0	0	0	0	0	0	0	0	0
n.51789AC>TA	D39V_00052 | D39V_00053	purF | purM	Amidophosphoribosyltransferase | Phosphoribosylformylglycinamidine cyclo-ligase	0	1	0	1	0	0	0	0	0	0	1	1	0	0	0	0	0	0	1	0	0	0	0	0	0	0	0	0	0	0
D39V_00053_p.Thr2Ala	D39V_00053	purM	Phosphoribosylformylglycinamidine cyclo-ligase	0	1	0	1	0	0	0	0	0	0	1	1	0	0	0	0	0	0	1	0	0	0	0	0	0	0	0	0	0	0
D39V_00053_p.Val184Ala	D39V_00053	purM	Phosphoribosylformylglycinamidine cyclo-ligase	0	1	0	1	0	0	0	0	0	0	1	1	0	0	0	0	0	0	1	0	0	0	0	0	0	0	0	0	0	0
D39V_00054_p.Gln141His	D39V_00054	purN	Phosphoribosylglycinamide formyltransferase	0	1	0	1	0	0	0	0	0	0	1	1	0	0	0	0	0	0	1	0	0	0	0	0	0	0	0	0	0	0
D39V_00056_p.Glu45Asp	D39V_00056	purH	Bifunctional inosine monophosphate cyclohydrolase/phosphoribosylaminoimidazolecarboxamide formyltransferase	0	1	0	1	0	0	0	0	0	0	1	1	0	0	0	0	0	0	1	0	0	0	0	0	0	0	0	0	0	0
D39V_00069_p.Val111Ile	D39V_00069	agaS	Galactosamine-6-phosphate isomerase	0	1	0	0	0	0	0	0	0	1	0	0	0	0	0	0	1	1	0	0	0	0	0	0	0	0	0	1	1	1
D39V_00069_p.Gln387*	D39V_00069	agaS	Galactosamine-6-phosphate isomerase	0	1	0	0	0	0	0	0	0	1	0	0	0	0	0	0	1	1	0	0	0	0	0	0	0	0	0	1	1	1
D39V_00094_p.Gln64Arg	D39V_00094	-	Cyanate permease	0	1	0	1	0	0	0	0	0	0	1	1	0	0	0	0	0	0	1	0	0	0	0	0	0	0	0	0	0	0
D39V_00095_p.Asp39Asn	D39V_00095	-	Glycosyltransferase, group 2 family	0	1	0	1	0	0	0	0	0	0	1	1	0	0	0	0	0	0	1	0	0	0	0	0	0	0	0	0	0	0
D39V_00095_p.Ser108Thr	D39V_00095	-	Glycosyltransferase, group 2 family	0	1	0	1	0	0	0	0	0	0	1	1	0	0	0	0	0	0	1	0	0	0	0	0	0	0	0	0	0	0
n.122837C>T	D39V_00117 | D39V_00118	- | -	Hypothetical protein | Hypothetical protein	0	1	0	0	0	0	0	0	0	0	0	0	0	0	1	0	0	0	0	0	0	0	0	1	1	1	0	0	0	0
n.122910T>TA	D39V_00117 | D39V_00118	- | -	Hypothetical protein | Hypothetical protein	0	1	0	0	0	0	0	0	0	0	0	0	0	0	1	0	0	0	0	0	0	0	0	1	1	1	0	0	0	0
D39V_00185_p.Gly130Glu	D39V_00185	folC	Bifunctional dihydrofolate synthase/folylpolyglutamate synthase	0	1	0	1	0	0	0	0	0	0	1	1	0	0	0	0	0	0	1	0	0	0	0	0	0	0	0	0	0	0
D39V_00185_p.SerVal223LeuMet	D39V_00185	folC	Bifunctional dihydrofolate synthase/folylpolyglutamate synthase	0	1	0	1	0	0	0	0	0	0	1	1	0	0	0	0	0	0	1	0	0	0	0	0	0	0	0	0	0	0
D39V_00185_p.Ser329Ala	D39V_00185	folC	Bifunctional dihydrofolate synthase/folylpolyglutamate synthase	0	1	0	1	0	0	0	0	0	0	1	1	0	0	0	0	0	0	1	0	0	0	0	0	0	0	0	0	0	0
D39V_00185_p.Asn345Lys	D39V_00185	folC	Bifunctional dihydrofolate synthase/folylpolyglutamate synthase	0	1	0	1	0	0	0	0	0	0	1	1	0	0	0	0	0	0	1	0	0	0	0	0	0	0	0	0	0	0
D39V_00185_p.Met353Val	D39V_00185	folC	Bifunctional dihydrofolate synthase/folylpolyglutamate synthase	0	1	0	1	0	0	0	0	0	0	1	1	0	0	0	0	0	0	1	0	0	0	0	0	0	0	0	0	0	0
D39V_00185_p.Ser361Ala	D39V_00185	folC	Bifunctional dihydrofolate synthase/folylpolyglutamate synthase	0	1	0	1	0	0	0	0	0	0	1	1	0	0	0	0	0	0	1	0	0	0	0	0	0	0	0	0	0	0
D39V_00185_p.Thr365Arg	D39V_00185	folC	Bifunctional dihydrofolate synthase/folylpolyglutamate synthase	0	1	0	1	0	0	0	0	0	0	1	1	0	0	0	0	0	0	1	0	0	0	0	0	0	0	0	0	0	0
D39V_00185_p.HisValIlePro371AspIleValSer	D39V_00185	folC	Bifunctional dihydrofolate synthase/folylpolyglutamate synthase	0	1	0	1	0	0	0	0	0	0	1	1	0	0	0	0	0	0	1	0	0	0	0	0	0	0	0	0	0	0
D39V_00185_p.Ser382Asp	D39V_00185	folC	Bifunctional dihydrofolate synthase/folylpolyglutamate synthase	0	1	0	1	0	0	0	0	0	0	1	1	0	0	0	0	0	0	1	0	0	0	0	0	0	0	0	0	0	0
n.187533T>G	D39V_00185 | D39V_00186	folC | -	Bifunctional dihydrofolate synthase/folylpolyglutamate synthase | Hypothetical protein	0	1	0	1	0	0	0	0	0	0	1	1	0	0	0	0	0	0	1	0	0	0	0	0	0	0	0	0	0	0
n.188101T>C	D39V_00186 | D39V_00187	- | cls	Hypothetical protein | Cardiolipin synthetase	0	1	0	1	0	0	0	0	0	0	1	1	0	0	0	0	0	0	1	0	0	0	0	0	0	0	0	0	0	0
D39V_00187_p.Ala126Val	D39V_00187	cls	Cardiolipin synthetase	0	1	0	1	0	0	0	0	0	0	1	1	0	0	0	0	0	0	1	0	0	0	0	0	0	0	0	0	0	0
D39V_00187_p.Asn154Ser	D39V_00187	cls	Cardiolipin synthetase	0	1	0	1	0	0	0	0	0	0	1	1	0	0	0	0	0	0	1	0	0	0	0	0	0	0	0	0	0	0
D39V_00189_p.Val223Ala	D39V_00189	-	Competence-damage induced protein	0	1	0	1	0	0	0	0	0	0	1	1	0	0	0	0	0	0	1	0	0	0	0	0	0	0	0	0	0	0
D39V_00224_p.Ser323fs	D39V_00224	-	hypothetical protein	1	1	1	1	1	1	1	1	1	1	1	1	1	1	1	1	1	1	1	1	1	1	1	1	1	1	1	1	1	1
n.223010G>A	D39V_00238 | D39V_00239	- | -	Cellobiose-specific PTS IIC component | Pyruvate formate-lyase	0	1	0	0	0	0	0	0	0	0	0	0	0	1	0	0	0	0	0	0	0	0	0	0	0	0	0	0	0	0
D39V_00242_p.Val46Ala	D39V_00242	leuS	Leucyl-tRNA synthetase	0	1	0	0	0	0	1	0	0	0	0	0	0	0	0	0	0	0	0	0	0	0	0	0	0	0	0	0	0	0
D39V_00242_p.Ala102Ser	D39V_00242	leuS	Leucyl-tRNA synthetase	0	1	0	0	0	0	1	0	0	0	0	0	0	0	0	0	0	0	0	0	0	0	0	0	0	0	0	0	0	0
D39V_00242_p.Ala281Val	D39V_00242	leuS	Leucyl-tRNA synthetase	0	1	0	0	0	0	1	0	0	0	0	0	0	0	0	0	0	0	0	0	0	0	0	0	0	0	0	0	0	0
D39V_00242_p.Val294Ala	D39V_00242	leuS	Leucyl-tRNA synthetase	0	1	0	0	0	0	1	0	0	0	0	0	0	0	0	0	0	0	0	0	0	0	0	0	0	0	0	0	0	0
n.265217A>G	D39V_00269 | D39V_00270	adhA | -	Alcohol dehydrogenase | Hydrolase, HAD superfamily	0	1	0	0	0	0	0	0	0	0	0	0	0	0	0	0	0	0	0	0	0	0	0	0	0	0	0	0	0	1
D39V_00270_p.Ter271Ter	D39V_00270	-	Hydrolase, HAD superfamily	0	1	0	0	0	0	0	0	0	0	0	0	0	0	0	0	0	0	0	0	0	0	0	0	0	0	0	0	0	1
D39V_00270_p.Asn148Asp	D39V_00270	-	Hydrolase, HAD superfamily	0	1	0	0	0	0	0	0	0	0	0	0	0	0	0	0	0	0	0	0	0	0	1	0	0	0	0	0	0	1
D39V_00270_p.Asn125Asp	D39V_00270	-	Hydrolase, HAD superfamily	0	1	0	0	0	0	0	0	0	0	0	0	0	0	0	0	0	0	0	0	0	0	1	0	0	0	0	0	0	1
D39V_00270_p.Asp60Asn	D39V_00270	-	Hydrolase, HAD superfamily	0	1	0	0	0	0	0	0	0	0	0	0	0	0	0	1	0	0	0	0	0	0	1	0	0	0	1	0	0	1
D39V_00270_p.Ala33Thr	D39V_00270	-	Hydrolase, HAD superfamily	0	1	0	0	0	0	0	0	0	0	0	0	0	0	0	1	0	0	0	0	0	0	1	0	0	0	1	0	0	1
D39V_00270_p.Lys27Glu	D39V_00270	-	Hydrolase, HAD superfamily	0	1	0	0	0	0	0	0	0	0	0	0	0	0	0	1	0	0	0	0	0	0	1	0	0	0	1	0	0	1
n.266036T>G	D39V_00270 | D39V_00271	- | -	Hydrolase, HAD superfamily | Guanine-hypoxanthine permease	0	1	0	0	0	0	0	0	0	0	0	0	0	0	0	1	0	0	0	0	0	0	1	0	0	0	1	0	0	1
n.266052G>C	D39V_00270 | D39V_00271	- | -	Hydrolase, HAD superfamily | Guanine-hypoxanthine permease	0	1	0	0	0	0	0	0	0	0	0	0	0	0	0	1	0	0	0	0	0	0	1	0	0	0	1	0	0	1
n.266071T>A	D39V_00270 | D39V_00271	- | -	Hydrolase, HAD superfamily | Guanine-hypoxanthine permease	0	1	0	0	0	0	0	0	0	0	0	0	0	1	0	1	0	0	0	0	0	0	1	0	0	0	1	0	0	1
n.266083G>A	D39V_00270 | D39V_00271	- | -	Hydrolase, HAD superfamily | Guanine-hypoxanthine permease	0	1	0	0	0	0	0	0	0	0	0	0	0	1	0	1	0	0	0	0	0	0	1	0	0	0	1	0	0	1
n.266118T>A	D39V_00270 | D39V_00271	- | -	Hydrolase, HAD superfamily | Guanine-hypoxanthine permease	0	1	0	0	0	0	0	0	0	0	0	0	0	1	0	1	0	0	0	0	0	0	1	0	0	0	1	0	0	1
n.266125GGATTAAT>TCATCAAA	D39V_00270 | D39V_00271	- | -	Hydrolase, HAD superfamily | Guanine-hypoxanthine permease	0	1	0	0	0	0	0	0	0	0	0	0	0	1	0	1	0	0	0	0	0	0	1	0	0	0	1	0	0	1
n.266141C>T	D39V_00270 | D39V_00271	- | -	Hydrolase, HAD superfamily | Guanine-hypoxanthine permease	0	1	0	0	0	0	0	0	0	0	0	0	0	1	0	1	0	0	0	0	0	0	1	0	0	0	1	0	0	1
n.266156C>T	D39V_00270 | D39V_00271	- | -	Hydrolase, HAD superfamily | Guanine-hypoxanthine permease	0	1	0	0	0	0	0	0	0	0	0	0	0	1	0	1	1	0	0	0	0	0	1	0	0	0	1	1	1	1
n.266223G>A	D39V_00270 | D39V_00271	- | -	Hydrolase, HAD superfamily | Guanine-hypoxanthine permease	0	1	0	0	0	0	0	0	0	0	0	0	0	1	0	1	1	0	0	0	0	0	1	0	0	0	1	1	1	1
D39V_00271_p.Ile38Met	D39V_00271	-	Guanine-hypoxanthine permease	0	1	0	0	0	0	0	0	0	0	0	0	0	1	0	1	1	0	0	0	0	0	1	0	0	0	1	1	1	1
D39V_00271_p.Leu152Phe	D39V_00271	-	Guanine-hypoxanthine permease	0	1	0	0	0	0	0	0	0	0	0	0	0	1	0	1	1	0	0	0	0	0	0	0	0	0	1	1	1	1
D39V_00271_p.Ser180Ala	D39V_00271	-	Guanine-hypoxanthine permease	0	1	0	0	0	0	0	0	0	0	0	0	0	1	0	1	1	0	0	0	0	0	0	0	0	0	1	1	1	1
D39V_00271_p.Ile255Val	D39V_00271	-	Guanine-hypoxanthine permease	0	1	0	0	0	0	0	0	0	0	0	0	0	1	0	1	1	0	0	0	0	0	0	0	0	0	1	1	1	1
D39V_00271_p.Gly399Ala	D39V_00271	-	Guanine-hypoxanthine permease	0	1	0	0	0	0	0	0	0	0	1	0	0	1	0	1	0	0	1	0	0	0	1	0	0	0	1	0	0	1
D39V_00271_p.Leu444Ile	D39V_00271	-	Guanine-hypoxanthine permease	0	1	0	0	0	0	0	0	0	0	1	1	0	1	0	1	0	0	1	0	0	0	1	0	0	0	1	0	0	1
n.267669C>T	D39V_00271 | D39V_00272	- | -	Guanine-hypoxanthine permease | Membrane-bound protease, CAAX family	0	1	0	0	0	0	0	0	0	0	1	1	0	1	0	1	0	0	1	0	0	0	1	0	0	0	1	0	0	1
n.267683A>AGTCT	D39V_00271 | D39V_00272	- | -	Guanine-hypoxanthine permease | Membrane-bound protease, CAAX family	0	1	0	0	0	0	0	0	0	0	1	1	0	1	0	1	0	0	1	0	0	0	1	0	0	0	1	0	0	1
n.267691AGG>GAA	D39V_00271 | D39V_00272	- | -	Guanine-hypoxanthine permease | Membrane-bound protease, CAAX family	0	1	0	0	0	0	0	0	0	0	1	1	0	1	0	1	0	0	1	0	0	0	1	0	0	0	1	0	0	1
D39V_00272_p.Lys2Glu	D39V_00272	-	Membrane-bound protease, CAAX family	0	1	0	0	0	0	0	0	0	0	1	1	0	1	0	1	0	0	1	0	0	0	1	0	0	0	1	0	0	1
D39V_00272_p.Asn5Ser	D39V_00272	-	Membrane-bound protease, CAAX family	0	1	0	0	0	0	0	0	0	0	1	1	0	1	1	1	0	0	1	0	0	0	1	1	1	1	1	0	0	1
D39V_00272_p.Ile17Leu	D39V_00272	-	Membrane-bound protease, CAAX family	0	1	0	0	0	0	0	0	0	0	1	1	0	1	0	1	0	0	1	0	0	0	1	1	1	1	1	0	0	1
D39V_00272_p.Leu54Ile	D39V_00272	-	Membrane-bound protease, CAAX family	0	1	0	0	0	0	0	0	0	0	1	1	0	1	1	1	0	0	1	0	0	0	1	1	1	1	1	0	0	1
D39V_00272_p.Ala60Val	D39V_00272	-	Membrane-bound protease, CAAX family	0	1	0	0	0	0	0	0	0	0	1	1	0	1	1	1	0	0	1	0	0	0	1	1	1	1	1	0	0	0
D39V_00272_p.Met64Ile	D39V_00272	-	Membrane-bound protease, CAAX family	0	1	0	0	0	0	0	0	0	0	1	1	0	1	1	1	0	0	1	0	0	0	1	1	1	1	1	0	0	0
D39V_00272_p.LysLeuAla70GlnLeuVal	D39V_00272	-	Membrane-bound protease, CAAX family	0	1	0	0	0	0	0	0	0	0	1	1	0	1	1	1	0	0	1	0	0	0	1	1	1	1	1	0	0	0
D39V_00272_p.Phe76Leu	D39V_00272	-	Membrane-bound protease, CAAX family	0	1	0	0	0	0	0	0	0	0	1	1	0	1	1	1	0	0	1	0	0	0	1	1	1	1	1	0	0	0
D39V_00272_p.Val95Ile	D39V_00272	-	Membrane-bound protease, CAAX family	0	1	0	0	0	0	0	0	0	0	1	1	0	1	1	1	0	0	1	0	0	0	1	1	1	1	1	0	0	0
D39V_00272_p.Ser97Leu	D39V_00272	-	Membrane-bound protease, CAAX family	0	1	0	0	0	0	0	0	0	0	1	1	0	1	1	1	0	0	1	0	0	0	1	1	1	1	1	0	0	0
D39V_00272_p.Ala114Glu	D39V_00272	-	Membrane-bound protease, CAAX family	0	1	0	0	0	0	0	0	0	0	1	1	0	1	1	1	1	0	1	0	0	0	1	1	1	1	1	1	1	0
D39V_00272_p.Ile151Val	D39V_00272	-	Membrane-bound protease, CAAX family	0	1	0	0	0	0	0	0	0	0	1	1	0	1	1	1	1	0	1	0	0	0	1	1	1	1	1	1	1	0
D39V_00272_p.Ser194Thr	D39V_00272	-	Membrane-bound protease, CAAX family	0	1	0	0	0	0	0	0	0	0	1	1	0	1	1	1	1	0	1	0	0	0	1	1	1	1	1	1	1	0
D39V_00272_p.Ile216Val	D39V_00272	-	Membrane-bound protease, CAAX family	0	1	0	0	0	0	0	0	0	0	1	1	0	1	1	1	1	0	1	0	0	0	1	1	1	1	1	1	1	0
n.268465C>T	D39V_00272 | D39V_00273	- | sulA	Membrane-bound protease, CAAX family | Dihydropteroate synthase	0	1	0	0	0	0	0	0	0	0	1	1	1	1	1	1	1	0	1	1	1	1	1	1	1	1	1	1	1	1
n.268490A>G	D39V_00272 | D39V_00273	- | sulA	Membrane-bound protease, CAAX family | Dihydropteroate synthase	0	1	0	0	0	0	0	0	0	0	1	1	1	1	1	1	1	0	1	1	1	1	1	1	1	1	1	1	1	1
n.268501A>G	D39V_00272 | D39V_00273	- | sulA	Membrane-bound protease, CAAX family | Dihydropteroate synthase	0	1	0	0	0	0	0	0	0	0	1	1	1	1	1	1	1	0	1	1	1	1	1	1	1	1	1	1	1	1
n.268506AAT>GAG	D39V_00272 | D39V_00273	- | sulA	Membrane-bound protease, CAAX family | Dihydropteroate synthase	0	1	0	0	0	0	0	0	0	0	1	1	1	1	1	1	1	0	1	1	1	1	1	1	1	1	1	1	1	1
D39V_00273_p.Ser3Thr	D39V_00273	sulA	Dihydropteroate synthase	0	1	0	0	0	0	0	0	0	0	1	1	1	1	1	1	1	0	1	1	1	1	1	1	1	1	1	1	1	1
D39V_00273_p.Ala8Val	D39V_00273	sulA	Dihydropteroate synthase	0	1	0	0	0	0	0	0	0	0	1	1	1	1	1	1	1	0	1	1	1	1	1	1	1	1	1	1	1	1
D39V_00273_p.Val11Ala	D39V_00273	sulA	Dihydropteroate synthase	0	1	0	0	0	0	0	0	0	0	1	1	1	1	1	1	1	0	1	1	1	1	1	1	1	1	1	1	1	1
D39V_00273_p.Met49Ile	D39V_00273	sulA	Dihydropteroate synthase	0	1	0	0	0	0	0	0	0	0	1	1	1	1	1	1	1	0	1	1	1	1	1	1	1	1	1	1	1	1
D39V_00273_p.Ile66_Glu67dup	D39V_00273	sulA	Dihydropteroate synthase	0	1	0	0	0	0	0	0	0	0	1	1	1	1	1	1	1	0	1	1	1	1	1	1	1	1	1	1	1	1
D39V_00273_p.Lys78Glu	D39V_00273	sulA	Dihydropteroate synthase	0	1	0	0	0	0	0	0	0	0	1	1	1	1	1	1	1	0	1	1	1	1	1	1	1	1	1	1	1	1
D39V_00273_p.Asp107Asn	D39V_00273	sulA	Dihydropteroate synthase	0	1	0	0	0	0	0	0	0	0	1	1	1	1	1	1	1	0	1	1	1	1	1	1	1	1	1	1	1	0
D39V_00273_p.Pro122Ala	D39V_00273	sulA	Dihydropteroate synthase	0	1	0	0	0	0	0	0	0	0	1	1	1	1	1	1	1	0	1	1	1	1	1	1	1	1	1	1	1	0
D39V_00273_p.Gln131Lys	D39V_00273	sulA	Dihydropteroate synthase	0	1	0	0	0	0	0	0	0	0	1	1	1	1	1	1	1	0	1	1	1	1	1	1	1	1	1	1	1	0
D39V_00273_p.Glu175Asp	D39V_00273	sulA	Dihydropteroate synthase	0	1	0	0	0	0	0	0	0	0	1	1	1	1	1	1	1	0	1	1	1	1	1	1	1	1	1	1	1	0
D39V_00273_p.Ala179Thr	D39V_00273	sulA	Dihydropteroate synthase	0	1	0	0	0	0	0	0	0	0	1	1	1	1	1	1	1	0	1	1	1	1	1	1	1	1	1	1	1	0
D39V_00273_p.AlaGlu189AsnGln	D39V_00273	sulA	Dihydropteroate synthase	0	1	0	0	0	0	0	0	0	0	1	1	1	1	1	1	1	0	1	1	1	1	1	1	1	1	1	1	1	0
D39V_00273_p.Asn252Asp	D39V_00273	sulA	Dihydropteroate synthase	0	1	0	0	0	0	0	0	0	0	1	1	1	1	1	1	1	0	1	1	1	1	1	1	1	1	1	1	1	0
D39V_00274_p.Asn12His	D39V_00274	sulB	Bifunctional dihydrofolate synthase/folylpolyglutamate synthase	0	1	0	0	0	0	0	0	0	0	1	1	1	1	1	1	1	0	1	1	1	1	1	1	1	1	1	1	1	0
D39V_00274_p.Leu42Ile	D39V_00274	sulB	Bifunctional dihydrofolate synthase/folylpolyglutamate synthase	0	1	0	0	0	0	0	0	0	0	1	1	1	1	1	1	1	0	1	1	1	1	1	1	1	1	1	1	1	0
D39V_00274_p.Ile44Val	D39V_00274	sulB	Bifunctional dihydrofolate synthase/folylpolyglutamate synthase	0	1	0	0	0	0	0	0	0	0	1	1	1	1	1	1	1	0	1	1	1	1	1	1	1	1	1	1	1	0
D39V_00274_p.Lys59Asn	D39V_00274	sulB	Bifunctional dihydrofolate synthase/folylpolyglutamate synthase	0	1	0	0	0	0	0	0	0	0	1	1	1	1	1	1	0	0	1	1	1	1	1	1	1	1	1	0	0	0
D39V_00274_p.Leu64Met	D39V_00274	sulB	Bifunctional dihydrofolate synthase/folylpolyglutamate synthase	0	1	0	0	0	0	0	0	0	0	1	1	1	1	1	1	0	0	1	1	1	1	1	1	1	1	1	0	0	0
D39V_00274_p.Ser91fs	D39V_00274	sulB	Bifunctional dihydrofolate synthase/folylpolyglutamate synthase	0	1	0	0	0	0	0	0	0	0	1	1	1	1	1	0	0	0	1	1	1	1	1	1	1	1	0	0	0	0
D39V_00274_p.Glu96fs	D39V_00274	sulB	Bifunctional dihydrofolate synthase/folylpolyglutamate synthase	0	1	0	0	0	0	0	0	0	0	1	1	1	1	1	0	0	0	1	1	1	1	1	1	1	1	0	0	0	0
D39V_00274_p.Glu109Ala	D39V_00274	sulB	Bifunctional dihydrofolate synthase/folylpolyglutamate synthase	0	1	0	0	0	0	0	0	0	0	1	1	1	1	1	0	0	0	1	1	1	1	1	1	1	1	0	0	0	0
D39V_00274_p.Val111Thr	D39V_00274	sulB	Bifunctional dihydrofolate synthase/folylpolyglutamate synthase	0	1	0	0	0	0	0	0	0	0	1	1	1	1	1	0	0	0	1	1	1	1	1	1	1	1	0	0	0	0
D39V_00274_p.Leu126Ile	D39V_00274	sulB	Bifunctional dihydrofolate synthase/folylpolyglutamate synthase	0	1	0	0	0	0	0	0	0	0	1	1	1	1	0	0	0	0	1	1	1	1	1	0	0	0	0	0	0	0
D39V_00274_p.Phe149Leu	D39V_00274	sulB	Bifunctional dihydrofolate synthase/folylpolyglutamate synthase	0	1	0	0	0	0	0	0	0	0	1	1	1	1	0	1	0	0	1	1	1	1	1	0	0	0	1	0	0	0
D39V_00274_p.Asp175Ala	D39V_00274	sulB	Bifunctional dihydrofolate synthase/folylpolyglutamate synthase	0	1	0	0	0	0	0	0	0	0	1	1	1	1	0	1	0	0	1	1	1	1	1	0	0	0	1	0	0	0
D39V_00274_p.Met192Ile	D39V_00274	sulB	Bifunctional dihydrofolate synthase/folylpolyglutamate synthase	0	1	0	0	0	0	0	0	0	0	1	1	1	1	0	1	0	0	1	1	1	1	1	0	0	0	1	0	0	0
D39V_00274_p.Thr223Lys	D39V_00274	sulB	Bifunctional dihydrofolate synthase/folylpolyglutamate synthase	0	1	0	0	0	0	0	0	0	0	1	1	1	1	0	1	0	0	1	1	1	1	0	0	0	0	1	0	0	0
D39V_00274_p.Arg228Ser	D39V_00274	sulB	Bifunctional dihydrofolate synthase/folylpolyglutamate synthase	0	1	0	0	0	0	0	0	0	0	1	1	1	1	0	1	0	0	1	1	1	1	1	0	0	0	1	0	0	0
D39V_00274_p.Ser253Gly	D39V_00274	sulB	Bifunctional dihydrofolate synthase/folylpolyglutamate synthase	0	1	0	0	0	0	0	0	0	0	1	1	1	1	0	1	0	0	1	1	1	1	1	0	0	0	1	0	0	0
D39V_00274_p.Tyr258His	D39V_00274	sulB	Bifunctional dihydrofolate synthase/folylpolyglutamate synthase	0	1	0	0	0	0	0	0	0	0	1	1	1	1	0	1	0	0	1	1	1	1	1	0	0	0	1	0	0	0
D39V_00274_p.Ala266Thr	D39V_00274	sulB	Bifunctional dihydrofolate synthase/folylpolyglutamate synthase	0	1	0	0	0	0	0	0	0	0	1	1	1	1	0	1	0	0	1	1	1	1	1	0	0	0	1	0	0	0
D39V_00274_p.Gln275Lys	D39V_00274	sulB	Bifunctional dihydrofolate synthase/folylpolyglutamate synthase	0	1	0	0	0	0	0	0	0	0	1	1	1	1	0	1	0	0	1	1	1	1	1	0	0	0	1	0	0	0
D39V_00274_p.Ala282Val	D39V_00274	sulB	Bifunctional dihydrofolate synthase/folylpolyglutamate synthase	0	1	0	0	0	0	0	0	0	0	1	1	1	1	0	1	0	0	1	1	1	1	1	0	0	0	1	0	0	0
D39V_00274_p.Phe286Leu	D39V_00274	sulB	Bifunctional dihydrofolate synthase/folylpolyglutamate synthase	0	1	0	0	0	0	0	0	0	0	1	1	1	1	0	1	0	0	1	1	1	1	1	0	0	0	1	0	0	0
D39V_00274_p.Val325Thr	D39V_00274	sulB	Bifunctional dihydrofolate synthase/folylpolyglutamate synthase	0	1	0	0	0	0	0	0	0	0	1	1	1	0	0	1	0	0	1	1	1	1	1	0	0	0	1	0	0	0
D39V_00274_p.His335Arg	D39V_00274	sulB	Bifunctional dihydrofolate synthase/folylpolyglutamate synthase	0	1	0	0	0	0	0	0	0	0	1	1	1	0	0	1	0	0	1	1	1	1	1	0	0	0	1	0	0	0
D39V_00274_p.Leu355fs	D39V_00274	sulB	Bifunctional dihydrofolate synthase/folylpolyglutamate synthase	0	1	0	0	0	0	0	0	0	0	1	1	1	0	0	1	0	0	1	1	1	1	1	0	0	0	1	0	0	0
D39V_00274_p.Met358fs	D39V_00274	sulB	Bifunctional dihydrofolate synthase/folylpolyglutamate synthase	0	1	0	0	0	0	0	0	0	0	1	1	1	0	0	1	0	0	1	1	1	1	1	0	0	0	1	0	0	0
D39V_00274_p.Ala369Asp	D39V_00274	sulB	Bifunctional dihydrofolate synthase/folylpolyglutamate synthase	0	1	0	0	0	0	0	0	0	0	1	1	1	0	0	1	0	0	1	1	1	1	1	0	0	0	1	0	0	0
D39V_00274_p.Ser371Asn	D39V_00274	sulB	Bifunctional dihydrofolate synthase/folylpolyglutamate synthase	0	1	0	0	0	0	0	0	0	0	1	1	1	0	0	1	0	0	1	1	1	1	1	0	0	0	1	0	0	0
D39V_00274_p.Ser377Lys	D39V_00274	sulB	Bifunctional dihydrofolate synthase/folylpolyglutamate synthase	0	1	0	0	0	0	0	0	0	0	1	1	1	0	0	1	0	0	1	1	1	1	1	0	0	0	1	0	0	0
D39V_00274_p.Lys380Glu	D39V_00274	sulB	Bifunctional dihydrofolate synthase/folylpolyglutamate synthase	0	1	0	0	0	0	0	0	0	0	1	1	1	0	0	1	0	0	1	1	1	1	1	0	0	0	1	0	0	0
D39V_00274_p.Gln391Arg	D39V_00274	sulB	Bifunctional dihydrofolate synthase/folylpolyglutamate synthase	0	1	0	0	0	0	0	0	0	0	1	1	0	1	0	1	0	0	1	0	0	0	1	0	0	0	1	0	0	0
D39V_00274_p.His394Gln	D39V_00274	sulB	Bifunctional dihydrofolate synthase/folylpolyglutamate synthase	0	1	0	0	0	0	0	0	0	0	1	1	0	1	0	1	0	0	1	0	0	0	1	0	0	0	1	0	0	0
D39V_00274_p.AsnVal400LysLeu	D39V_00274	sulB	Bifunctional dihydrofolate synthase/folylpolyglutamate synthase	0	1	0	0	0	0	0	0	0	0	1	1	0	1	0	1	0	0	1	0	0	0	1	0	0	0	1	0	0	0
D39V_00274_p.Gln409Lys	D39V_00274	sulB	Bifunctional dihydrofolate synthase/folylpolyglutamate synthase	0	1	0	0	0	0	0	0	0	0	1	1	0	1	0	1	0	0	1	0	0	0	1	0	0	0	1	0	0	0
D39V_00274_p.Val426Ala	D39V_00274	sulB	Bifunctional dihydrofolate synthase/folylpolyglutamate synthase	0	1	0	0	0	0	0	0	0	0	1	1	0	1	0	1	0	0	1	0	0	0	0	0	0	0	1	0	0	0
D39V_00275_p.Arg85Lys	D39V_00275	sulC	GTP cyclohydrolase I type 1	0	1	0	0	0	0	0	0	0	0	1	1	0	1	0	1	0	0	1	0	0	0	0	0	0	0	1	0	0	0
D39V_00275_p.Ile139Val	D39V_00275	sulC	GTP cyclohydrolase I type 1	0	1	0	0	0	0	0	0	0	0	1	1	0	0	0	1	0	0	1	0	0	0	0	0	0	0	1	0	0	0
D39V_00276_p.Ile29Val	D39V_00276	sulD	Bifunctional dihydroneopterin aldolase/2-amino-4-hydroxy-6-hydroxymethyldihydropteridine pyrophosphokinase	0	1	0	0	0	0	0	0	0	0	1	1	0	0	0	1	0	0	1	0	0	0	0	0	0	0	1	0	0	0
D39V_00276_p.His150Tyr	D39V_00276	sulD	Bifunctional dihydroneopterin aldolase/2-amino-4-hydroxy-6-hydroxymethyldihydropteridine pyrophosphokinase	0	1	0	0	0	0	0	0	0	0	1	1	0	0	0	1	0	0	1	0	0	0	0	0	0	0	1	0	0	0
n.272569T>C	D39V_00277 | D39V_00278	- | rplM	Hypothetical protein | LSU ribosomal protein L13p (L13Ae)	0	1	0	0	0	0	0	0	0	0	1	1	0	0	0	1	0	0	1	0	0	0	0	0	0	0	1	0	0	0
n.272638A>G	D39V_00277 | D39V_00278	- | rplM	Hypothetical protein | LSU ribosomal protein L13p (L13Ae)	0	1	0	0	0	0	0	0	0	0	1	1	0	0	0	1	0	0	1	0	0	0	0	0	0	0	1	0	0	0
n.273937T>C	D39V_00279 | D39V_00280	rpsI | -	SSU ribosomal protein S9p (S16e) | Hypothetical protein	0	1	0	0	0	0	0	0	0	0	1	0	0	0	0	0	0	0	1	0	0	0	0	0	0	0	0	0	0	0
n.273954A>G	D39V_00279 | D39V_00280	rpsI | -	SSU ribosomal protein S9p (S16e) | Hypothetical protein	0	1	0	0	0	0	0	0	0	0	1	0	0	0	0	0	0	0	1	0	0	0	0	0	0	0	0	0	0	0
D39V_00311_p.Asn605Thr	D39V_00311	pbp2x	Penicillin-binding protein 2X	0	1	0	0	0	0	0	0	0	0	0	0	0	0	0	0	0	0	0	0	0	0	1	0	0	0	0	0	0	0
D39V_00340_p.Ser223Thr	D39V_00340	eng	Endo-alpha-N-acetylgalactosaminidase Eng	0	1	1	0	0	0	0	0	0	0	0	0	0	0	0	0	0	0	0	0	0	0	0	0	0	0	0	0	0	0
D39V_00340_p.ThrThr225GlyAsn	D39V_00340	eng	Endo-alpha-N-acetylgalactosaminidase Eng	0	1	1	0	0	0	0	0	0	0	0	0	0	0	0	0	0	0	0	0	0	0	0	0	0	0	0	0	0	0
D39V_00340_p.ArgGlySer231LysGlyAsn	D39V_00340	eng	Endo-alpha-N-acetylgalactosaminidase Eng	0	1	1	0	0	0	0	0	0	0	0	0	0	0	0	0	0	0	0	0	0	0	0	0	0	0	0	0	0	0
n.343632T>C	D39V_00342 | D39V_00343	recU | -	RecU Holliday junction resolvase | Hypothetical protein	0	1	0	1	0	0	0	0	0	0	1	1	0	0	0	0	0	0	1	0	0	0	0	0	0	0	0	0	0	0
n.343643T>TA	D39V_00342 | D39V_00343	recU | -	RecU Holliday junction resolvase | Hypothetical protein	0	1	0	1	0	0	0	0	0	0	1	1	0	0	0	0	0	0	1	0	0	0	0	0	0	0	0	0	0	0
D39V_00343_p.Val103Ile	D39V_00343	-	Hypothetical protein	0	1	0	1	0	0	0	0	0	0	1	1	0	0	0	0	0	0	1	0	0	0	0	0	0	0	0	0	0	0
D39V_00343_p.Thr128Asn	D39V_00343	-	Hypothetical protein	0	1	0	1	0	0	0	0	0	0	1	1	0	0	0	0	0	0	1	0	0	0	0	0	0	0	0	0	0	0
D39V_00344_p.Ala2Thr	D39V_00344	gpsB	Cell division protein GpsB	0	1	0	1	0	0	0	0	0	0	1	1	0	0	0	0	0	0	1	0	0	0	0	0	0	0	0	0	0	0
D39V_00344_p.Asn24Ser	D39V_00344	gpsB	Cell division protein GpsB	0	1	0	1	0	0	0	0	0	0	1	1	0	0	0	0	0	0	1	0	0	0	0	0	0	0	0	0	0	0
D39V_00346_p.Val164Ala	D39V_00346	mapZ	Mid-cell-anchored protein Z	0	1	0	1	0	0	0	0	0	0	1	1	0	0	0	0	0	0	1	0	0	0	0	0	0	0	0	0	0	0
D39V_00346_p.Asn216Asp	D39V_00346	mapZ	Mid-cell-anchored protein Z	0	1	0	1	0	0	0	0	0	0	1	1	0	0	0	0	0	0	1	0	0	0	0	0	0	0	0	0	0	0
D39V_00357_p.Pro21Ser	D39V_00357	-	hypothetical protein	0	1	1	0	0	0	0	0	0	0	0	0	0	0	0	0	0	0	0	0	0	0	0	0	0	0	0	0	0	0
D39V_00357_p.TyrTer48PheGlnext*?	D39V_00357	-	hypothetical protein	0	1	1	0	0	0	0	0	0	0	0	0	0	0	0	0	0	0	0	0	0	0	0	0	0	0	0	0	0	0
n.357903A>C	D39V_00357 | D39V_00358	- | -	hypothetical protein | Hypothetical protein	0	1	1	0	0	0	0	0	0	0	0	0	0	0	0	0	0	0	0	0	0	0	0	0	0	0	0	0	0	0
n.357956T>C	D39V_00357 | D39V_00358	- | -	hypothetical protein | Hypothetical protein	0	1	1	0	0	0	0	0	0	0	0	0	0	0	0	0	0	0	0	0	0	0	0	0	0	0	0	0	0	0
n.357984A>C	D39V_00357 | D39V_00358	- | -	hypothetical protein | Hypothetical protein	0	1	1	0	0	0	0	0	0	0	0	0	0	0	0	0	0	0	0	0	0	0	0	0	0	0	0	0	0	0
n.358008TG>GA	D39V_00357 | D39V_00358	- | -	hypothetical protein | Hypothetical protein	0	1	1	0	0	0	0	0	0	0	0	0	0	0	0	0	0	0	0	0	0	0	0	0	0	0	0	0	0	0
n.358053C>T	D39V_00357 | D39V_00358	- | -	hypothetical protein | Hypothetical protein	0	1	1	0	0	0	0	0	0	0	0	0	0	0	0	0	0	0	0	0	0	0	0	0	0	0	0	0	0	0
n.358102G>A	D39V_00357 | D39V_00358	- | -	hypothetical protein | Hypothetical protein	0	1	1	0	0	0	0	0	0	0	0	0	0	0	0	0	0	0	0	0	0	0	0	0	0	0	0	0	0	0
n.358168G>A	D39V_00357 | D39V_00358	- | -	hypothetical protein | Hypothetical protein	0	1	1	0	0	0	0	0	0	0	0	0	0	0	0	0	0	0	0	0	0	0	0	0	0	0	0	0	0	0
n.358186C>G	D39V_00357 | D39V_00358	- | -	hypothetical protein | Hypothetical protein	0	1	1	0	0	0	0	0	0	0	0	0	0	0	0	0	0	0	0	0	0	0	0	0	0	0	0	0	0	0
n.358207A>C	D39V_00357 | D39V_00358	- | -	hypothetical protein | Hypothetical protein	0	1	1	0	0	0	0	0	0	0	0	0	0	0	0	0	0	0	0	0	0	0	0	0	0	0	0	0	0	0
D39V_00358_p.Glu50Gly	D39V_00358	-	Hypothetical protein	0	1	1	0	0	0	0	0	0	0	0	0	0	0	0	0	0	0	0	0	0	0	0	0	0	0	0	0	0	0
D39V_00358_p.Ter65Serext*?	D39V_00358	-	Hypothetical protein	0	1	1	0	0	0	0	0	0	0	0	0	0	0	0	0	0	0	0	0	0	0	0	0	0	0	0	0	0	0
n.358483A>G	D39V_00358 | D39V_00359	- | -	Hypothetical protein | hypothetical protein	0	1	1	0	0	0	0	0	0	0	0	0	0	0	0	0	0	0	0	0	0	0	0	0	0	0	0	0	0	0
D39V_00359_p.Lys95Glu	D39V_00359	-	hypothetical protein	0	1	1	0	0	0	0	0	0	0	0	0	0	0	0	0	0	0	0	0	0	0	0	0	0	0	0	0	0	0
D39V_00360_p.Leu199fs	D39V_00360	pspA_2	Surface protein PspA precursor	0	1	1	0	0	0	0	0	0	0	0	0	0	0	0	0	0	0	0	0	0	0	0	0	0	0	0	0	0	0
D39V_00360_p.Tyr30His	D39V_00360	pspA_2	Surface protein PspA precursor	0	1	1	0	0	0	0	0	0	0	0	0	0	0	0	0	0	0	0	0	0	0	0	0	0	0	0	0	0	0
D39V_00360_p.Asn66Lys	D39V_00360	pspA_2	Surface protein PspA precursor	0	1	1	0	0	0	0	0	0	0	0	0	0	0	0	0	0	0	0	0	0	0	0	0	0	0	0	0	0	0
D39V_00360_p.Ter98Ter	D39V_00360	pspA_2	Surface protein PspA precursor	0	1	1	0	0	0	0	0	0	0	0	0	0	0	0	0	0	0	0	0	0	0	0	0	0	0	0	0	0	0
D39V_00361_p.Ala96Ser	D39V_00361	cbpK	Choline-binding protein CbpK	0	1	1	0	0	0	0	0	0	0	0	0	0	0	0	0	0	0	0	0	0	0	0	0	0	0	0	0	0	0
D39V_00361_p.Gln138Pro	D39V_00361	cbpK	Choline-binding protein CbpK	0	1	1	0	0	0	0	0	0	0	0	0	0	0	0	0	0	0	0	0	0	0	0	0	0	0	0	0	0	0
D39V_00361_p.Arg142*	D39V_00361	cbpK	Choline-binding protein CbpK	0	1	1	0	0	0	0	0	0	0	0	0	0	0	0	0	0	0	0	0	0	0	0	0	0	0	0	0	0	0
D39V_00361_p.Tyr165His	D39V_00361	cbpK	Choline-binding protein CbpK	0	1	1	0	0	0	0	0	0	0	0	0	0	0	0	0	0	0	0	0	0	0	0	0	0	0	0	0	0	0
D39V_00361_p.Thr183Ala	D39V_00361	cbpK	Choline-binding protein CbpK	0	1	1	0	0	0	0	0	0	0	0	0	0	0	0	0	0	0	0	0	0	0	0	0	0	0	0	0	0	0
D39V_00361_p.Tyr195Ser	D39V_00361	cbpK	Choline-binding protein CbpK	0	1	1	0	0	0	0	0	0	0	0	0	0	0	0	0	0	0	0	0	0	0	0	0	0	0	0	0	0	0
D39V_00361_p.Ala215Thr	D39V_00361	cbpK	Choline-binding protein CbpK	0	1	1	0	0	0	0	0	0	0	0	0	0	0	0	0	0	0	0	0	0	0	0	0	0	0	0	0	0	0
D39V_00366_p.Thr240Ala	D39V_00366	mtlR	Mannitol operon activator, BglG family	0	1	1	0	0	0	0	0	0	0	0	0	0	0	0	0	0	0	0	0	0	0	0	0	0	0	0	0	0	0
D39V_00366_p.Ser442Thr	D39V_00366	mtlR	Mannitol operon activator, BglG family	0	1	1	0	0	0	0	0	0	0	0	0	0	0	0	0	0	0	0	0	0	0	0	0	0	0	0	0	0	0
n.447002C>T	D39V_00444 | D39V_00445	pyrG | nptA	CTP synthase | Sodium-dependent phosphate transporter NptA	0	1	0	0	0	0	0	0	0	0	0	0	0	0	1	0	0	0	0	0	0	0	0	1	1	1	0	0	0	0
n.447009T>A	D39V_00444 | D39V_00445	pyrG | nptA	CTP synthase | Sodium-dependent phosphate transporter NptA	0	1	0	0	0	0	0	0	0	0	0	0	0	0	1	0	0	0	0	0	0	0	0	1	1	1	0	0	0	0
n.447078T>C	D39V_00444 | D39V_00445	pyrG | nptA	CTP synthase | Sodium-dependent phosphate transporter NptA	0	1	0	0	0	0	0	0	0	0	0	0	0	0	1	0	0	0	0	0	0	0	0	1	1	1	0	0	0	0
n.447140G>A	D39V_00444 | D39V_00445	pyrG | nptA	CTP synthase | Sodium-dependent phosphate transporter NptA	0	1	0	0	0	0	0	0	0	0	0	0	0	0	1	0	0	0	0	0	0	0	0	1	1	1	0	0	0	0
n.447175A>C	D39V_00444 | D39V_00445	pyrG | nptA	CTP synthase | Sodium-dependent phosphate transporter NptA	0	1	0	0	0	0	0	0	0	0	0	0	0	0	1	0	0	0	0	0	0	0	0	1	1	1	0	0	0	0
D39V_00445_p.Phe257Val	D39V_00445	nptA	Sodium-dependent phosphate transporter NptA	0	1	0	0	0	0	0	0	0	0	0	0	0	0	1	0	0	0	0	0	0	0	0	1	1	1	0	0	0	0
D39V_00445_p.Ile252Val	D39V_00445	nptA	Sodium-dependent phosphate transporter NptA	0	1	0	0	0	0	0	0	0	0	0	0	0	0	1	0	0	0	0	0	0	0	0	1	1	1	0	0	0	0
n.448964C>A	D39V_00445 | D39V_00446	nptA | endoD	Sodium-dependent phosphate transporter NptA | Endo-beta-N-acetylglucosaminidase EndoD	0	1	0	0	0	0	0	0	0	0	0	0	0	0	1	0	0	0	0	0	0	0	0	1	1	1	0	0	0	0
n.448971T>C	D39V_00445 | D39V_00446	nptA | endoD	Sodium-dependent phosphate transporter NptA | Endo-beta-N-acetylglucosaminidase EndoD	0	1	0	0	0	0	0	0	0	0	0	0	0	0	1	0	0	0	0	0	0	0	0	1	1	1	0	0	0	0
n.449021G>A	D39V_00445 | D39V_00446	nptA | endoD	Sodium-dependent phosphate transporter NptA | Endo-beta-N-acetylglucosaminidase EndoD	0	1	0	0	0	0	0	0	0	0	0	0	0	0	1	0	0	0	0	0	0	0	0	1	1	1	0	0	0	0
n.449030TTTGA>T	D39V_00445 | D39V_00446	nptA | endoD	Sodium-dependent phosphate transporter NptA | Endo-beta-N-acetylglucosaminidase EndoD	0	1	0	0	0	0	0	0	0	0	0	0	0	0	1	0	0	0	0	0	0	0	0	1	1	1	0	0	0	0
D39V_00446_p.Ala73Thr	D39V_00446	endoD	Endo-beta-N-acetylglucosaminidase EndoD	0	1	0	0	0	0	0	0	0	0	0	0	0	0	1	0	0	0	0	0	0	0	0	1	1	1	0	0	0	0
D39V_00446_p.Ser92_Ala104del	D39V_00446	endoD	Endo-beta-N-acetylglucosaminidase EndoD	0	1	0	0	0	0	0	0	0	0	0	0	0	0	1	0	0	0	0	0	0	0	0	1	1	1	0	0	0	0
D39V_00523_p.ThrAsn216SerAsp	D39V_00523	-	Acetyltransferase, GNAT family	0	1	1	0	0	0	0	0	0	0	0	0	0	0	0	0	0	0	0	0	0	0	0	0	0	0	0	0	0	0
n.531282T>G	D39V_00527 | D39V_00528	- | vex1	hypothetical protein | Peptide ABC transporter membrane-spanning permease Vex1	0	1	0	0	0	0	0	0	0	0	0	0	0	1	0	0	0	0	0	0	0	0	0	0	0	0	0	0	0	0
n.531298A>G	D39V_00527 | D39V_00528	- | vex1	hypothetical protein | Peptide ABC transporter membrane-spanning permease Vex1	0	1	0	0	0	0	0	0	0	0	0	0	0	1	0	0	0	0	0	0	0	0	0	0	0	0	0	0	0	0
n.531318AAGT>CAGC	D39V_00527 | D39V_00528	- | vex1	hypothetical protein | Peptide ABC transporter membrane-spanning permease Vex1	0	1	0	0	0	0	0	0	0	0	0	0	0	1	0	0	0	0	0	0	0	0	0	0	0	0	0	0	0	0
n.531341A>G	D39V_00527 | D39V_00528	- | vex1	hypothetical protein | Peptide ABC transporter membrane-spanning permease Vex1	0	1	0	0	0	0	0	0	0	0	0	0	0	1	0	0	0	0	0	0	0	0	0	0	0	0	0	0	0	0
D39V_00528_p.Ala355Gly	D39V_00528	vex1	Peptide ABC transporter membrane-spanning permease Vex1	0	1	0	0	0	0	0	0	0	0	0	0	0	1	0	0	0	0	0	0	0	0	0	0	0	0	0	0	0	0
D39V_00529_p.Asn25Asp	D39V_00529	vex2	ABC transporter ATP-binding protein Vex2	0	1	0	0	0	0	0	0	0	0	0	0	0	1	0	0	0	0	0	0	0	0	0	0	0	0	0	0	0	0
D39V_00529_p.Gln102Arg	D39V_00529	vex2	ABC transporter ATP-binding protein Vex2	0	1	0	0	0	0	0	0	0	0	0	0	0	1	0	0	0	0	0	0	0	0	0	0	0	0	0	0	0	0
n.533585CTTTA>TTTTG	D39V_00529 | D39V_00530	vex2 | vex3	ABC transporter ATP-binding protein Vex2 | Peptide ABC transporter membrane-spanning permease Vex3	0	1	0	0	0	0	0	0	0	0	0	0	0	1	0	0	0	0	0	0	0	0	0	0	0	0	0	0	0	0
D39V_00550_p.Arg336His	D39V_00550	pepV	Dipeptidase PepV	0	1	0	0	0	0	0	0	0	0	0	1	0	0	0	0	0	0	0	0	0	0	0	0	0	0	0	0	0	0
n.647542T>C	D39V_00637 | D39V_00638	thiE-1 | ykoE	Thiamin-phosphate pyrophosphorylase | Substrate-specific component YkoE of thiamin-regulated ECF transporter for hydroxymethylpyrimidine	0	1	0	0	0	0	0	0	0	1	0	0	0	0	0	0	1	1	0	0	0	0	0	0	0	0	0	1	1	1
n.647555T>TA	D39V_00637 | D39V_00638	thiE-1 | ykoE	Thiamin-phosphate pyrophosphorylase | Substrate-specific component YkoE of thiamin-regulated ECF transporter for hydroxymethylpyrimidine	0	1	0	0	0	0	0	0	0	1	0	0	0	0	0	0	1	1	0	0	0	0	0	0	0	0	0	1	1	1
D39V_00638_p.Phe34Leu	D39V_00638	ykoE	Substrate-specific component YkoE of thiamin-regulated ECF transporter for hydroxymethylpyrimidine	0	1	0	0	0	0	0	0	0	1	0	0	0	0	0	0	1	1	0	0	0	0	0	0	0	0	0	1	1	1
D39V_00638_p.Ala45Val	D39V_00638	ykoE	Substrate-specific component YkoE of thiamin-regulated ECF transporter for hydroxymethylpyrimidine	0	1	0	0	0	0	0	0	0	1	0	0	0	0	0	0	1	1	0	0	0	0	0	0	0	0	0	1	1	1
D39V_00639_p.Met143Leu	D39V_00639	ykoD	ATPase component YkoD	0	1	0	0	0	0	0	0	0	1	0	0	0	0	0	0	1	1	0	0	0	0	0	0	0	0	0	1	1	1
D39V_00648_p.Pro148Thr	D39V_00648	ctpA	Lead, cadmium, copper, zinc and mercury transporting P-type ATPase	0	1	0	0	0	0	1	0	0	0	0	0	0	0	0	0	0	0	0	0	0	0	0	0	0	0	0	0	0	0
n.660899G>A	D39V_00652 | D39V_00653	- | celA_2	IS630 family transposase ISSpn2 | 6-phospho-beta-glucosidase	0	1	0	0	0	0	0	0	0	1	0	0	0	0	0	0	1	1	0	0	0	0	0	0	0	0	0	1	1	1
n.660938A>G	D39V_00652 | D39V_00653	- | celA_2	IS630 family transposase ISSpn2 | 6-phospho-beta-glucosidase	0	1	0	0	0	0	0	0	0	1	0	0	0	0	0	0	1	1	0	0	0	0	0	0	0	0	0	1	1	1
n.660995A>T	D39V_00652 | D39V_00653	- | celA_2	IS630 family transposase ISSpn2 | 6-phospho-beta-glucosidase	0	1	0	0	0	0	0	0	0	1	0	0	0	0	0	0	1	1	0	0	0	0	0	0	0	0	0	1	1	1
n.661072A>T	D39V_00652 | D39V_00653	- | celA_2	IS630 family transposase ISSpn2 | 6-phospho-beta-glucosidase	0	1	0	0	0	0	0	0	0	1	0	0	0	0	0	0	1	1	0	0	0	0	0	0	0	0	0	1	1	1
D39V_00653_p.Lys32Gln	D39V_00653	celA_2	6-phospho-beta-glucosidase	0	1	0	0	0	0	0	0	0	1	0	0	0	0	0	0	1	1	0	0	0	0	0	0	0	0	0	1	1	1
D39V_00653_p.Gly44Ser	D39V_00653	celA_2	6-phospho-beta-glucosidase	0	1	0	0	0	0	0	0	0	1	0	0	0	0	0	0	1	1	0	0	0	0	0	0	0	0	0	1	1	1
D39V_00653_p.Ser48Pro	D39V_00653	celA_2	6-phospho-beta-glucosidase	0	1	0	0	0	0	0	0	0	1	0	0	0	0	0	0	1	1	0	0	0	0	0	0	0	0	0	1	1	1
D39V_00653_p.Ala74Thr	D39V_00653	celA_2	6-phospho-beta-glucosidase	0	1	0	0	0	0	0	0	0	1	0	0	0	0	0	0	1	1	0	0	0	0	0	0	0	0	0	1	1	1
D39V_00653_p.Lys87fs	D39V_00653	celA_2	6-phospho-beta-glucosidase	0	1	0	0	0	0	0	0	0	1	0	0	0	0	0	0	1	1	0	0	0	0	0	0	0	0	0	1	1	1
D39V_00653_p.Asp91Tyr	D39V_00653	celA_2	6-phospho-beta-glucosidase	0	1	0	0	0	0	0	0	0	1	0	0	0	0	0	0	1	1	0	0	0	0	0	0	0	0	0	1	1	1
n.661517TAAG>CGAC	D39V_00653 | D39V_00654	celA_2 | manA	6-phospho-beta-glucosidase | Mannose-6-phosphate isomerase	0	1	0	0	0	0	0	0	0	1	0	0	0	0	0	0	1	1	0	0	0	0	0	0	0	0	0	1	1	1
D39V_00654_p.Thr19Ala	D39V_00654	manA	Mannose-6-phosphate isomerase	0	1	0	0	0	0	0	0	0	1	0	0	0	0	0	0	1	1	0	0	0	0	0	0	0	0	0	1	1	1
D39V_00654_p.Val34Ile	D39V_00654	manA	Mannose-6-phosphate isomerase	0	1	0	0	0	0	0	0	0	1	0	0	0	0	0	0	1	1	0	0	0	0	0	0	0	0	0	1	1	1
D39V_00654_p.Ala150Asp	D39V_00654	manA	Mannose-6-phosphate isomerase	0	1	0	0	0	0	0	0	0	1	0	0	0	0	0	0	1	1	0	0	0	0	0	0	0	0	0	1	1	1
D39V_00654_p.Leu178Phe	D39V_00654	manA	Mannose-6-phosphate isomerase	0	1	0	0	0	0	0	0	0	1	0	0	0	0	0	0	1	1	0	0	0	0	0	0	0	0	0	1	1	1
D39V_00654_p.Ile229Val	D39V_00654	manA	Mannose-6-phosphate isomerase	0	1	0	0	0	0	0	0	0	1	0	0	0	0	0	0	1	1	0	0	0	0	0	0	0	0	0	1	1	1
D39V_00654_p.Asn257Asp	D39V_00654	manA	Mannose-6-phosphate isomerase	0	1	0	0	0	0	0	0	0	1	0	0	0	0	0	0	1	1	0	0	0	0	0	0	0	0	0	1	1	1
D39V_00654_p.Arg289Ser	D39V_00654	manA	Mannose-6-phosphate isomerase	0	1	0	0	0	0	0	0	0	1	0	0	0	0	0	0	1	1	0	0	0	0	0	0	0	0	0	1	1	1
D39V_00654_p.Ser299Ala	D39V_00654	manA	Mannose-6-phosphate isomerase	0	1	0	0	0	0	0	0	0	1	0	0	0	0	0	0	1	1	0	0	0	0	0	0	0	0	0	1	1	1
D39V_00654_p.Asp306Gly	D39V_00654	manA	Mannose-6-phosphate isomerase	0	1	0	0	0	0	0	0	0	1	0	0	0	0	0	0	1	1	0	0	0	0	0	0	0	0	0	1	1	1
D39V_00654_p.Ser312fs	D39V_00654	manA	Mannose-6-phosphate isomerase	0	1	0	0	0	0	0	0	0	1	0	0	0	0	0	0	1	1	0	0	0	0	0	0	0	0	0	1	1	1
n.662476A>G	D39V_00654 | D39V_00655	manA | -	Mannose-6-phosphate isomerase | Sodium-dependent transporter	0	1	0	0	0	0	0	0	0	1	0	0	0	0	0	0	1	1	0	0	0	0	0	0	0	0	0	1	1	1
n.662487T>C	D39V_00654 | D39V_00655	manA | -	Mannose-6-phosphate isomerase | Sodium-dependent transporter	0	1	0	0	0	0	0	0	0	1	0	0	0	0	0	0	1	1	0	0	0	0	0	0	0	0	0	1	1	1
n.662498C>CT	D39V_00654 | D39V_00655	manA | -	Mannose-6-phosphate isomerase | Sodium-dependent transporter	0	1	0	0	0	0	0	0	0	1	0	0	0	0	0	0	1	1	0	0	0	0	0	0	0	0	0	1	1	1
n.662520G>A	D39V_00654 | D39V_00655	manA | -	Mannose-6-phosphate isomerase | Sodium-dependent transporter	0	1	0	0	0	0	0	0	0	1	0	0	0	0	0	0	1	1	0	0	0	0	0	0	0	0	0	1	1	1
D39V_00655_p.Ter462Trpext*?	D39V_00655	-	Sodium-dependent transporter	0	1	0	0	0	0	0	0	0	1	0	0	0	0	0	0	1	1	0	0	0	0	0	0	0	0	0	1	1	1
D39V_00655_p.Phe429Tyr	D39V_00655	-	Sodium-dependent transporter	0	1	0	0	0	0	0	0	0	1	0	0	0	0	0	0	1	1	0	0	0	0	0	0	0	0	0	1	1	1
D39V_00655_p.Ala409Thr	D39V_00655	-	Sodium-dependent transporter	0	1	0	0	0	0	0	0	0	1	0	0	0	0	0	0	1	1	0	0	0	0	0	0	0	0	0	1	1	1
D39V_00655_p.Asp365Gly	D39V_00655	-	Sodium-dependent transporter	0	1	0	0	0	0	0	0	0	1	0	0	0	0	0	0	1	1	0	0	0	0	0	0	0	0	0	1	1	1
D39V_00655_p.Val327Leu	D39V_00655	-	Sodium-dependent transporter	0	1	0	0	0	0	0	0	0	1	0	0	0	0	0	0	1	1	0	0	0	0	0	0	0	0	0	1	1	1
D39V_00655_p.Val301Ile	D39V_00655	-	Sodium-dependent transporter	0	1	0	0	0	0	0	0	0	1	0	0	0	0	0	0	1	1	0	0	0	0	0	0	0	0	0	1	1	1
D39V_00655_p.Arg291Gly	D39V_00655	-	Sodium-dependent transporter	0	1	0	0	0	0	0	0	0	1	0	0	0	0	0	0	1	1	0	0	0	0	0	0	0	0	0	1	1	1
D39V_00655_p.Ala273Val	D39V_00655	-	Sodium-dependent transporter	0	1	0	0	0	0	0	0	0	1	0	0	0	0	0	0	1	1	0	0	0	0	0	0	0	0	0	1	1	1
D39V_00655_p.Arg261Gly	D39V_00655	-	Sodium-dependent transporter	0	1	0	0	0	0	0	0	0	1	0	0	0	0	0	0	1	1	0	0	0	0	0	0	0	0	0	1	1	1
n.676407A>C	D39V_00670 | D39V_00671	- | prfB	CBS domain protein | Peptide chain release factor 2	1	1	1	1	1	1	1	1	1	1	1	1	1	1	1	1	1	1	1	1	1	1	1	1	1	1	1	1	1	1
n.759953T>C	D39V_00759 | D39V_00760	- | parC	Restriction enzyme BcgI alpha chain-like protein | Topoisomerase IV subunit A	0	1	0	0	0	0	0	1	0	0	0	0	0	0	0	0	0	0	0	0	0	0	0	0	0	0	0	0	0	0
n.759976T>C	D39V_00759 | D39V_00760	- | parC	Restriction enzyme BcgI alpha chain-like protein | Topoisomerase IV subunit A	0	1	0	0	0	0	0	1	0	0	0	0	0	0	0	0	0	0	0	0	0	0	0	0	0	0	0	0	0	0
n.760073C>G	D39V_00759 | D39V_00760	- | parC	Restriction enzyme BcgI alpha chain-like protein | Topoisomerase IV subunit A	0	1	0	0	0	0	0	1	0	0	0	0	0	0	0	0	0	0	0	0	0	0	0	0	0	0	0	0	0	0
D39V_00778_p.Arg318Gly	D39V_00778	sufS	Cysteine desulfurase SufS	1	1	1	1	1	1	1	1	1	1	1	1	1	1	1	1	1	1	1	1	1	1	1	1	1	1	1	1	1	1
D39V_00787_p.Cys508Tyr	D39V_00787	fruA	Fructose-specific PTS IIABC components	1	1	1	1	1	1	1	1	1	1	1	1	1	1	1	1	1	1	1	1	1	1	1	1	1	1	1	1	1	1
D39V_00810_p.Gly33Ser	D39V_00810	-	Putative permease	1	1	1	1	1	1	1	1	1	1	1	1	1	1	1	1	1	1	1	1	1	1	1	1	1	1	1	1	1	1
D39V_00833_p.Ala260Val	D39V_00833	cmbR	Cysteine and methionine metabolism regulator CmbR, LysR family	1	1	1	1	1	1	1	1	1	1	1	1	1	1	1	1	1	1	1	1	1	1	1	1	1	1	1	1	1	1
D39V_00838_p.Met113Ile	D39V_00838	proA	Gamma-glutamyl phosphate reductase	0	1	0	0	0	0	0	0	0	0	1	0	0	0	0	0	0	0	1	0	0	0	0	0	0	0	0	0	0	0
D39V_00840_p.Glu34Lys	D39V_00840	tmk	Thymidylate kinase	0	1	0	0	0	0	0	0	0	0	1	0	0	0	0	0	0	0	1	0	0	0	0	0	0	0	0	0	0	0
D39V_00840_p.Asp164Glu	D39V_00840	tmk	Thymidylate kinase	0	1	0	0	0	0	0	0	0	0	1	0	0	0	0	0	0	0	1	0	0	0	0	0	0	0	0	0	0	0
D39V_00840_p.Asp178Glu	D39V_00840	tmk	Thymidylate kinase	0	1	0	0	0	0	0	0	0	0	1	0	0	0	0	0	0	0	1	0	0	0	0	0	0	0	0	0	0	0
D39V_00840_p.Asn201Lys	D39V_00840	tmk	Thymidylate kinase	0	1	0	0	0	0	0	0	0	0	1	0	0	0	0	0	0	0	1	0	0	0	0	0	0	0	0	0	0	0
D39V_00840_p.Gly209Asp	D39V_00840	tmk	Thymidylate kinase	0	1	0	0	0	0	0	0	0	0	1	0	0	0	0	0	0	0	1	0	0	0	0	0	0	0	0	0	0	0
D39V_00841_p.His202Asn	D39V_00841	holB	DNA polymerase III delta prime subunit	0	1	0	0	0	0	0	0	0	0	1	0	0	0	0	0	0	0	1	0	0	0	0	0	0	0	0	0	0	0
D39V_00897_p.Arg170Lys	D39V_00897	-	Glycerophosphoryl diester phosphodiesterase	0	1	0	1	0	0	0	0	0	0	1	1	0	0	0	0	0	0	1	0	0	0	0	0	0	0	0	0	0	0
D39V_00925_p.Asp961Ala	D39V_00925	rexA	ATP-dependent nuclease subunit RexA	1	1	1	1	1	1	1	1	1	1	1	1	1	1	1	1	1	1	1	1	1	1	1	1	1	1	1	1	1	1
D39V_01020_p.Arg286Gln	D39V_01020	ccrB	Phage integrase	1	1	1	1	1	1	1	1	1	1	1	1	1	1	1	1	1	1	1	1	1	1	1	1	1	1	1	1	1	1
D39V_01067_p.Ser54fs	D39V_01067	lacD_2	Tagatose 1,6-diphosphate aldolase	1	1	1	1	1	1	1	1	1	1	1	1	1	1	1	1	1	1	1	1	1	1	1	1	1	1	1	1	1	1
D39V_01101_p.Arg382Cys	D39V_01101	vicK	Two-component system sensor histidine kinase VicK	0	1	0	0	0	0	0	0	0	0	0	0	0	1	0	0	0	0	0	0	0	0	0	0	0	0	0	0	0	0
D39V_01148_p.Gly237Val	D39V_01148	carA	Carbamoyl-phosphate synthase small chain CarA	1	1	1	1	1	1	1	1	1	1	1	1	1	1	1	1	1	1	1	1	1	1	1	1	1	1	1	1	1	1
n.1216442C>T	D39V_01207 | D39V_01208	rplJ | trzA	LSU ribosomal protein L10p (P0) | Methylthioadenosine deaminase	1	1	1	1	1	1	1	1	1	1	1	1	1	1	1	1	1	1	1	1	1	1	1	1	1	1	1	1	1	1
D39V_01210_p.Ser84Phe	D39V_01210	-	ABC transporter ATP-binding/permease protein	0	1	0	0	0	0	0	0	0	0	0	0	0	1	0	0	0	0	0	0	0	0	0	0	0	0	0	0	0	0
D39V_01211_p.Leu44Ile	D39V_01211	msrAB1	Peptide methionine sulfoxide reductase MsrAB1	0	1	0	0	0	0	0	0	0	0	0	0	0	1	0	0	0	0	0	0	0	0	0	0	0	0	0	0	0	0
D39V_01212_p.His66fs	D39V_01212	-	Hypothetical protein	0	1	0	0	0	0	0	0	0	0	0	0	0	1	0	0	0	0	0	0	0	0	0	0	0	0	0	0	0	0
D39V_01212_p.AspAsp46GluGlu	D39V_01212	-	Hypothetical protein	0	1	0	0	0	0	0	0	0	0	0	0	0	1	0	0	0	0	0	0	0	0	0	0	0	0	0	0	0	0
D39V_01212_p.Val9Phe	D39V_01212	-	Hypothetical protein	0	1	0	0	0	0	0	0	0	0	0	0	0	1	0	0	0	0	0	0	0	0	0	0	0	0	0	0	0	0
n.1222824A>C	D39V_01212 | D39V_01213	- | thrB	Hypothetical protein | Homoserine kinase	0	1	0	0	0	0	0	0	0	0	0	0	0	1	0	0	0	0	0	0	0	0	0	0	0	0	0	0	0	0
D39V_01214_p.Leu357Pro	D39V_01214	hom	Homoserine dehydrogenase	0	1	0	0	0	0	0	0	0	0	0	0	0	1	0	0	0	0	0	0	0	0	0	0	0	0	0	0	0	0
D39V_01214_p.Ala348Thr	D39V_01214	hom	Homoserine dehydrogenase	0	1	0	0	0	0	0	0	0	0	0	0	0	1	0	0	0	0	0	0	0	0	0	0	0	0	0	0	0	0
D39V_01214_p.Leu243Phe	D39V_01214	hom	Homoserine dehydrogenase	0	1	0	0	0	0	0	0	0	0	0	0	0	1	0	0	0	0	0	0	0	0	0	0	0	0	0	0	0	0
n.1257270G>GA	D39V_01243 | D39V_01244	budA | -	Alpha-acetolactate decarboxylase | Putative transcriptional regulator of pyridoxine metabolism	1	1	1	1	1	1	1	1	1	1	1	1	1	1	1	1	1	1	1	1	1	1	1	1	1	1	1	1	1	1
D39V_01244_p.Leu28Arg	D39V_01244	-	Putative transcriptional regulator of pyridoxine metabolism	1	1	1	1	1	1	1	1	1	1	1	1	1	1	1	1	1	1	1	1	1	1	1	1	1	1	1	1	1	1
n.1264694A>G	D39V_01251 | D39V_01252	pstS2 | -	Phosphate ABC transporter periplasmic phosphate-binding protein PstS2 | Hypothetical protein	0	1	0	0	0	0	0	0	0	0	1	0	0	0	0	0	0	0	1	0	0	0	0	0	0	0	0	0	0	0
n.1264743CCTC>TCTT	D39V_01251 | D39V_01252	pstS2 | -	Phosphate ABC transporter periplasmic phosphate-binding protein PstS2 | Hypothetical protein	0	1	0	0	0	0	0	0	0	0	1	0	0	0	0	0	0	0	1	0	0	0	0	0	0	0	0	0	0	0
n.1264818G>A	D39V_01251 | D39V_01252	pstS2 | -	Phosphate ABC transporter periplasmic phosphate-binding protein PstS2 | Hypothetical protein	0	1	0	0	0	0	0	0	0	0	1	0	0	0	0	0	0	0	1	0	0	0	0	0	0	0	0	0	0	0
n.1264911G>A	D39V_01251 | D39V_01252	pstS2 | -	Phosphate ABC transporter periplasmic phosphate-binding protein PstS2 | Hypothetical protein	0	1	0	0	0	0	0	0	0	0	1	0	0	0	0	0	0	0	1	0	0	0	0	0	0	0	0	0	0	0
D39V_01252_p.Arg37Gln	D39V_01252	-	Hypothetical protein	0	1	0	0	0	0	0	0	0	0	1	0	0	0	0	0	0	0	1	0	0	0	0	0	0	0	0	0	0	0
n.1277263G>A	D39V_01268 | D39V_01269	cbpM | -	Choline-binding protein CbpM | Hypothetical protein	1	1	1	1	1	1	1	1	1	1	1	1	1	1	1	1	1	1	1	1	1	1	1	1	1	1	1	1	1	1
D39V_01315_p.Thr41Ala	D39V_01315	-	Fumarate reductase, flavoprotein subunit precursor	0	1	0	0	0	0	0	0	0	0	0	0	0	0	0	0	0	0	0	0	0	0	0	0	0	0	0	0	0	1
D39V_01315_p.Ala67Thr	D39V_01315	-	Fumarate reductase, flavoprotein subunit precursor	0	1	0	0	0	0	0	0	0	0	0	0	0	0	0	0	0	0	0	0	0	0	0	0	0	0	0	0	0	1
n.1320656G>AA	D39V_01315 | D39V_01316	- | -	Fumarate reductase, flavoprotein subunit precursor | Fumarate reductase, flavoprotein subunit precursor	0	1	0	0	0	0	0	0	0	0	0	0	0	0	0	0	0	0	0	0	0	0	0	0	0	0	0	0	0	1
D39V_01316_p.Asn26Tyr	D39V_01316	-	Fumarate reductase, flavoprotein subunit precursor	0	1	0	0	0	0	0	0	0	0	0	0	0	0	0	0	0	0	0	0	0	0	0	0	0	0	0	0	0	1
D39V_01316_p.Phe29Leu	D39V_01316	-	Fumarate reductase, flavoprotein subunit precursor	0	1	0	0	0	0	0	0	0	0	0	0	0	0	0	0	0	0	0	0	0	0	0	0	0	0	0	0	0	1
D39V_01316_p.Phe58Tyr	D39V_01316	-	Fumarate reductase, flavoprotein subunit precursor	0	1	0	0	0	0	0	0	0	0	0	0	0	0	0	0	0	0	0	0	0	0	0	0	0	0	0	0	0	1
D39V_01316_p.Thr167Ile	D39V_01316	-	Fumarate reductase, flavoprotein subunit precursor	0	1	0	0	0	0	0	0	0	0	0	0	0	0	0	0	0	0	0	0	0	0	0	0	0	0	0	0	0	1
D39V_01316_p.Val399Ala	D39V_01316	-	Fumarate reductase, flavoprotein subunit precursor	0	1	0	0	0	0	0	0	0	0	0	0	0	0	0	0	0	0	0	0	0	0	0	0	0	0	0	0	0	1
n.1322000T>C	D39V_01316 | D39V_01317	- | -	Fumarate reductase, flavoprotein subunit precursor | Hypothetical protein	0	1	0	0	0	0	0	0	0	0	0	0	0	0	0	0	0	0	0	0	0	0	0	0	0	0	0	0	0	1
D39V_01317_p.Pro23Ser	D39V_01317	-	Hypothetical protein	0	1	0	0	0	0	0	0	0	0	0	0	0	0	0	0	0	0	0	0	0	0	0	0	0	0	0	0	0	1
n.1322291C>T	D39V_01317 | D39V_01318	- | glyS	Hypothetical protein | Glycyl-tRNA synthetase beta chain	0	1	0	0	0	0	0	0	0	0	0	0	0	0	0	0	0	0	0	0	0	0	0	0	0	0	0	0	0	1
D39V_01348_p.Leu274Ser	D39V_01348	atpA	ATP synthase F1 sector alpha chain	1	1	1	1	1	1	1	1	1	1	1	1	1	1	1	1	1	1	1	1	1	1	1	1	1	1	1	1	1	1
D39V_01362_p.Asp601Gly	D39V_01362	snf	SWF/SNF family helicase	0	1	0	0	0	0	0	0	0	0	0	0	0	0	0	0	0	0	0	0	0	0	0	0	0	0	0	0	0	1
D39V_01362_p.Lys580Gln	D39V_01362	snf	SWF/SNF family helicase	0	1	0	0	0	0	0	0	0	0	0	0	0	0	0	0	0	0	0	0	0	0	0	0	0	0	0	0	0	1
D39V_01362_p.Leu574Arg	D39V_01362	snf	SWF/SNF family helicase	0	1	0	0	0	0	0	0	0	0	0	0	0	0	0	0	0	0	0	0	0	0	0	0	0	0	0	0	0	1
D39V_01362_p.Asn479Asp	D39V_01362	snf	SWF/SNF family helicase	0	1	0	0	0	0	0	0	0	0	0	0	0	0	0	0	0	0	0	0	0	0	0	0	0	0	0	0	0	1
D39V_01362_p.Ala261Thr	D39V_01362	snf	SWF/SNF family helicase	0	1	0	0	0	0	0	0	0	0	0	0	0	0	0	0	0	0	0	0	0	0	0	0	0	0	0	0	0	1
D39V_01362_p.Pro203Ser	D39V_01362	snf	SWF/SNF family helicase	0	1	0	0	0	0	0	0	0	0	0	0	0	0	0	0	0	0	0	0	0	0	0	0	0	0	0	0	0	1
D39V_01362_p.Ile150Val	D39V_01362	snf	SWF/SNF family helicase	0	1	0	0	0	0	0	0	0	0	0	0	0	0	0	0	0	0	0	0	0	0	0	0	0	0	0	0	0	1
D39V_01362_p.Ser56Phe	D39V_01362	snf	SWF/SNF family helicase	0	1	0	0	0	0	0	0	0	0	0	0	0	0	0	0	0	0	0	0	0	0	0	0	0	0	0	0	0	1
D39V_01363_p.Cys388Arg	D39V_01363	patB2	Bifunctional PLP-dependent beta-cystathionase/maltose regulon repressor	0	1	0	0	0	0	0	0	0	0	0	0	0	0	0	0	0	0	0	0	0	0	0	0	0	0	0	0	0	1
D39V_01363_p.Val165Ile	D39V_01363	patB2	Bifunctional PLP-dependent beta-cystathionase/maltose regulon repressor	0	1	0	0	0	0	0	0	0	0	0	0	0	0	0	0	0	0	0	0	0	0	0	0	0	0	0	0	0	1
D39V_01363_p.Ser143Gly	D39V_01363	patB2	Bifunctional PLP-dependent beta-cystathionase/maltose regulon repressor	0	1	0	0	0	0	0	0	0	0	0	0	0	0	0	0	0	0	0	0	0	0	0	0	0	0	0	0	0	1
D39V_01363_p.His46Arg	D39V_01363	patB2	Bifunctional PLP-dependent beta-cystathionase/maltose regulon repressor	0	1	0	0	0	0	0	0	0	0	0	0	0	0	0	0	0	0	0	0	0	0	0	0	0	0	0	0	0	1
D39V_01364_p.Leu362Ile	D39V_01364	metB_2	Cystathionine gamma-synthase	0	1	0	0	0	0	0	0	0	0	0	0	0	0	0	0	0	0	0	0	0	0	0	0	0	0	0	0	0	1
D39V_01364_p.Val88Gly	D39V_01364	metB_2	Cystathionine gamma-synthase	0	1	0	0	0	0	0	0	0	0	0	0	0	0	0	0	0	0	0	0	0	0	0	0	0	0	0	0	0	1
D39V_01364_p.Ala65Thr	D39V_01364	metB_2	Cystathionine gamma-synthase	0	1	0	0	0	0	0	0	0	0	0	0	0	0	0	0	0	0	0	0	0	0	0	0	0	0	0	0	0	1
n.1369639AC>A	D39V_01364 | D39V_01365	metB_2 | -	Cystathionine gamma-synthase | ABC transporter ATP-binding/permease protein	0	1	0	0	0	0	0	0	0	0	0	0	0	0	0	0	0	0	0	0	0	0	0	0	0	0	0	0	0	1
D39V_01365_p.Arg80Gly	D39V_01365	-	ABC transporter ATP-binding/permease protein	0	1	0	0	0	0	0	0	0	0	0	0	0	0	0	0	0	0	0	0	0	0	0	0	0	0	0	0	0	1
D39V_01365_p.Arg64Ser	D39V_01365	-	ABC transporter ATP-binding/permease protein	0	1	0	0	0	0	0	0	0	0	0	0	0	0	0	0	0	0	0	0	0	0	0	0	0	0	0	0	0	1
D39V_01365_p.Ala20Thr	D39V_01365	-	ABC transporter ATP-binding/permease protein	0	1	0	0	0	0	0	0	0	0	0	0	0	0	0	0	0	0	0	0	0	0	0	0	0	0	0	0	0	1
D39V_01366_p.Gln11fs	D39V_01366	-	ABC transporter, ATP-binding/permease protein	0	1	0	0	0	0	0	0	0	0	0	0	0	0	0	0	0	0	0	0	0	0	0	0	0	0	0	0	0	1
D39V_01366_p.Leu138Phe	D39V_01366	-	ABC transporter, ATP-binding/permease protein	0	1	0	0	0	0	0	0	0	0	0	0	0	0	0	0	0	0	0	0	0	0	0	0	0	0	0	0	0	1
D39V_01388_p.Pro169Ser	D39V_01388	-	Hypothetical protein	1	1	1	1	1	1	1	1	1	1	1	1	1	1	1	1	1	1	1	1	1	1	1	1	1	1	1	1	1	1
D39V_01395_p.Asp110Asn	D39V_01395	-	Glutathione S-transferase	0	1	1	0	0	0	0	0	0	0	0	0	0	0	0	0	0	0	0	0	0	0	0	0	0	0	0	0	0	0
D39V_01395_p.Gly22Val	D39V_01395	-	Glutathione S-transferase	0	1	1	0	0	0	0	0	0	0	0	0	0	0	0	0	0	0	0	0	0	0	0	0	0	0	0	0	0	0
n.1401726G>A	D39V_01395 | D39V_01396	- | pacL	Glutathione S-transferase | Calcium-transporting ATPase	0	1	1	0	0	0	0	0	0	0	0	0	0	0	0	0	0	0	0	0	0	0	0	0	0	0	0	0	0	0
n.1404644TC>AG	D39V_01396 | D39V_01397	pacL | mntE	Calcium-transporting ATPase | Cobalt-zinc-cadmium resistance protein	1	1	1	1	1	1	1	1	1	1	1	1	1	1	1	1	1	1	1	1	1	1	1	1	1	1	1	1	1	1
D39V_01408_p.Ile15Ser	D39V_01408	-	LPPG:FO 2-phospho-L-lactate transferase-like protein	0	1	0	0	0	1	0	0	0	0	0	0	1	1	0	0	0	0	0	1	1	1	1	0	0	0	0	0	0	0
D39V_01409_p.Val270Ala	D39V_01409	-	Putative P-loop-containing kinase	0	1	0	0	0	1	0	0	0	0	0	0	1	1	0	0	0	0	0	1	1	1	1	0	0	0	0	0	0	0
D39V_01409_p.Gly15Ser	D39V_01409	-	Putative P-loop-containing kinase	0	1	0	0	0	1	1	0	0	0	0	0	1	1	0	0	0	0	0	1	1	1	1	0	0	0	0	0	0	0
D39V_01414_p.Leu135Phe	D39V_01414	folA	Dihydrofolate reductase	0	1	1	1	0	1	1	1	1	1	1	1	1	1	1	1	1	1	1	1	1	1	1	1	1	1	1	1	1	1
D39V_01414_p.Ile100Leu	D39V_01414	folA	Dihydrofolate reductase	0	1	1	1	1	1	1	1	1	1	1	1	1	1	1	1	1	1	1	1	1	1	1	1	1	1	1	1	1	1
D39V_01414_p.Glu94Asp	D39V_01414	folA	Dihydrofolate reductase	0	1	1	1	1	1	1	1	1	1	1	1	1	1	1	1	1	1	1	1	1	1	1	1	1	1	1	1	1	1
D39V_01414_p.Asp92Ala	D39V_01414	folA	Dihydrofolate reductase	0	1	1	1	1	1	1	1	1	1	1	1	1	1	1	1	1	1	1	1	1	1	1	1	1	1	1	1	1	1
D39V_01414_p.Gln81Tyr	D39V_01414	folA	Dihydrofolate reductase	0	1	1	1	1	1	1	1	1	1	1	1	1	1	1	1	1	1	1	1	1	1	1	1	1	1	1	1	1	1
D39V_01414_p.Gln32Lys	D39V_01414	folA	Dihydrofolate reductase	0	1	0	0	0	1	1	0	1	1	1	1	1	1	1	1	1	1	1	1	1	1	1	1	1	1	1	1	1	1
D39V_01414_p.Leu16Val	D39V_01414	folA	Dihydrofolate reductase	0	1	0	1	0	1	1	0	1	1	1	1	1	1	1	1	1	1	1	1	1	1	1	1	1	1	1	1	1	1
D39V_01414_p.Glu14Lys	D39V_01414	folA	Dihydrofolate reductase	0	1	0	1	0	1	1	0	1	1	1	1	1	1	1	1	1	1	1	1	1	1	1	1	1	1	1	1	1	1
n.1421360C>T	D39V_01414 | D39V_01415	folA | dpr	Dihydrofolate reductase | Bifunctional non-specific DNA-binding protein/ferroxidase Dpr	0	1	0	1	0	1	1	0	1	1	1	1	1	1	1	1	1	1	1	1	1	1	1	1	1	1	1	1	1	1
n.1421372C>T	D39V_01414 | D39V_01415	folA | dpr	Dihydrofolate reductase | Bifunctional non-specific DNA-binding protein/ferroxidase Dpr	0	1	0	1	0	1	0	0	1	1	1	1	1	1	1	1	1	1	1	1	1	1	1	1	1	1	1	1	1	1
n.1421380A>T	D39V_01414 | D39V_01415	folA | dpr	Dihydrofolate reductase | Bifunctional non-specific DNA-binding protein/ferroxidase Dpr	0	1	0	0	0	1	0	0	0	1	0	0	1	1	1	1	1	1	0	1	0	1	1	1	0	1	1	1	0	0
n.1421396ACTCA>TCTTC	D39V_01414 | D39V_01415	folA | dpr	Dihydrofolate reductase | Bifunctional non-specific DNA-binding protein/ferroxidase Dpr	0	1	0	0	0	1	0	0	0	0	0	0	1	1	0	0	0	0	0	1	0	1	1	0	0	0	0	0	0	0
n.1421412G>T	D39V_01414 | D39V_01415	folA | dpr	Dihydrofolate reductase | Bifunctional non-specific DNA-binding protein/ferroxidase Dpr	0	1	0	0	0	1	0	0	0	0	0	0	1	1	0	0	0	0	0	1	0	1	1	0	0	0	0	0	0	0
D39V_01415_p.Gln73His	D39V_01415	dpr	Bifunctional non-specific DNA-binding protein/ferroxidase Dpr	0	1	0	0	0	0	0	0	0	1	0	0	0	0	0	0	1	1	0	0	0	0	0	0	0	0	0	1	1	1
D39V_01415_p.ThrSer13AlaThr	D39V_01415	dpr	Bifunctional non-specific DNA-binding protein/ferroxidase Dpr	0	1	0	0	0	0	1	0	0	1	0	0	0	0	0	0	1	1	0	0	0	0	0	0	0	0	0	1	1	1
D39V_01415_p.Val9Ala	D39V_01415	dpr	Bifunctional non-specific DNA-binding protein/ferroxidase Dpr	0	1	0	0	0	0	1	0	0	1	0	0	0	0	0	0	1	1	0	0	0	0	0	0	0	0	0	1	1	1
n.1422007C>AT	D39V_01415 | D39V_01416	dpr | lytC	Bifunctional non-specific DNA-binding protein/ferroxidase Dpr | 1,4-beta-N-acetylmuramidase, lyzozyme LytC	0	1	0	0	0	0	0	0	0	1	0	0	0	0	0	0	1	1	0	0	0	0	0	0	0	0	0	1	1	1
n.1422028T>TA	D39V_01415 | D39V_01416	dpr | lytC	Bifunctional non-specific DNA-binding protein/ferroxidase Dpr | 1,4-beta-N-acetylmuramidase, lyzozyme LytC	0	1	0	0	0	0	0	0	0	0	0	0	0	0	0	0	1	0	0	0	0	0	0	0	0	0	0	1	1	1
D39V_01416_p.Phe226Leu	D39V_01416	lytC	1,4-beta-N-acetylmuramidase, lyzozyme LytC	0	1	0	0	0	0	1	0	0	0	0	0	0	0	0	0	0	0	0	0	0	0	0	0	0	0	0	0	0	0
D39V_01416_p.Ile189Met	D39V_01416	lytC	1,4-beta-N-acetylmuramidase, lyzozyme LytC	0	1	0	0	0	0	1	0	0	0	0	0	0	0	0	0	0	0	0	0	0	0	0	0	0	0	0	0	0	0
D39V_01416_p.Tyr74His	D39V_01416	lytC	1,4-beta-N-acetylmuramidase, lyzozyme LytC	0	1	0	0	0	0	1	0	0	0	0	0	0	0	0	0	0	0	0	0	0	0	0	0	0	0	0	0	0	0
D39V_01416_p.Ile14Thr	D39V_01416	lytC	1,4-beta-N-acetylmuramidase, lyzozyme LytC	0	1	0	0	0	0	1	0	0	0	0	0	0	0	0	0	0	0	0	0	0	0	0	0	0	0	0	0	0	0
D39V_01416_p.Glu10fs	D39V_01416	lytC	1,4-beta-N-acetylmuramidase, lyzozyme LytC	0	1	0	0	0	0	1	0	0	0	0	0	0	0	0	0	0	0	0	0	0	0	0	0	0	0	0	0	0	0
D39V_01470_p.Met100Val	D39V_01470	relA	Bifunctional guanosine-3',5'-bis(diphosphate) 3'-pyrophosphohydrolase/(p)ppGpp synthetase II	0	1	0	1	0	0	0	0	0	0	1	1	0	0	0	0	0	0	1	1	0	0	0	0	0	0	0	0	0	0
n.1473261CCCG>TCCA	D39V_01470 | D39V_01471	relA | -	Bifunctional guanosine-3',5'-bis(diphosphate) 3'-pyrophosphohydrolase/(p)ppGpp synthetase II | Hydroxyacylglutathione hydrolase	0	1	0	1	0	0	0	0	0	0	1	1	0	0	0	0	0	0	1	1	0	0	0	0	0	0	0	0	0	0
n.1473444A>C	D39V_01470 | D39V_01471	relA | -	Bifunctional guanosine-3',5'-bis(diphosphate) 3'-pyrophosphohydrolase/(p)ppGpp synthetase II | Hydroxyacylglutathione hydrolase	0	1	0	0	0	0	0	0	0	0	0	0	0	0	0	0	0	0	0	1	0	0	0	0	0	0	0	0	0	0
n.1473484TTAC>CTGT	D39V_01470 | D39V_01471	relA | -	Bifunctional guanosine-3',5'-bis(diphosphate) 3'-pyrophosphohydrolase/(p)ppGpp synthetase II | Hydroxyacylglutathione hydrolase	0	1	0	1	0	0	0	0	0	0	1	1	0	0	0	0	0	0	1	0	0	0	0	0	0	0	0	0	0	0
n.1473497C>T	D39V_01470 | D39V_01471	relA | -	Bifunctional guanosine-3',5'-bis(diphosphate) 3'-pyrophosphohydrolase/(p)ppGpp synthetase II | Hydroxyacylglutathione hydrolase	0	1	0	1	0	0	0	0	0	0	1	1	0	0	0	0	0	0	1	0	0	0	0	0	0	0	0	0	0	0
n.1473560C>T	D39V_01470 | D39V_01471	relA | -	Bifunctional guanosine-3',5'-bis(diphosphate) 3'-pyrophosphohydrolase/(p)ppGpp synthetase II | Hydroxyacylglutathione hydrolase	0	1	0	1	0	0	0	0	0	0	1	1	0	0	0	0	0	0	1	0	0	0	0	0	0	0	0	0	0	0
n.1473677C>T	D39V_01470 | D39V_01471	relA | -	Bifunctional guanosine-3',5'-bis(diphosphate) 3'-pyrophosphohydrolase/(p)ppGpp synthetase II | Hydroxyacylglutathione hydrolase	0	1	0	1	0	0	0	0	0	0	1	1	0	0	0	0	0	0	1	0	0	0	0	0	0	0	0	0	0	0
n.1473700T>C	D39V_01470 | D39V_01471	relA | -	Bifunctional guanosine-3',5'-bis(diphosphate) 3'-pyrophosphohydrolase/(p)ppGpp synthetase II | Hydroxyacylglutathione hydrolase	0	1	0	1	0	0	0	0	0	0	1	1	0	0	0	0	0	0	1	0	0	0	0	0	0	0	0	0	0	0
n.1473727CAG>C	D39V_01470 | D39V_01471	relA | -	Bifunctional guanosine-3',5'-bis(diphosphate) 3'-pyrophosphohydrolase/(p)ppGpp synthetase II | Hydroxyacylglutathione hydrolase	0	1	0	1	0	0	0	0	0	0	1	1	0	0	0	0	0	0	1	0	0	0	0	0	0	0	0	0	0	0
n.1473785G>A	D39V_01470 | D39V_01471	relA | -	Bifunctional guanosine-3',5'-bis(diphosphate) 3'-pyrophosphohydrolase/(p)ppGpp synthetase II | Hydroxyacylglutathione hydrolase	0	1	0	1	0	0	0	0	0	0	1	1	0	0	0	0	0	0	1	0	0	0	0	0	0	0	0	0	0	0
n.1474078A>G	D39V_01470 | D39V_01471	relA | -	Bifunctional guanosine-3',5'-bis(diphosphate) 3'-pyrophosphohydrolase/(p)ppGpp synthetase II | Hydroxyacylglutathione hydrolase	0	1	0	1	0	0	0	0	0	0	1	1	0	0	0	0	0	0	1	0	0	0	0	0	0	0	0	0	0	0
n.1474086A>G	D39V_01470 | D39V_01471	relA | -	Bifunctional guanosine-3',5'-bis(diphosphate) 3'-pyrophosphohydrolase/(p)ppGpp synthetase II | Hydroxyacylglutathione hydrolase	0	1	0	1	0	0	0	0	0	0	1	1	0	0	0	0	0	0	1	0	0	0	0	0	0	0	0	0	0	0
D39V_01471_p.Cys67Arg	D39V_01471	-	Hydroxyacylglutathione hydrolase	0	1	0	1	0	0	0	0	0	0	1	1	0	0	0	0	0	0	1	0	0	0	0	0	0	0	0	0	0	0
D39V_01471_p.His125Arg	D39V_01471	-	Hydroxyacylglutathione hydrolase	0	1	0	1	0	0	0	0	0	0	1	1	0	0	0	0	0	0	1	0	0	0	0	0	0	0	0	0	0	0
D39V_01471_p.Ser195Pro	D39V_01471	-	Hydroxyacylglutathione hydrolase	0	1	0	1	0	0	0	0	0	0	1	1	0	0	0	0	0	0	1	0	0	0	0	0	0	0	0	0	0	0
n.1474823T>C	D39V_01471 | D39V_01472	- | pepO	Hydroxyacylglutathione hydrolase | Neutral endopeptidase O	0	1	0	1	0	0	0	0	0	0	1	1	0	0	0	0	0	0	1	0	0	0	0	0	0	0	0	0	0	0
D39V_01472_p.Ser263Ala	D39V_01472	pepO	Neutral endopeptidase O	0	1	0	1	0	0	0	0	0	0	1	1	0	0	0	0	0	0	1	0	0	0	0	0	0	0	0	0	0	0
D39V_01482_p.Ala260Thr	D39V_01482	ileS	Isoleucyl-tRNA synthetase	0	1	0	0	1	0	0	0	0	0	0	0	0	0	0	0	0	0	0	0	0	0	0	0	0	0	0	0	0	0
D39V_01482_p.Gly258Ser	D39V_01482	ileS	Isoleucyl-tRNA synthetase	0	1	0	0	1	0	0	0	0	0	0	0	0	0	0	0	0	0	0	0	0	0	0	0	0	0	0	0	0	0
D39V_01482_p.Val220Ile	D39V_01482	ileS	Isoleucyl-tRNA synthetase	0	1	0	0	1	0	0	0	0	0	0	0	0	0	0	0	0	0	0	0	0	0	0	0	0	0	0	0	0	0
D39V_01482_p.Pro151Leu	D39V_01482	ileS	Isoleucyl-tRNA synthetase	0	1	0	0	1	0	0	0	0	0	0	0	0	0	0	0	0	0	0	0	0	0	0	0	0	0	0	0	0	0
D39V_01482_p.Val144Met	D39V_01482	ileS	Isoleucyl-tRNA synthetase	0	1	0	0	1	0	0	0	0	0	0	0	0	0	0	0	0	0	0	0	0	0	0	0	0	0	0	0	0	0
D39V_01482_p.Glu137Asp	D39V_01482	ileS	Isoleucyl-tRNA synthetase	0	1	0	0	1	0	0	0	0	0	0	0	0	0	0	0	0	0	0	0	0	0	0	0	0	0	0	0	0	0
D39V_01482_p.Asp133Tyr	D39V_01482	ileS	Isoleucyl-tRNA synthetase	0	1	0	0	1	0	0	0	0	0	0	0	0	0	0	0	0	0	0	0	0	0	0	0	0	0	0	0	0	0
D39V_01482_p.Ser106Ala	D39V_01482	ileS	Isoleucyl-tRNA synthetase	0	1	0	0	1	0	0	0	0	0	0	0	0	0	0	0	0	0	0	0	0	0	0	0	0	0	0	0	0	0
D39V_01482_p.Tyr87Asn	D39V_01482	ileS	Isoleucyl-tRNA synthetase	0	1	0	0	1	0	0	0	0	0	0	0	0	0	0	0	0	0	0	0	0	0	0	0	0	0	0	0	0	0
D39V_01482_p.Val78Ile	D39V_01482	ileS	Isoleucyl-tRNA synthetase	0	1	0	0	1	0	0	0	0	0	0	0	0	0	0	0	0	0	0	0	0	0	0	0	0	0	0	0	0	0
D39V_01482_p.Lys71His	D39V_01482	ileS	Isoleucyl-tRNA synthetase	0	1	0	0	1	0	0	0	0	0	0	0	0	0	0	0	0	0	0	0	0	0	0	0	0	0	0	0	0	0
D39V_01482_p.Thr51Val	D39V_01482	ileS	Isoleucyl-tRNA synthetase	0	1	0	0	1	0	0	0	0	0	0	0	0	0	0	0	0	0	0	0	0	0	0	0	0	0	0	0	0	0
D39V_01482_p.Gln45Glu	D39V_01482	ileS	Isoleucyl-tRNA synthetase	0	1	0	0	1	0	0	0	0	0	0	0	0	0	0	0	0	0	0	0	0	0	0	0	0	0	0	0	0	0
D39V_01482_p.Tyr33Asp	D39V_01482	ileS	Isoleucyl-tRNA synthetase	0	1	0	0	1	0	0	0	0	0	0	0	0	0	0	0	0	0	0	0	0	0	0	0	0	0	0	0	0	0
D39V_01482_p.Glu13Ala	D39V_01482	ileS	Isoleucyl-tRNA synthetase	0	1	0	0	1	0	0	0	0	0	0	0	0	0	0	0	0	0	0	0	0	0	0	0	0	0	0	0	0	0
n.1491333T>A	D39V_01482 | D39V_01483	ileS | divIVA	Isoleucyl-tRNA synthetase | Cell division initiation protein DivIVA	0	1	0	0	1	0	0	0	0	0	0	0	0	0	0	0	0	0	0	0	0	0	0	0	0	0	0	0	0	0
D39V_01505_p.Pro296Ala	D39V_01505	satA	ABC transporter, putative N-acetylneuraminate-binding protein	1	1	1	1	1	1	1	1	1	1	1	1	1	1	1	1	1	1	1	1	1	1	1	1	1	1	1	1	1	1
D39V_01521_p.Asn67Lys	D39V_01521	aroG	2-keto-3-deoxy-D-arabino-heptulosonate-7- phosphate synthase I alpha	0	1	0	1	0	0	0	0	0	0	1	1	0	0	0	0	0	0	1	0	0	0	0	0	0	0	0	0	0	0
D39V_01521_p.Thr4Ala	D39V_01521	aroG	2-keto-3-deoxy-D-arabino-heptulosonate-7- phosphate synthase I alpha	0	1	0	1	0	0	0	0	0	0	1	1	0	0	0	0	0	0	1	0	0	0	0	0	0	0	0	0	0	0
D39V_01522_p.Asn813Ser	D39V_01522	secA	Protein translocase subunit SecA	0	1	0	1	0	0	0	0	0	0	1	1	0	0	0	0	0	0	1	0	0	0	0	0	0	0	0	0	0	0
D39V_01570_p.Tyr148His	D39V_01570	yqeH	GTP-binding protein YqeH, required for biogenesis of 30S ribosome subunit	0	1	0	1	0	0	0	0	0	0	1	1	0	0	0	0	0	0	1	0	0	0	0	0	0	0	0	0	0	0
n.1626867C>T	D39V_01623 | D39V_01624	- | galE-2	Hypothetical protein | UDP-glucose 4-epimerase	0	1	0	1	0	0	0	0	0	0	1	1	0	0	0	0	0	0	1	0	0	0	0	0	0	0	0	0	0	0
D39V_01624_p.Ile195Leu	D39V_01624	galE-2	UDP-glucose 4-epimerase	0	1	0	1	0	0	0	0	0	0	1	1	0	0	0	0	0	0	1	0	0	0	0	0	0	0	0	0	0	0
n.1642077G>T	D39V_01636 | D39V_01637	exoA | -	Exodeoxyribonuclease III | hypothetical protein	0	1	0	0	1	0	0	0	0	0	0	0	0	0	0	0	0	0	0	0	0	0	0	0	0	0	0	0	0	0
n.1642720C>A	D39V_01637 | D39V_01638	- | xpt	hypothetical protein | Xanthine phosphoribosyltransferase	0	1	0	0	1	0	0	0	0	0	0	0	0	0	0	0	0	0	0	0	0	0	0	0	0	0	0	0	0	0
n.1643263T>C	D39V_01637 | D39V_01638	- | xpt	hypothetical protein | Xanthine phosphoribosyltransferase	0	1	0	0	1	0	0	0	0	0	0	0	0	0	0	0	0	0	0	0	0	0	0	0	0	0	0	0	0	0
D39V_01638_p.Asp16Gly	D39V_01638	xpt	Xanthine phosphoribosyltransferase	0	1	0	0	1	0	0	0	0	0	0	0	0	0	0	0	0	0	0	0	0	0	0	0	0	0	0	0	0	0
D39V_01668_p.Ala143Thr	D39V_01668	scpA	Segregation and condensation protein A	0	1	0	0	0	0	0	0	0	0	0	0	0	1	0	0	0	0	0	0	0	0	0	0	0	0	0	0	0	0
D39V_01669_p.Glu181Gly	D39V_01669	xerD	Tyrosine recombinase XerD	0	1	0	0	0	0	0	0	0	0	0	0	0	1	0	0	0	0	0	0	0	0	0	0	0	0	0	0	0	0
D39V_01672_p.Ile117Thr	D39V_01672	rdgB	Nucleoside 5-triphosphatase RdgB (dHAPTP, dITP, XTP-specific)	1	1	1	1	1	1	1	1	1	1	1	1	1	1	1	1	1	1	1	1	1	1	1	1	1	1	1	1	1	1
D39V_01675_p.Met446Ile	D39V_01675	treC	Trehalose-6-phosphate hydrolase	1	1	1	1	1	1	1	1	1	1	1	1	1	1	1	1	1	1	1	1	1	1	1	1	1	1	1	1	1	1
D39V_01676_p.Asp359Gly	D39V_01676	treP	Trehalose-specific PTS IIBCA components	1	1	1	1	1	1	1	1	1	1	1	1	1	1	1	1	1	1	1	1	1	1	1	1	1	1	1	1	1	1
n.1687073AT>A	D39V_01684 | D39V_01685	amiA | tacL	Peptide ABC transporter substrate-binding protein AmiA | Wall teichoic acid biosynthesis protein RafX	0	1	0	0	0	0	0	0	0	0	0	0	0	0	0	0	0	0	0	0	0	0	1	0	0	0	0	0	0	0
n.1721466T>C	D39V_01736 | D39V_01737	yeeN | ply	Transcriptional regulatory protein YeeN | Pneumolysin	0	1	0	1	0	0	0	0	0	0	1	1	0	0	0	0	0	0	1	0	0	0	0	0	0	0	0	0	0	0
n.1721515A>G	D39V_01736 | D39V_01737	yeeN | ply	Transcriptional regulatory protein YeeN | Pneumolysin	0	1	0	1	0	0	0	0	0	0	1	1	0	0	0	0	0	0	1	0	0	0	0	0	0	0	0	0	0	0
n.1721543T>G	D39V_01736 | D39V_01737	yeeN | ply	Transcriptional regulatory protein YeeN | Pneumolysin	0	1	0	1	0	0	0	0	0	0	1	1	0	0	0	0	0	0	1	0	0	0	0	0	0	0	0	0	0	0
n.1721566T>C	D39V_01736 | D39V_01737	yeeN | ply	Transcriptional regulatory protein YeeN | Pneumolysin	0	1	0	1	0	0	0	0	0	0	1	1	0	0	0	0	0	0	1	0	0	0	0	0	0	0	0	0	0	0
n.1721698A>G	D39V_01736 | D39V_01737	yeeN | ply	Transcriptional regulatory protein YeeN | Pneumolysin	0	1	0	1	0	0	0	0	0	0	1	1	0	0	0	0	0	0	1	0	0	0	0	0	0	0	0	0	0	0
n.1721790C>T	D39V_01736 | D39V_01737	yeeN | ply	Transcriptional regulatory protein YeeN | Pneumolysin	0	1	0	1	0	0	0	0	0	0	1	1	0	0	0	0	0	0	1	0	0	0	0	0	0	0	0	0	0	0
n.1721803C>T	D39V_01736 | D39V_01737	yeeN | ply	Transcriptional regulatory protein YeeN | Pneumolysin	0	1	0	1	0	0	0	0	0	0	1	1	0	0	0	0	0	0	1	0	0	0	0	0	0	0	0	0	0	0
D39V_01737_p.Asp380Asn	D39V_01737	ply	Pneumolysin	0	1	0	1	0	0	0	0	0	0	1	1	0	0	0	0	0	0	1	0	0	0	0	0	0	0	0	0	0	0
D39V_01752_p.Val119Ala	D39V_01752	cinA	Bifunctional ADP-ribose pyrophosphatase/nicotinamide-nucleotide amidase	1	1	1	1	1	1	1	1	1	1	1	1	1	1	1	1	1	1	1	1	1	1	1	1	1	1	1	1	1	1
D39V_01757_p.Ser118Ala	D39V_01757	plcR	Putative transcriptional regulator PlcR	0	1	0	0	1	0	0	0	0	0	0	0	0	0	0	0	0	0	0	0	0	0	0	0	0	0	0	0	0	0
D39V_01757_p.Val99Ile	D39V_01757	plcR	Putative transcriptional regulator PlcR	0	1	0	0	1	0	0	0	0	0	0	0	0	0	0	0	0	0	0	0	0	0	0	0	0	0	0	0	0	0
D39V_01757_p.Lys96Arg	D39V_01757	plcR	Putative transcriptional regulator PlcR	0	1	0	0	1	0	0	0	0	0	0	0	0	0	0	0	0	0	0	0	0	0	0	0	0	0	0	0	0	0
D39V_01757_p.Leu94Ile	D39V_01757	plcR	Putative transcriptional regulator PlcR	0	1	0	0	1	0	0	0	0	0	0	0	0	0	0	0	0	0	0	0	0	0	0	0	0	0	0	0	0	0
D39V_01757_p.His77Gln	D39V_01757	plcR	Putative transcriptional regulator PlcR	0	1	0	0	1	0	0	0	0	0	0	0	0	0	0	0	0	0	0	0	0	0	0	0	0	0	0	0	0	0
D39V_01757_p.Val68Ile	D39V_01757	plcR	Putative transcriptional regulator PlcR	0	1	0	0	1	0	0	0	0	0	0	0	0	0	0	0	0	0	0	0	0	0	0	0	0	0	0	0	0	0
D39V_01797_p.Asp600Glu	D39V_01797	-	Putative immunity protein	0	1	0	0	1	0	0	0	0	0	0	0	0	0	0	0	0	0	0	0	0	0	0	0	0	0	0	0	0	0
D39V_01805_p.Val2Ala	D39V_01805	-	Universal stress protein family protein	1	1	1	1	1	1	1	1	1	1	1	1	1	1	1	1	1	1	1	1	1	1	1	1	1	1	1	1	1	1
D39V_01808_p.Ala65Thr	D39V_01808	ccpA	Catabolite control protein A	1	1	1	1	1	1	1	1	1	1	1	1	1	1	1	1	1	1	1	1	1	1	1	1	1	1	1	1	1	1
D39V_01813_p.Ala29Thr	D39V_01813	-	Hypothetical protein	0	1	0	0	0	0	0	0	0	0	0	0	0	0	0	0	0	0	0	0	0	0	1	0	0	0	0	0	0	0
D39V_01814_p.Trp34*	D39V_01814	-	Hypothetical protein	0	1	0	0	0	0	0	0	0	0	0	0	0	0	0	0	0	0	0	0	0	0	1	0	0	0	0	0	0	0
D39V_01814_p.Met9Val	D39V_01814	-	Hypothetical protein	0	1	0	0	0	0	0	0	0	0	0	0	0	0	0	0	0	0	0	0	0	0	1	0	0	0	0	0	0	0
D39V_01874_p.His83Tyr	D39V_01874	-	DNA-binding protein	1	1	1	1	1	1	1	1	1	1	1	1	1	1	1	1	1	1	1	1	1	1	1	1	1	1	1	1	1	1
D39V_01885_p.Ile244Val	D39V_01885	-	Surface immunogenic protein	0	1	0	0	0	1	0	0	0	0	0	0	1	1	0	0	0	0	0	1	1	1	1	0	0	0	0	0	0	0
n.1869348G>A	D39V_01909 | D39V_01910	- | patB	Glutamine amidotransferase, class I | Multidrug resistance ABC transporter ATP-binding and permease protein	0	1	0	1	0	0	0	0	0	0	1	1	0	0	0	0	0	0	1	0	0	0	0	0	0	0	0	0	0	0
D39V_01914_p.Glu112Lys	D39V_01914	argR1	Arginine pathway regulatory protein ArgR1	0	1	0	0	0	1	0	0	0	0	0	0	1	1	0	0	0	0	0	1	1	1	1	0	0	0	0	0	0	0
D39V_01921_p.Ile2Thr	D39V_01921	pstC1	Phosphate transport system permease protein PstC1	0	1	0	0	0	0	0	0	0	0	0	0	0	0	0	1	0	0	0	0	0	0	0	0	0	0	1	0	0	0
D39V_01922_p.Asn215Ser	D39V_01922	pstA1	Phosphate transport system permease protein PstA1	0	1	0	0	0	0	0	0	0	0	0	0	0	0	0	1	0	0	0	0	0	0	0	0	0	0	1	0	0	0
D39V_01923_p.Glu134Asp	D39V_01923	pstB1	Phosphate transport ATP-binding protein PstB1	0	1	0	0	0	0	0	0	0	0	0	0	0	0	0	1	0	0	0	0	0	0	0	0	0	0	1	0	0	0
D39V_01923_p.Asp139Asn	D39V_01923	pstB1	Phosphate transport ATP-binding protein PstB1	0	1	0	0	0	0	0	0	0	0	0	0	0	0	0	1	0	0	0	0	0	0	0	0	0	0	1	0	0	0
D39V_01923_p.Ile167Val	D39V_01923	pstB1	Phosphate transport ATP-binding protein PstB1	0	1	0	0	0	0	0	0	0	0	0	0	0	0	0	1	0	0	0	0	0	0	0	0	0	0	1	0	0	0
D39V_01924_p.Ala30Thr	D39V_01924	phoU1	Phosphate transport system regulatory protein PhoU1	0	1	0	0	0	0	0	0	0	0	0	0	0	0	0	1	0	0	0	0	0	0	0	0	0	0	1	0	0	0
D39V_01931_p.Asp148Asn	D39V_01931	hipO	N-acetyl-L,L-diaminopimelate deacetylase	0	1	0	1	0	0	0	0	0	0	1	1	0	0	0	0	0	0	1	0	0	0	0	0	0	0	0	0	0	0
D39V_01931_p.Asp140Gly	D39V_01931	hipO	N-acetyl-L,L-diaminopimelate deacetylase	0	1	0	1	0	0	0	0	0	0	1	1	0	0	0	0	0	0	1	0	0	0	0	0	0	0	0	0	0	0
D39V_01931_p.Asp10Ala	D39V_01931	hipO	N-acetyl-L,L-diaminopimelate deacetylase	0	1	0	1	0	0	0	0	0	0	1	1	0	0	0	0	0	0	1	0	0	0	0	0	0	0	0	0	0	0
D39V_01936_p.Leu661Phe	D39V_01936	ctpC	Lead, cadmium, zinc and mercury transporting ATPase	0	1	0	1	0	0	0	0	0	0	1	1	0	0	0	0	0	0	1	0	0	0	0	0	0	0	0	0	0	0
n.1903674C>T	D39V_01940 | D39V_01941	- | malP	Hypothetical protein | Maltodextrin phosphorylase	0	1	0	0	1	0	0	0	0	0	0	0	0	0	0	0	0	0	0	0	0	0	0	0	0	0	0	0	0	0
D39V_01968_p.His134Gln	D39V_01968	-	Membrane protease family protein	0	1	0	0	0	0	0	0	0	0	0	0	0	0	1	0	0	0	0	0	0	0	0	1	1	1	0	0	0	0
D39V_02006_p.Phe252Val	D39V_02006	dltD	Poly(glycerophosphate chain) D-alanine transfer protein DltD	1	1	1	1	1	1	1	1	1	1	1	1	1	1	1	1	1	1	1	1	1	1	1	1	1	1	1	1	1	1
D39V_02030_p.His39Tyr	D39V_02030	cbpD	Choline-binding protein D	1	1	1	1	1	1	1	1	1	1	1	1	1	1	1	1	1	1	1	1	1	1	1	1	1	1	1	1	1	1
D39V_02045_p.Pro186Ser	D39V_02045	mreC	Cell shape-determining protein MreC	1	1	1	1	1	1	1	1	1	1	1	1	1	1	1	1	1	1	1	1	1	1	1	1	1	1	1	1	1	1
D39V_02049_p.Met83Ile	D39V_02049	pgsA	CDP-diacylglycerol--glycerol-3-phosphate 3-phosphatidyltransferase	0	1	0	0	0	0	0	0	0	1	0	0	0	0	0	0	1	1	0	0	0	0	0	0	0	0	0	1	1	1
n.2027288G>A	D39V_02050 | D39V_02051	rodZ | -	Transcriptional regulator | Peptidase, M16 family	0	1	0	0	0	0	0	0	0	1	0	0	0	0	0	0	1	1	0	0	0	0	0	0	0	0	0	1	1	1

## Sheet: Table_S3F
Table S3. (F) SNPs transformed in the CCRI22765-derived R6 transformants.
aCDS SNPs are prefixed by the locus tag of the corresponding CDS (Table S1D) while intergenic SNPs are prefixed by “n.” followed by the position in the S. pneumoniae D39V genome (1).
1. Slager J, Aprianto R, Veening J-W. 2018. Deep genome annotation of the opportunistic human pathogen Streptococcus pneumoniae D39. Nucleic Acids Research 46:9971–9989.
Significant hit detected by both Scoary and Pyseer		SNPs in gene clusters containing sulA
Significant hit detected only by Scoary		SNP known to be involved in sulfonamide resistance
Significant hit detected only by Pyseer		SNPs in gene clusters containing folA
		SNPs in gene clusters containing pbp genes
						1st generation							2nd generation														3rd generation
SNPa	Locus_tag	Gene	Product	R6 [1]	CCRI22765 [512]	T27 [64]	T28 [32]	T29 [64]	T30 [64]	T31 [128]	T32 [128]	T33 [256]	T27.1 [128]	T28.1 [64]	T28.2 [128]	T28.3 [128]	T29.1 [128]	T30.1 [128]	T31.1 [128]	T31.2 [256]	T31.3 [512]	T32.1 [128]	T32.2 [256]	T33.1 [1024]	T33.2 [1024]	T33.3 [512]	T28.3.1 [256]	T28.3.2 [512]	T28.3.3 [512]	T29.1.1 [256]	T29.1.2 [512]	T31.1.1 [1024]	T31.1.2 [256]	T31.1.3 [512]	T31.2.1 [512]
D39V_00001_p.Asp79Asn	D39V_00001	dnaA	Chromosomal replication initiator protein DnaA	0	1	0	0	0	0	0	0	0	0	0	0	0	1	0	0	0	0	0	0	0	0	0	0	0	0	1	1	0	0	0	0
n.1431G>T	D39V_00001 | D39V_00002	dnaA | dnaN	Chromosomal replication initiator protein DnaA | DNA polymerase III beta subunit	0	1	0	0	0	0	0	0	0	0	0	0	0	0	0	0	0	0	1	0	0	0	0	0	0	0	0	0	0	0	0	0
D39V_00002_p.Ile17Thr	D39V_00002	dnaN	DNA polymerase III beta subunit	0	1	0	0	0	0	0	0	0	0	0	0	0	0	0	0	0	0	1	0	0	0	0	0	0	0	0	0	0	0	0	0
D39V_00002_p.Val43Ile	D39V_00002	dnaN	DNA polymerase III beta subunit	0	1	0	0	0	0	0	0	0	0	0	0	0	0	0	0	0	0	1	0	0	0	0	0	0	0	0	0	0	0	0	0
D39V_00006_p.Glu316Asp	D39V_00006	mfd	Transcription-repair coupling factor	0	1	0	0	0	0	0	0	0	0	0	0	0	0	0	0	0	1	0	0	0	0	0	0	0	0	0	0	0	0	0	0
D39V_00006_p.Glu515Gly	D39V_00006	mfd	Transcription-repair coupling factor	0	1	0	0	0	0	0	0	0	0	0	0	0	0	0	0	0	1	0	0	0	0	0	0	0	0	0	0	0	0	0	0
D39V_00006_p.Gly824Val	D39V_00006	mfd	Transcription-repair coupling factor	0	1	0	0	0	0	0	0	0	0	0	0	0	0	0	0	0	1	0	0	0	0	0	0	0	0	0	0	0	0	0	0
D39V_00006_p.Ser1163Phe	D39V_00006	mfd	Transcription-repair coupling factor	0	1	0	0	0	0	0	0	0	0	0	0	0	0	0	0	0	1	0	0	0	0	0	0	0	0	0	0	0	0	0	0
D39V_00006_p.Lys1166Glu	D39V_00006	mfd	Transcription-repair coupling factor	0	1	0	0	0	0	0	0	0	0	0	0	0	0	0	0	0	1	0	0	0	0	0	0	0	0	0	0	0	0	0	0
n.8279T>TTAAAATAGATA	D39V_00006 | D39V_00007	mfd | -	Transcription-repair coupling factor | Ribosome-associated heat shock protein	0	1	0	0	0	0	0	0	0	0	0	0	0	0	0	0	0	1	0	0	0	0	0	0	0	0	0	0	0	0	0	0
D39V_00038_p.Thr326Ser	D39V_00038	yeiH	Putative membrane protein YeiH	0	1	0	0	0	0	0	0	0	0	0	0	0	0	0	1	1	1	0	0	0	0	0	0	0	0	0	0	1	1	1	1
D39V_00038_p.Ile317Val	D39V_00038	yeiH	Putative membrane protein YeiH	0	1	0	0	0	0	0	0	0	0	0	0	0	0	0	1	1	1	0	0	0	0	0	0	0	0	0	0	1	1	1	1
D39V_00038_p.Leu313Val	D39V_00038	yeiH	Putative membrane protein YeiH	0	1	0	0	0	0	0	0	0	0	0	0	0	0	0	1	1	1	0	0	0	0	0	0	0	0	0	0	1	1	1	1
D39V_00038_p.Val289Ile	D39V_00038	yeiH	Putative membrane protein YeiH	0	1	0	0	0	0	0	0	0	0	0	0	0	0	0	1	1	1	0	0	0	0	0	0	0	0	0	0	1	1	1	1
D39V_00038_p.Tyr256His	D39V_00038	yeiH	Putative membrane protein YeiH	0	1	0	0	0	0	0	0	0	0	0	0	0	0	0	1	1	1	0	0	0	0	0	0	0	0	0	0	1	1	1	1
D39V_00038_p.Ser243Gly	D39V_00038	yeiH	Putative membrane protein YeiH	0	1	0	0	0	0	0	0	0	0	0	0	0	0	0	1	1	1	0	0	0	0	0	0	0	0	0	0	1	1	1	1
D39V_00038_p.GlnGlnGlu237GluGlnLys	D39V_00038	yeiH	Putative membrane protein YeiH	0	1	0	0	0	0	0	0	0	0	0	0	0	0	0	1	1	1	0	0	0	0	0	0	0	0	0	0	1	1	1	1
D39V_00038_p.Ser206Thr	D39V_00038	yeiH	Putative membrane protein YeiH	0	1	0	0	0	0	0	0	0	0	0	0	0	0	0	1	1	1	0	0	0	0	0	0	0	0	0	0	1	1	1	1
D39V_00038_p.Ala196Thr	D39V_00038	yeiH	Putative membrane protein YeiH	0	1	0	0	0	0	0	0	0	0	0	0	0	0	0	1	1	1	0	0	0	0	0	0	0	0	0	0	1	1	1	1
D39V_00038_p.AsnGlu176SerAsp	D39V_00038	yeiH	Putative membrane protein YeiH	0	1	0	0	0	0	0	0	0	0	0	0	0	0	0	1	1	1	0	0	0	0	0	0	0	0	0	0	1	1	1	1
D39V_00038_p.Val121Ile	D39V_00038	yeiH	Putative membrane protein YeiH	0	1	0	0	0	0	0	0	0	0	0	0	0	0	0	1	1	1	0	0	0	0	0	0	0	0	0	0	1	1	1	1
D39V_00038_p.Ile103Val	D39V_00038	yeiH	Putative membrane protein YeiH	0	1	0	0	0	0	0	0	0	0	0	0	0	0	0	1	1	1	0	0	0	0	0	0	0	0	0	0	1	1	1	1
D39V_00038_p.Val71Ile	D39V_00038	yeiH	Putative membrane protein YeiH	0	1	0	0	0	0	0	0	0	0	0	0	0	0	0	1	1	1	0	0	0	0	0	0	0	0	0	0	1	1	1	1
D39V_00038_p.Ala56Val	D39V_00038	yeiH	Putative membrane protein YeiH	0	1	0	0	0	0	0	0	0	0	0	0	0	0	0	1	1	1	0	0	0	0	0	0	0	0	0	0	1	1	1	1
D39V_00038_p.Ile40Met	D39V_00038	yeiH	Putative membrane protein YeiH	0	1	0	0	0	0	0	0	0	0	0	0	0	0	0	1	1	1	0	0	0	0	0	0	0	0	0	0	1	1	1	1
D39V_00038_p.Leu20Val	D39V_00038	yeiH	Putative membrane protein YeiH	0	1	0	0	0	0	0	0	0	0	0	0	0	0	0	1	1	1	0	0	0	0	0	0	0	0	0	0	1	1	1	1
D39V_00038_p.Ala13Val	D39V_00038	yeiH	Putative membrane protein YeiH	0	1	0	0	0	0	0	0	0	0	0	0	0	0	0	1	1	1	0	0	0	0	0	0	0	0	0	0	1	1	1	1
n.35678A>G	D39V_00038 | D39V_00039	yeiH | araT	Putative membrane protein YeiH | N-acetyl-L,L-diaminopimelate aminotransferase	0	1	0	0	0	0	0	0	0	0	0	0	0	0	0	1	1	1	0	0	0	0	0	0	0	0	0	0	1	1	1	1
n.35684A>G	D39V_00038 | D39V_00039	yeiH | araT	Putative membrane protein YeiH | N-acetyl-L,L-diaminopimelate aminotransferase	0	1	0	0	0	0	0	0	0	0	0	0	0	0	0	1	1	1	0	0	0	0	0	0	0	0	0	0	1	1	1	1
n.35701A>G	D39V_00038 | D39V_00039	yeiH | araT	Putative membrane protein YeiH | N-acetyl-L,L-diaminopimelate aminotransferase	0	1	0	0	0	0	0	0	0	0	0	0	0	0	0	1	1	1	0	0	0	0	0	0	0	0	0	0	1	1	1	1
n.35788C>T	D39V_00038 | D39V_00039	yeiH | araT	Putative membrane protein YeiH | N-acetyl-L,L-diaminopimelate aminotransferase	0	1	0	0	0	0	0	0	0	0	0	0	0	0	0	1	1	1	0	0	0	0	0	0	0	0	0	0	1	1	1	1
D39V_00039_p.Val25Ala	D39V_00039	araT	N-acetyl-L,L-diaminopimelate aminotransferase	0	1	0	0	0	0	0	0	0	0	0	0	0	0	0	1	1	1	0	0	0	0	0	0	0	0	0	0	1	1	1	1
D39V_00039_p.Ile200Val	D39V_00039	araT	N-acetyl-L,L-diaminopimelate aminotransferase	0	1	0	0	0	0	0	0	0	0	0	0	0	0	0	1	1	1	0	0	0	0	0	0	0	0	0	0	1	1	1	1
D39V_00040_p.Thr171Ala	D39V_00040	recO	DNA recombination and repair protein RecO	0	1	0	0	0	0	0	0	0	0	0	0	0	0	0	1	1	1	0	0	0	0	0	0	0	0	0	0	1	1	1	1
D39V_00040_p.Glu182Lys	D39V_00040	recO	DNA recombination and repair protein RecO	0	1	0	0	0	0	0	0	0	0	0	0	0	0	0	1	1	1	0	0	0	0	0	0	0	0	0	0	1	1	1	1
D39V_00041_p.Gln45Pro	D39V_00041	plsX	Phosphate:acyl-ACP acyltransferase PlsX	0	1	0	0	0	0	0	0	0	0	0	0	0	0	0	1	1	1	0	0	0	0	0	0	0	0	0	0	1	1	1	1
D39V_00041_p.Ala210Gly	D39V_00041	plsX	Phosphate:acyl-ACP acyltransferase PlsX	0	1	0	0	0	0	0	0	0	0	0	0	0	0	0	1	1	1	0	0	0	0	0	0	0	0	0	0	1	1	1	1
D39V_00041_p.Arg269Ser	D39V_00041	plsX	Phosphate:acyl-ACP acyltransferase PlsX	0	1	0	0	0	0	0	0	0	0	0	0	0	0	0	1	1	1	0	0	0	0	0	0	0	0	0	0	1	1	1	1
D39V_00042_p.Asn66Ser	D39V_00042	-	Acyl carrier protein	0	1	0	0	0	0	0	0	0	0	0	0	0	0	0	1	1	1	0	0	0	0	0	0	0	0	0	0	1	1	1	1
D39V_00043_p.Pro29fs	D39V_00043	-	IS1381 transposase OrfB	0	1	0	0	0	0	0	0	0	0	0	0	0	0	0	1	1	1	0	0	0	0	0	0	0	0	0	0	1	1	1	1
n.39332TA>T	D39V_00043 | D39V_00044	- | blpK	IS1381 transposase OrfB | Bacteriocin BlpU	0	1	0	0	0	0	0	0	0	0	0	0	0	0	0	1	1	1	0	0	0	0	0	0	0	0	0	0	1	1	1	1
n.39411G>T	D39V_00043 | D39V_00044	- | blpK	IS1381 transposase OrfB | Bacteriocin BlpU	0	1	0	0	0	0	0	0	0	0	0	0	0	0	0	1	1	1	0	0	0	0	0	0	0	0	0	0	1	1	1	1
n.57055T>C	D39V_00057 | D39V_00058	purD | purE	Phosphoribosylamine--glycine ligase | N5-carboxyaminoimidazole ribonucleotide mutase	0	1	0	0	0	0	0	0	0	0	0	0	0	0	0	0	0	0	0	1	0	0	0	0	0	0	0	0	0	0	0	0
n.57111A>G	D39V_00057 | D39V_00058	purD | purE	Phosphoribosylamine--glycine ligase | N5-carboxyaminoimidazole ribonucleotide mutase	0	1	0	0	0	0	0	0	0	0	0	0	0	0	0	0	0	0	0	1	0	0	0	0	0	0	0	0	0	0	0	0
n.57149C>T	D39V_00057 | D39V_00058	purD | purE	Phosphoribosylamine--glycine ligase | N5-carboxyaminoimidazole ribonucleotide mutase	0	1	0	0	0	0	0	0	0	0	0	0	0	0	0	0	0	0	0	1	0	0	0	0	0	0	0	0	0	0	0	0
n.57183T>C	D39V_00057 | D39V_00058	purD | purE	Phosphoribosylamine--glycine ligase | N5-carboxyaminoimidazole ribonucleotide mutase	0	1	0	0	0	0	0	0	0	0	0	0	0	0	0	0	0	0	0	1	0	0	0	0	0	0	0	0	0	0	0	0
n.57251C>T	D39V_00057 | D39V_00058	purD | purE	Phosphoribosylamine--glycine ligase | N5-carboxyaminoimidazole ribonucleotide mutase	0	1	0	0	0	0	0	0	0	0	0	0	0	0	0	0	0	0	0	1	0	0	0	0	0	0	0	0	0	0	0	0
D39V_00058_p.Ala22Thr	D39V_00058	purE	N5-carboxyaminoimidazole ribonucleotide mutase	0	1	0	0	0	0	0	0	0	0	0	0	0	0	0	0	0	0	0	1	0	0	0	0	0	0	0	0	0	0	0	0
D39V_00059_p.Ser113Ala	D39V_00059	purK	N5-carboxyaminoimidazole ribonucleotide synthase	0	1	0	0	0	0	0	0	0	0	0	0	0	0	0	0	0	0	0	1	0	0	0	0	0	0	0	0	0	0	0	0
D39V_00060_p.Gln41*	D39V_00060	-	Hypothetical protein	0	1	0	0	0	0	0	0	0	0	0	0	0	0	0	0	0	0	0	1	0	0	0	0	0	0	0	0	0	0	0	0
D39V_00061_p.Asn200Asp	D39V_00061	purB	Adenylosuccinate lyase	0	1	0	0	0	0	0	0	0	0	0	0	0	0	0	0	0	0	0	1	0	0	0	0	0	0	0	0	0	0	0	0
D39V_00062_p.Asp911Glu	D39V_00062	strH	Beta-hexosaminidase StrH	0	1	0	0	0	0	0	0	0	0	0	0	1	0	0	0	0	0	0	0	0	0	0	1	1	1	0	0	0	0	0	0
n.92081GTA>ATG	D39V_00087 | D39V_00088	- | -	ABC transporter substrate-binding protein | hypothetical protein	0	1	0	1	0	0	0	0	0	0	1	1	1	0	0	0	0	0	0	0	0	0	0	1	1	1	0	0	0	0	0	0
n.93135C>T	D39V_00088 | D39V_00089	- | -	hypothetical protein | tRNA (5-methylaminomethyl-2-thiouridylate)-methyltransferase	0	1	0	1	0	0	0	0	0	0	1	1	1	0	0	0	0	0	0	0	0	0	0	1	1	1	0	0	0	0	0	0
n.93196G>A	D39V_00088 | D39V_00089	- | -	hypothetical protein | tRNA (5-methylaminomethyl-2-thiouridylate)-methyltransferase	0	1	0	1	0	0	0	0	0	0	1	1	1	0	0	0	0	0	0	0	0	0	0	1	1	1	0	0	0	0	0	0
D39V_00089_p.Gln89Arg	D39V_00089	-	tRNA (5-methylaminomethyl-2-thiouridylate)-methyltransferase	0	1	0	1	0	0	0	0	0	0	1	1	1	0	0	0	0	0	0	0	0	0	0	1	1	1	0	0	0	0	0	0
D39V_00089_p.Ser93Leu	D39V_00089	-	tRNA (5-methylaminomethyl-2-thiouridylate)-methyltransferase	0	1	0	1	0	0	0	0	0	0	1	1	1	0	0	0	0	0	0	0	0	0	0	1	1	1	0	0	0	0	0	0
D39V_00089_p.Tyr125His	D39V_00089	-	tRNA (5-methylaminomethyl-2-thiouridylate)-methyltransferase	0	1	0	1	0	0	0	0	0	0	1	1	1	0	0	0	0	0	0	0	0	0	0	1	1	1	0	0	0	0	0	0
D39V_00089_p.Ala127Thr	D39V_00089	-	tRNA (5-methylaminomethyl-2-thiouridylate)-methyltransferase	0	1	0	1	0	0	0	0	0	0	1	1	1	0	0	0	0	0	0	0	0	0	0	1	1	1	0	0	0	0	0	0
D39V_00089_p.ProValAla129AsnAlaVal	D39V_00089	-	tRNA (5-methylaminomethyl-2-thiouridylate)-methyltransferase	0	1	0	1	0	0	0	0	0	0	1	1	1	0	0	0	0	0	0	0	0	0	0	1	1	1	0	0	0	0	0	0
D39V_00089_p.Arg147His	D39V_00089	-	tRNA (5-methylaminomethyl-2-thiouridylate)-methyltransferase	0	1	0	1	0	0	0	0	0	0	1	1	1	0	0	0	0	0	0	0	0	0	0	1	1	1	0	0	0	0	0	0
D39V_00089_p.Asn149Asp	D39V_00089	-	tRNA (5-methylaminomethyl-2-thiouridylate)-methyltransferase	0	1	0	1	0	0	0	0	0	0	1	1	1	0	0	0	0	0	0	0	0	0	0	1	1	1	0	0	0	0	0	0
D39V_00089_p.Ala156Glu	D39V_00089	-	tRNA (5-methylaminomethyl-2-thiouridylate)-methyltransferase	0	1	0	1	0	0	0	0	0	0	1	1	1	0	0	0	0	0	0	0	0	0	0	1	1	1	0	0	0	0	0	0
D39V_00089_p.Lys188Gln	D39V_00089	-	tRNA (5-methylaminomethyl-2-thiouridylate)-methyltransferase	0	1	0	1	0	0	0	0	0	0	1	1	1	0	0	0	0	0	0	0	0	0	0	1	1	1	0	0	0	0	0	0
D39V_00089_p.Ile214Met	D39V_00089	-	tRNA (5-methylaminomethyl-2-thiouridylate)-methyltransferase	0	1	0	1	0	0	0	0	0	0	1	1	1	0	0	0	0	0	0	0	0	0	0	1	1	1	0	0	0	0	0	0
D39V_00089_p.Ala243Ser	D39V_00089	-	tRNA (5-methylaminomethyl-2-thiouridylate)-methyltransferase	0	1	0	1	0	0	0	0	0	0	1	1	1	0	0	0	0	0	0	0	0	0	0	1	1	1	0	0	0	0	0	0
n.94136C>A	D39V_00089 | D39V_00090	- | ptvC	tRNA (5-methylaminomethyl-2-thiouridylate)-methyltransferase | Putative membrane protein	0	1	0	1	0	0	0	0	0	0	1	1	1	0	0	0	0	0	0	0	0	0	0	1	1	1	0	0	0	0	0	0
n.94140GA>G	D39V_00089 | D39V_00090	- | ptvC	tRNA (5-methylaminomethyl-2-thiouridylate)-methyltransferase | Putative membrane protein	0	1	0	1	0	0	0	0	0	0	1	1	1	0	0	0	0	0	0	0	0	0	0	1	1	1	0	0	0	0	0	0
D39V_00090_p.Ile225Thr	D39V_00090	ptvC	Putative membrane protein	0	1	0	1	0	0	0	0	0	0	1	1	1	0	0	0	0	0	0	0	0	0	0	1	1	1	0	0	0	0	0	0
D39V_00090_p.Val223Ile	D39V_00090	ptvC	Putative membrane protein	0	1	0	1	0	0	0	0	0	0	1	1	1	0	0	0	0	0	0	0	0	0	0	1	1	1	0	0	0	0	0	0
n.101540TTAC>GTAT	D39V_00096 | D39V_00097	aatA | -	Putative UDP-GlcNAc 4,6-dehydratase AatA | Hypothetical protein	0	1	0	0	0	1	0	0	0	0	0	0	0	0	1	0	0	0	0	0	0	0	0	0	0	0	0	0	0	0	0	0
n.101551A>C	D39V_00096 | D39V_00097	aatA | -	Putative UDP-GlcNAc 4,6-dehydratase AatA | Hypothetical protein	0	1	0	0	0	1	0	0	0	0	0	0	0	0	1	0	0	0	0	0	0	0	0	0	0	0	0	0	0	0	0	0
D39V_00097_p.Ile78fs	D39V_00097	-	Hypothetical protein	0	1	0	0	0	1	0	0	0	0	0	0	0	0	1	0	0	0	0	0	0	0	0	0	0	0	0	0	0	0	0	0
D39V_00097_p.Ile76fs	D39V_00097	-	Hypothetical protein	0	1	0	0	0	1	0	0	0	0	0	0	0	0	1	0	0	0	0	0	0	0	0	0	0	0	0	0	0	0	0	0
D39V_00097_p.Ile73Val	D39V_00097	-	Hypothetical protein	0	1	0	0	0	1	0	0	0	0	0	0	0	0	1	0	0	0	0	0	0	0	0	0	0	0	0	0	0	0	0	0
D39V_00097_p.Gly24Arg	D39V_00097	-	Hypothetical protein	0	1	0	0	0	1	0	0	0	0	0	0	0	0	1	0	0	0	0	0	0	0	0	0	0	0	0	0	0	0	0	0
D39V_00097_p.Val22Ala	D39V_00097	-	Hypothetical protein	0	1	0	0	0	1	0	0	0	0	0	0	0	0	1	0	0	0	0	0	0	0	0	0	0	0	0	0	0	0	0	0
D39V_00097_p.Lys20Glu	D39V_00097	-	Hypothetical protein	0	1	0	0	0	1	0	0	0	0	0	0	0	0	1	0	0	0	0	0	0	0	0	0	0	0	0	0	0	0	0	0
D39V_00098_p.Val180Ile	D39V_00098	gph	Phosphoglycolate phosphatase	0	1	0	0	0	1	0	0	0	0	0	0	0	0	1	0	0	0	0	0	0	0	0	0	0	0	0	0	0	0	0	0
D39V_00098_p.ValProGln153AlaProGlu	D39V_00098	gph	Phosphoglycolate phosphatase	0	1	0	0	0	1	0	0	0	0	0	0	0	0	1	0	0	0	0	0	0	0	0	0	0	0	0	0	0	0	0	0
D39V_00098_p.Asn109Asp	D39V_00098	gph	Phosphoglycolate phosphatase	0	1	0	0	0	1	0	0	0	0	0	0	0	0	1	0	0	0	0	0	0	0	0	0	0	0	0	0	0	0	0	0
D39V_00100_p.Glu80Asp	D39V_00100	sdhB	L-serine dehydratase, beta subunit	0	1	0	0	0	1	0	0	0	0	0	0	0	0	1	0	0	0	0	0	0	0	0	0	0	0	0	0	0	0	0	0
n.104176G>T	D39V_00100 | D39V_00101	sdhB | -	L-serine dehydratase, beta subunit | Aggregation-promoting factor	0	1	0	0	0	1	0	0	0	0	0	0	0	0	1	0	0	0	0	0	0	0	0	0	0	0	0	0	0	0	0	0
n.104181G>A	D39V_00100 | D39V_00101	sdhB | -	L-serine dehydratase, beta subunit | Aggregation-promoting factor	0	1	0	0	0	1	0	0	0	0	0	0	0	0	1	0	0	0	0	0	0	0	0	0	0	0	0	0	0	0	0	0
n.104260T>C	D39V_00100 | D39V_00101	sdhB | -	L-serine dehydratase, beta subunit | Aggregation-promoting factor	0	1	0	0	0	1	0	0	0	0	0	0	0	0	1	0	0	0	0	0	0	0	0	0	0	0	0	0	0	0	0	0
D39V_00101_p.Ala107_Val111del	D39V_00101	-	Aggregation-promoting factor	0	1	0	0	0	1	0	0	0	0	0	0	0	0	1	0	0	0	0	0	0	0	0	0	0	0	0	0	0	0	0	0
n.108824CA>TAT	D39V_00104 | D39V_00105	- | -	ABC transporter ATP-binding protein | Amino acid ABC transporter substrate-binding/permease protein	0	1	0	0	0	0	0	0	0	0	0	0	0	0	0	0	0	0	1	0	0	0	0	0	0	0	0	0	0	0	0	0
n.108833TAG>T	D39V_00104 | D39V_00105	- | -	ABC transporter ATP-binding protein | Amino acid ABC transporter substrate-binding/permease protein	0	1	0	0	0	0	0	0	0	0	0	0	0	0	0	0	0	0	1	0	0	0	0	0	0	0	0	0	0	0	0	0
n.108841CTA>TCCTG	D39V_00104 | D39V_00105	- | -	ABC transporter ATP-binding protein | Amino acid ABC transporter substrate-binding/permease protein	0	1	0	0	0	0	0	0	0	0	0	0	0	0	0	0	0	0	1	0	0	0	0	0	0	0	0	0	0	0	0	0
n.108851T>C	D39V_00104 | D39V_00105	- | -	ABC transporter ATP-binding protein | Amino acid ABC transporter substrate-binding/permease protein	0	1	0	0	0	0	0	0	0	0	0	0	0	0	0	0	0	0	1	0	0	0	0	0	0	0	0	0	0	0	0	0
n.108857C>T	D39V_00104 | D39V_00105	- | -	ABC transporter ATP-binding protein | Amino acid ABC transporter substrate-binding/permease protein	0	1	0	0	0	0	0	0	0	0	0	0	0	0	0	0	0	0	1	0	0	0	0	0	0	0	0	0	0	0	0	0
n.108868TTTTTT>AAAATA	D39V_00104 | D39V_00105	- | -	ABC transporter ATP-binding protein | Amino acid ABC transporter substrate-binding/permease protein	0	1	0	0	0	0	0	0	0	0	0	0	0	0	0	0	0	0	1	0	0	0	0	0	0	0	0	0	0	0	0	0
n.108942A>G	D39V_00104 | D39V_00105	- | -	ABC transporter ATP-binding protein | Amino acid ABC transporter substrate-binding/permease protein	0	1	0	0	0	0	0	0	0	0	0	0	0	0	0	0	0	0	1	0	0	0	0	0	0	0	0	0	0	0	0	0
D39V_00106_p.His75Leu	D39V_00106	argG	Argininosuccinate synthase	0	1	0	0	0	0	0	0	0	0	0	0	0	0	0	0	0	0	1	0	0	0	0	0	0	0	0	0	0	0	0	0
D39V_00106_p.Ile107Thr	D39V_00106	argG	Argininosuccinate synthase	0	1	0	0	0	0	0	0	0	0	0	0	0	0	0	0	0	0	1	0	0	0	0	0	0	0	0	0	0	0	0	0
D39V_00106_p.Ser355Asn	D39V_00106	argG	Argininosuccinate synthase	0	1	0	0	0	0	0	0	0	0	0	0	0	0	0	0	0	0	1	0	0	0	0	0	0	0	0	0	0	0	0	0
D39V_00106_p.Phe371Val	D39V_00106	argG	Argininosuccinate synthase	0	1	0	0	0	0	0	0	0	0	0	0	0	0	0	0	0	0	1	0	0	0	0	0	0	0	0	0	0	0	0	0
n.113768T>C	D39V_00108 | D39V_00109	- | -	Hypothetical protein | hypothetical protein	0	1	0	0	0	0	0	0	0	0	0	0	0	0	0	0	0	0	0	0	0	0	0	0	0	0	1	0	0	0	0	0
n.113985T>G	D39V_00108 | D39V_00109	- | -	Hypothetical protein | hypothetical protein	0	1	0	0	0	0	0	0	0	0	0	0	0	0	0	0	0	0	0	0	0	0	0	0	0	0	1	0	0	0	0	0
D39V_00109_p.Ter74Leuext*?	D39V_00109	-	hypothetical protein	0	1	0	0	0	0	0	0	0	0	0	0	0	0	0	0	0	0	0	0	0	0	0	0	0	0	1	0	0	0	0	0
D39V_00110_p.Thr194Ile	D39V_00110	comA_2	Competence-stimulating peptide ABC transporter ATP-binding protein ComA	0	1	0	0	0	0	0	0	0	0	0	0	0	0	0	0	0	0	0	0	0	0	0	0	0	0	1	0	0	0	0	0
D39V_00110_p.Asn405Asp	D39V_00110	comA_2	Competence-stimulating peptide ABC transporter ATP-binding protein ComA	0	1	0	0	0	0	0	0	0	0	0	0	0	0	0	0	0	0	0	0	0	0	0	0	0	0	1	0	0	0	0	0
D39V_00110_p.Asn440Ser	D39V_00110	comA_2	Competence-stimulating peptide ABC transporter ATP-binding protein ComA	0	1	0	0	0	0	0	0	0	0	0	0	0	0	0	0	0	0	0	0	0	0	0	0	0	0	1	0	0	0	0	0
D39V_00110_p.Cys445Arg	D39V_00110	comA_2	Competence-stimulating peptide ABC transporter ATP-binding protein ComA	0	1	0	0	0	0	0	0	0	0	0	0	0	0	0	0	0	0	0	0	0	0	0	0	0	0	1	0	0	0	0	0
D39V_00110_p.Ala448Glu	D39V_00110	comA_2	Competence-stimulating peptide ABC transporter ATP-binding protein ComA	0	1	0	0	0	0	0	0	0	0	0	0	0	0	0	0	0	0	0	0	0	0	0	0	0	0	1	0	0	0	0	0
D39V_00110_p.Met571Ile	D39V_00110	comA_2	Competence-stimulating peptide ABC transporter ATP-binding protein ComA	0	1	0	0	0	0	0	0	0	0	0	0	0	0	0	0	0	0	0	0	0	0	0	0	0	0	1	0	0	0	0	0
D39V_00110_p.Thr638Ile	D39V_00110	comA_2	Competence-stimulating peptide ABC transporter ATP-binding protein ComA	0	1	0	0	0	0	0	0	0	0	0	0	0	0	0	0	0	0	0	0	0	0	0	0	0	0	1	0	0	0	0	0
D39V_00111_p.Arg36Lys	D39V_00111	-	Hypothetical protein	0	1	0	0	0	0	0	0	0	0	0	0	0	0	0	0	0	0	0	0	0	0	0	0	0	0	1	0	0	0	0	0
D39V_00111_p.Ile150Arg	D39V_00111	-	Hypothetical protein	0	1	0	0	0	0	0	0	0	0	0	0	0	0	0	0	0	0	0	0	0	0	0	0	0	0	1	0	0	0	0	0
D39V_00112_p.Ser69Gly	D39V_00112	-	HlyD family secretion protein	0	1	0	0	0	0	0	0	0	0	0	0	0	0	0	0	0	0	0	0	0	0	0	0	0	0	1	0	0	0	0	0
D39V_00112_p.Val110Glu	D39V_00112	-	HlyD family secretion protein	0	1	0	0	0	0	0	0	0	0	0	1	0	0	0	0	0	0	0	0	0	0	0	0	0	0	1	0	0	0	0	0
D39V_00112_p.ArgMet132HisLeu	D39V_00112	-	HlyD family secretion protein	0	1	0	0	0	0	0	0	0	0	0	1	0	0	0	0	0	0	0	0	0	0	0	0	0	0	1	0	0	0	0	0
D39V_00112_p.Thr190Ala	D39V_00112	-	HlyD family secretion protein	0	1	0	0	0	0	0	0	0	0	0	1	0	0	0	0	0	0	0	0	0	0	0	0	0	0	0	0	0	0	0	0
D39V_00112_p.Ile196Leu	D39V_00112	-	HlyD family secretion protein	0	1	0	0	0	0	0	0	0	0	0	1	0	0	0	0	0	0	0	0	0	0	0	0	0	0	0	0	0	0	0	0
D39V_00112_p.Leu224Ser	D39V_00112	-	HlyD family secretion protein	0	1	0	0	0	0	0	0	0	0	0	1	0	0	0	0	0	0	0	0	0	0	0	0	0	0	0	0	0	0	0	0
D39V_00112_p.Asp260Asn	D39V_00112	-	HlyD family secretion protein	0	1	0	0	0	0	0	0	0	0	0	1	0	0	0	0	0	0	0	0	0	0	0	0	0	0	0	0	0	0	0	0
D39V_00112_p.Val273Ile	D39V_00112	-	HlyD family secretion protein	0	1	0	0	0	0	0	0	0	0	0	1	0	0	0	0	0	0	0	0	0	0	0	0	0	0	0	0	0	0	0	0
D39V_00112_p.Val362Ala	D39V_00112	-	HlyD family secretion protein	0	1	0	0	0	0	0	0	0	0	0	1	0	0	0	0	0	0	0	0	0	0	0	0	0	0	0	0	0	0	0	0
n.119180T>C	D39V_00113 | D39V_00114	- | -	Hypothetical protein | Hypothetical protein	0	1	0	0	0	0	0	0	0	0	0	0	0	0	0	0	0	0	1	0	0	0	0	0	0	0	0	0	0	0	0	0
n.119199G>A	D39V_00113 | D39V_00114	- | -	Hypothetical protein | Hypothetical protein	0	1	0	0	0	0	0	0	0	0	0	0	0	0	0	0	0	0	1	0	0	0	0	0	0	0	0	0	0	0	0	0
D39V_00114_p.Ser51Leu	D39V_00114	-	Hypothetical protein	0	1	0	0	0	0	0	0	0	0	0	1	0	0	0	0	0	0	0	0	0	0	0	0	0	0	0	0	0	0	0	0
n.120108C>T	D39V_00114 | D39V_00115	- | -	Hypothetical protein | Hypothetical protein	0	1	0	0	0	0	0	0	0	0	0	1	0	0	0	0	0	0	0	0	0	0	0	0	0	0	0	0	0	0	0	0
n.120116G>C	D39V_00114 | D39V_00115	- | -	Hypothetical protein | Hypothetical protein	0	1	0	0	0	0	0	0	0	0	0	1	0	0	0	0	0	0	0	0	0	0	0	0	0	0	0	0	0	0	0	0
n.120802T>C	D39V_00115 | D39V_00116	- | -	Hypothetical protein | Hypothetical protein	0	1	0	0	0	0	0	0	0	0	0	1	0	0	0	0	0	0	0	0	0	0	0	0	0	0	0	0	0	0	0	0
n.120825GTGAG>ATGAA	D39V_00115 | D39V_00116	- | -	Hypothetical protein | Hypothetical protein	0	1	0	0	0	0	0	0	0	0	0	1	0	0	0	0	0	0	0	0	0	0	0	0	0	0	0	0	0	0	0	0
n.120841C>T	D39V_00115 | D39V_00116	- | -	Hypothetical protein | Hypothetical protein	0	1	0	0	0	0	0	0	0	0	0	1	0	0	0	0	0	0	0	0	0	0	0	0	0	0	0	0	0	0	0	0
n.120848TC>T	D39V_00115 | D39V_00116	- | -	Hypothetical protein | Hypothetical protein	0	1	0	0	0	0	0	0	0	0	0	1	0	0	0	0	0	0	0	0	0	0	0	0	0	0	0	0	0	0	0	0
n.120882T>C	D39V_00115 | D39V_00116	- | -	Hypothetical protein | Hypothetical protein	0	1	0	0	0	0	0	0	0	0	0	1	0	0	0	0	0	0	0	0	0	0	0	0	0	0	0	0	0	0	0	0
n.120938A>G	D39V_00115 | D39V_00116	- | -	Hypothetical protein | Hypothetical protein	0	1	0	0	0	0	0	0	0	0	0	1	0	0	0	0	0	0	0	0	0	0	0	0	0	0	0	0	0	0	0	0
n.120959T>G	D39V_00115 | D39V_00116	- | -	Hypothetical protein | Hypothetical protein	0	1	0	0	0	0	0	0	0	0	0	1	0	0	0	0	0	0	0	0	0	0	0	0	0	0	0	0	0	0	0	0
n.121439G>A	D39V_00116 | D39V_00117	- | -	Hypothetical protein | Hypothetical protein	0	1	0	0	1	0	0	0	0	0	0	1	0	1	0	0	0	0	0	0	0	0	0	0	0	0	1	1	0	0	0	0
n.121491A>G	D39V_00116 | D39V_00117	- | -	Hypothetical protein | Hypothetical protein	0	1	0	0	1	0	0	0	0	0	0	1	0	1	0	0	0	0	0	0	0	0	0	0	0	0	1	1	0	0	0	0
n.121505C>T	D39V_00116 | D39V_00117	- | -	Hypothetical protein | Hypothetical protein	0	1	0	0	1	0	0	0	0	0	0	1	0	1	0	0	0	0	0	0	0	0	0	0	0	0	1	1	0	0	0	0
D39V_00117_p.Ala127Ser	D39V_00117	-	Hypothetical protein	0	1	0	0	1	0	0	0	0	0	0	1	0	1	0	0	0	0	0	0	0	0	0	0	0	0	1	1	0	0	0	0
n.122788A>G	D39V_00117 | D39V_00118	- | -	Hypothetical protein | Hypothetical protein	0	1	0	0	1	0	0	0	0	0	0	1	0	1	0	0	0	0	0	0	0	0	0	0	0	0	1	1	0	0	0	0
n.122837C>T	D39V_00117 | D39V_00118	- | -	Hypothetical protein | Hypothetical protein	0	1	0	0	1	0	0	0	0	0	0	1	0	1	0	0	0	0	0	0	0	0	0	0	0	0	1	1	0	0	0	0
n.122910T>TA	D39V_00117 | D39V_00118	- | -	Hypothetical protein | Hypothetical protein	0	1	0	0	1	0	0	0	0	0	0	1	0	1	0	0	0	0	0	0	0	0	0	0	0	0	1	1	0	0	0	0
D39V_00118_p.Ser151Leu	D39V_00118	-	Hypothetical protein	0	1	0	0	1	0	0	0	0	0	0	0	0	1	0	0	0	0	0	0	0	0	0	0	0	0	1	1	0	0	0	0
D39V_00118_p.Met316Ile	D39V_00118	-	Hypothetical protein	0	1	0	0	1	0	0	0	0	0	0	0	0	1	0	0	0	0	0	0	0	0	0	0	0	0	1	1	0	0	0	0
n.123893C>T	D39V_00118 | D39V_00119	- | -	Hypothetical protein | Hypothetical protein	0	1	0	0	1	0	0	0	0	0	0	0	0	1	0	0	0	0	0	0	0	0	0	0	0	0	1	1	0	0	0	0
D39V_00119_p.Leu27Pro	D39V_00119	-	Hypothetical protein	0	1	0	0	1	0	0	0	0	0	0	0	0	1	0	0	0	0	0	0	0	0	0	0	0	0	1	1	0	0	0	0
D39V_00119_p.Gly61Arg	D39V_00119	-	Hypothetical protein	0	1	0	0	1	0	0	0	0	0	0	0	0	1	0	0	0	0	0	0	0	0	0	0	0	0	1	1	0	0	0	0
D39V_00119_p.Ser89Pro	D39V_00119	-	Hypothetical protein	0	1	0	0	1	0	0	0	0	0	0	0	0	1	0	0	0	0	0	0	0	0	0	0	0	0	1	1	0	0	0	0
n.124769G>T	D39V_00119 | D39V_00120	- | -	Hypothetical protein | Hypothetical protein	0	1	0	0	1	0	0	0	0	0	0	0	0	1	0	0	0	0	0	0	0	0	0	0	0	0	1	1	0	0	0	0
n.124805A>G	D39V_00119 | D39V_00120	- | -	Hypothetical protein | Hypothetical protein	0	1	0	0	1	0	0	0	0	0	0	0	0	1	0	0	0	0	0	0	0	0	0	0	0	0	1	1	0	0	0	0
D39V_00120_p.Ile7Val	D39V_00120	-	Hypothetical protein	0	1	0	0	1	0	0	0	0	0	0	0	0	1	0	0	0	0	0	0	0	0	0	0	0	0	1	1	0	0	0	0
D39V_00120_p.PheVal47CysSer	D39V_00120	-	Hypothetical protein	0	1	0	0	1	0	0	0	0	0	0	0	0	1	0	0	0	0	0	0	0	0	0	0	0	0	1	1	0	0	0	0
D39V_00120_p.Ala70Gly	D39V_00120	-	Hypothetical protein	0	1	0	0	1	0	0	0	0	0	0	0	0	1	0	0	0	0	0	0	0	0	0	0	0	0	1	1	0	0	0	0
D39V_00120_p.Thr73Lys	D39V_00120	-	Hypothetical protein	0	1	0	0	1	0	0	0	0	0	0	0	0	1	0	0	0	0	0	0	0	0	0	0	0	0	1	1	0	0	0	0
D39V_00120_p.Ser160Asn	D39V_00120	-	Hypothetical protein	0	1	0	0	1	0	0	0	0	0	0	0	0	1	0	0	0	0	0	0	0	0	0	0	0	0	1	1	0	0	0	0
D39V_00120_p.Glu184Asp	D39V_00120	-	Hypothetical protein	0	1	0	0	1	0	0	0	0	0	0	0	0	1	0	0	0	0	0	0	0	0	0	0	0	0	1	1	0	0	0	0
D39V_00120_p.Lys216Ser	D39V_00120	-	Hypothetical protein	0	1	0	0	1	0	0	0	0	0	0	0	0	1	0	0	0	0	0	0	0	0	0	0	0	0	1	1	0	0	0	0
D39V_00120_p.SerAsn247GlnGlu	D39V_00120	-	Hypothetical protein	0	1	0	0	1	0	0	0	0	0	0	0	0	1	0	0	0	0	0	0	0	0	0	0	0	0	1	1	0	0	0	0
D39V_00120_p.His256Gln	D39V_00120	-	Hypothetical protein	0	1	0	0	1	0	0	0	0	0	0	0	0	1	0	0	0	0	0	0	0	0	0	0	0	0	1	1	0	0	0	0
n.125755A>G	D39V_00120 | D39V_00121	- | -	Hypothetical protein | Hypothetical protein	0	1	0	0	1	0	0	0	0	0	0	0	0	1	0	0	0	0	0	0	0	0	0	0	0	0	1	1	0	0	0	0
n.125804AA>TT	D39V_00120 | D39V_00121	- | -	Hypothetical protein | Hypothetical protein	0	1	0	0	1	0	0	0	0	0	0	0	0	1	0	0	0	0	0	0	0	0	0	0	0	0	1	1	0	0	0	0
D39V_00121_p.Glu2Asp	D39V_00121	-	Hypothetical protein	0	1	0	0	1	0	0	0	0	0	0	0	0	1	0	0	0	0	0	0	0	0	0	0	0	0	1	1	0	0	0	0
D39V_00121_p.Val36Ala	D39V_00121	-	Hypothetical protein	0	1	0	0	1	0	0	0	0	0	0	0	0	1	0	0	0	0	0	0	0	0	0	0	0	0	1	1	0	0	0	0
D39V_00121_p.Ile44Thr	D39V_00121	-	Hypothetical protein	0	1	0	0	1	0	0	0	0	0	0	0	0	1	0	0	0	0	0	0	0	0	0	0	0	0	1	1	0	0	0	0
D39V_00122_p.AsnPro24ArgAla	D39V_00122	-	Hypothetical protein	0	1	0	0	1	0	0	0	0	0	0	0	0	1	0	0	0	0	0	0	0	0	0	0	0	0	1	1	0	0	0	0
D39V_00125_p.Ala559Ser	D39V_00125	pspA_1	Surface protein PspA precursor	0	1	0	0	0	0	0	0	0	0	0	0	0	0	0	0	1	0	0	0	0	0	0	0	0	0	0	0	0	0	0	1
n.130687G>T	D39V_00125 | D39V_00126	pspA_1 | mnmA	Surface protein PspA precursor | tRNA-specific 2-thiouridylase MnmA	0	1	0	0	0	0	0	0	0	0	0	0	0	0	0	0	1	0	0	0	0	0	0	0	0	0	0	0	0	0	0	1
n.130745G>A	D39V_00125 | D39V_00126	pspA_1 | mnmA	Surface protein PspA precursor | tRNA-specific 2-thiouridylase MnmA	0	1	0	0	0	0	0	0	0	0	0	0	0	0	0	0	1	0	0	0	0	0	0	0	0	0	0	0	0	0	0	1
D39V_00126_p.Lys175Glu	D39V_00126	mnmA	tRNA-specific 2-thiouridylase MnmA	0	1	0	0	0	0	0	0	0	0	0	0	0	0	0	0	1	0	0	0	0	0	0	0	0	0	0	0	0	0	0	1
D39V_00126_p.Lys181Arg	D39V_00126	mnmA	tRNA-specific 2-thiouridylase MnmA	0	1	0	0	0	0	0	0	0	0	0	0	0	0	0	0	1	0	0	0	0	0	0	0	0	0	0	0	0	0	0	1
D39V_00127_p.Lys50Ser	D39V_00127	-	MutT/Nudix family protein	0	1	0	0	0	0	0	0	1	0	0	0	0	0	0	0	0	0	0	0	1	1	1	0	0	0	0	0	0	0	0	0
D39V_00127_p.Arg60Lys	D39V_00127	-	MutT/Nudix family protein	0	1	0	0	0	0	0	0	1	0	0	0	0	0	0	0	0	0	0	0	1	1	1	0	0	0	0	0	0	0	0	0
D39V_00127_p.Val82Gln	D39V_00127	-	MutT/Nudix family protein	0	1	0	0	0	0	0	0	1	0	0	0	0	0	0	0	0	0	0	0	1	1	1	0	0	0	0	0	0	0	0	0
D39V_00127_p.Ser112Arg	D39V_00127	-	MutT/Nudix family protein	0	1	0	0	0	0	0	0	1	0	0	0	0	0	0	0	0	0	0	0	1	1	1	0	0	0	0	0	0	0	0	0
D39V_00127_p.Glu141Lys	D39V_00127	-	MutT/Nudix family protein	0	1	0	0	0	0	0	0	1	0	0	0	0	0	0	0	0	0	0	0	1	1	1	0	0	0	0	0	0	0	0	0
D39V_00127_p.Glu151Lys	D39V_00127	-	MutT/Nudix family protein	0	1	0	0	0	0	0	0	1	0	0	0	0	0	0	0	0	0	0	0	1	1	1	0	0	0	0	0	0	0	0	0
n.132798C>T	D39V_00127 | D39V_00128	- | mnmG	MutT/Nudix family protein | tRNA uridine 5-carboxymethylaminomethyl modification enzyme MnmG	0	1	0	0	0	0	0	0	1	0	0	0	0	0	0	0	0	0	0	0	1	1	1	0	0	0	0	0	0	0	0	0
D39V_00128_p.Ile2Thr	D39V_00128	mnmG	tRNA uridine 5-carboxymethylaminomethyl modification enzyme MnmG	0	1	0	0	0	0	0	0	1	0	0	0	0	0	0	0	0	0	0	0	1	1	1	0	0	0	0	0	0	0	0	0
D39V_00128_p.Ala137Val	D39V_00128	mnmG	tRNA uridine 5-carboxymethylaminomethyl modification enzyme MnmG	0	1	0	0	0	0	0	0	1	0	0	0	0	0	0	0	0	0	0	0	1	1	1	0	0	0	0	0	0	0	0	0
n.137409T>A	D39V_00131 | D39V_00132	- | cibB	Hypothetical protein | Two-peptide bacteriocin peptide CibB	0	1	0	0	0	0	0	1	0	0	0	0	0	0	0	0	0	0	0	0	0	0	0	0	0	0	0	0	0	0	0	0
n.137417G>T	D39V_00131 | D39V_00132	- | cibB	Hypothetical protein | Two-peptide bacteriocin peptide CibB	0	1	0	0	0	0	0	1	0	0	0	0	0	0	0	0	0	0	0	0	0	0	0	0	0	0	0	0	0	0	0	0
n.137510T>C	D39V_00131 | D39V_00132	- | cibB	Hypothetical protein | Two-peptide bacteriocin peptide CibB	0	1	0	0	0	0	0	1	0	0	0	0	0	0	0	0	0	0	0	0	0	0	0	0	0	0	0	0	0	0	0	0
n.137535A>G	D39V_00131 | D39V_00132	- | cibB	Hypothetical protein | Two-peptide bacteriocin peptide CibB	0	1	0	0	0	0	0	1	0	0	0	0	0	0	0	0	0	0	0	0	0	0	0	0	0	0	0	0	0	0	0	0
n.137612C>A	D39V_00131 | D39V_00132	- | cibB	Hypothetical protein | Two-peptide bacteriocin peptide CibB	0	1	0	0	0	0	0	1	0	0	0	0	0	0	0	0	0	0	0	0	0	0	0	0	0	0	0	0	0	0	0	0
n.137617C>T	D39V_00131 | D39V_00132	- | cibB	Hypothetical protein | Two-peptide bacteriocin peptide CibB	0	1	0	0	0	0	0	1	0	0	0	0	0	0	0	0	0	0	0	0	0	0	0	0	0	0	0	0	0	0	0	0
n.137735A>G	D39V_00131 | D39V_00132	- | cibB	Hypothetical protein | Two-peptide bacteriocin peptide CibB	0	1	0	0	0	0	0	1	0	0	0	0	0	0	0	0	0	0	0	0	0	0	0	0	0	0	0	0	0	0	0	0
D39V_00132_p.Tyr8Cys	D39V_00132	cibB	Two-peptide bacteriocin peptide CibB	0	1	0	0	0	0	0	1	0	0	0	0	0	0	0	0	0	0	0	0	0	0	0	0	0	0	0	0	0	0	0	0
D39V_00132_p.Asn4Asp	D39V_00132	cibB	Two-peptide bacteriocin peptide CibB	0	1	0	0	0	0	0	1	0	0	0	0	0	0	0	0	0	0	0	0	0	0	0	0	0	0	0	0	0	0	0	0
D39V_00134_p.Asp56Asn	D39V_00134	-	tRNA threonylcarbamoyladenosine biosynthesis protein TsaB	0	1	0	0	0	0	0	1	0	0	0	0	0	0	0	0	0	0	0	0	0	0	0	0	0	0	0	0	0	0	0	0
D39V_00134_p.IlePro109ValSer	D39V_00134	-	tRNA threonylcarbamoyladenosine biosynthesis protein TsaB	0	1	0	0	0	0	0	1	0	0	0	0	0	0	0	0	0	0	0	0	0	0	0	0	0	0	0	0	0	0	0	0
D39V_00134_p.Ala121Val	D39V_00134	-	tRNA threonylcarbamoyladenosine biosynthesis protein TsaB	0	1	0	0	0	0	0	1	0	0	0	0	0	0	0	0	0	0	0	0	0	0	0	0	0	0	0	0	0	0	0	0
D39V_00134_p.Ala132Pro	D39V_00134	-	tRNA threonylcarbamoyladenosine biosynthesis protein TsaB	0	1	0	0	0	0	0	1	0	0	0	0	0	0	0	0	0	0	0	0	0	0	0	0	0	0	0	0	0	0	0	0
D39V_00134_p.LysHis166GluTyr	D39V_00134	-	tRNA threonylcarbamoyladenosine biosynthesis protein TsaB	0	1	0	0	0	0	0	1	0	0	0	0	0	0	0	0	0	0	0	0	0	0	0	0	0	0	0	0	0	0	0	0
D39V_00134_p.AspTyr172AsnPhe	D39V_00134	-	tRNA threonylcarbamoyladenosine biosynthesis protein TsaB	0	1	0	0	0	0	0	1	0	0	0	0	0	0	0	0	0	0	0	0	0	0	0	0	0	0	0	0	0	0	0	0
D39V_00134_p.Leu186Trp	D39V_00134	-	tRNA threonylcarbamoyladenosine biosynthesis protein TsaB	0	1	0	0	0	0	0	1	0	0	0	0	0	0	0	0	0	0	0	0	0	0	0	0	0	0	0	0	0	0	0	0
D39V_00135_p.Asp16Ala	D39V_00135	rimI	Ribosomal-protein-S18p-alanine acetyltransferase	0	1	0	0	0	0	0	1	0	0	0	0	0	0	0	0	0	0	0	0	0	0	0	0	0	0	0	0	0	0	0	0
D39V_00135_p.Met21Ile	D39V_00135	rimI	Ribosomal-protein-S18p-alanine acetyltransferase	0	1	0	0	0	0	0	1	0	0	0	0	0	0	0	0	0	0	0	0	0	0	0	0	0	0	0	0	0	0	0	0
D39V_00135_p.Pro26Leu	D39V_00135	rimI	Ribosomal-protein-S18p-alanine acetyltransferase	0	1	0	0	0	0	0	1	0	0	0	0	0	0	0	0	0	0	0	0	0	0	0	0	0	0	0	0	0	0	0	0
D39V_00135_p.Thr60Ala	D39V_00135	rimI	Ribosomal-protein-S18p-alanine acetyltransferase	0	1	0	0	0	0	0	1	0	0	0	0	0	0	0	0	0	0	0	0	0	0	0	0	0	0	0	0	0	0	0	0
D39V_00135_p.Thr64Asn	D39V_00135	rimI	Ribosomal-protein-S18p-alanine acetyltransferase	0	1	0	0	0	0	0	1	0	0	0	0	0	0	0	0	0	0	0	0	0	0	0	0	0	0	0	0	0	0	0	0
D39V_00135_p.Gln104Lys	D39V_00135	rimI	Ribosomal-protein-S18p-alanine acetyltransferase	0	1	0	0	0	0	0	1	0	0	0	0	0	0	0	0	0	0	0	0	0	0	0	0	0	0	0	0	0	0	0	0
D39V_00136_p.His223Tyr	D39V_00136	tsaD	N(6)-L-threonylcarbamoyladenine synthase TsaD	0	1	0	0	0	0	0	1	0	0	0	0	0	0	0	0	0	0	0	0	0	0	0	0	0	0	0	0	0	0	0	0
D39V_00136_p.Thr284Ala	D39V_00136	tsaD	N(6)-L-threonylcarbamoyladenine synthase TsaD	0	1	0	0	0	0	0	1	0	0	0	0	0	0	0	0	0	0	0	0	0	0	0	0	0	0	0	0	0	0	0	0
D39V_00136_p.Asn290Lys	D39V_00136	tsaD	N(6)-L-threonylcarbamoyladenine synthase TsaD	0	1	0	0	0	0	0	1	0	0	0	0	0	0	0	0	0	0	0	0	0	0	0	0	0	0	0	0	0	0	0	0
D39V_00136_p.AsnLeu321GlyTrp	D39V_00136	tsaD	N(6)-L-threonylcarbamoyladenine synthase TsaD	0	1	0	0	0	0	0	1	0	0	0	0	0	0	0	0	0	0	0	0	0	0	0	0	0	0	0	0	0	0	0	0
D39V_00137_p.Val92Ile	D39V_00137	-	IS1167 transposase Orf2	0	1	0	0	0	0	0	1	0	0	0	0	0	0	0	0	0	0	0	0	0	0	0	0	0	0	0	0	0	0	0	0
D39V_00137_p.Tyr22His	D39V_00137	-	IS1167 transposase Orf2	0	1	0	0	0	0	0	1	0	0	0	0	0	0	0	0	0	0	0	0	0	0	0	0	0	0	0	0	0	0	0	0
D39V_00138_p.Arg138Ser	D39V_00138	-	hypothetical protein	0	1	0	0	0	0	0	1	0	0	0	0	0	0	0	0	0	0	0	0	0	0	0	0	0	0	0	0	0	0	0	0
D39V_00138_p.Ala137Thr	D39V_00138	-	hypothetical protein	0	1	0	0	0	0	0	1	0	0	0	0	0	0	0	0	0	0	0	0	0	0	0	0	0	0	0	0	0	0	0	0
D39V_00139_p.Asp138fs	D39V_00139	-	IS1167 transposase Orf1	0	1	0	0	0	0	0	1	0	0	0	0	0	0	0	0	0	0	0	0	0	0	0	0	0	0	0	0	0	0	0	0
D39V_00139_p.Val15Gly	D39V_00139	-	IS1167 transposase Orf1	0	1	0	0	0	0	0	1	1	0	0	0	0	0	0	0	0	0	0	0	1	1	1	0	0	0	0	0	0	0	0	0
n.141846C>CT	D39V_00139 | D39V_00140	- | epsF	IS1167 transposase Orf1 | Exopolysaccharide biosynthesis glycosyltransferase EpsF	0	1	0	0	0	0	0	1	1	0	0	0	0	0	0	0	0	0	0	0	1	1	1	0	0	0	0	0	0	0	0	0
n.141917G>A	D39V_00139 | D39V_00140	- | epsF	IS1167 transposase Orf1 | Exopolysaccharide biosynthesis glycosyltransferase EpsF	0	1	0	0	0	0	0	1	1	0	0	0	0	0	0	0	0	0	0	0	1	1	1	0	0	0	0	0	0	0	0	0
n.141929C>A	D39V_00139 | D39V_00140	- | epsF	IS1167 transposase Orf1 | Exopolysaccharide biosynthesis glycosyltransferase EpsF	0	1	0	0	0	0	0	1	1	0	0	0	0	0	0	0	0	0	0	0	1	1	1	0	0	0	0	0	0	0	0	0
n.142151G>A	D39V_00139 | D39V_00140	- | epsF	IS1167 transposase Orf1 | Exopolysaccharide biosynthesis glycosyltransferase EpsF	0	1	0	0	0	0	0	1	1	0	0	0	0	0	0	0	0	0	0	0	1	1	1	0	0	0	0	0	0	0	0	0
n.142259A>G	D39V_00139 | D39V_00140	- | epsF	IS1167 transposase Orf1 | Exopolysaccharide biosynthesis glycosyltransferase EpsF	0	1	0	0	0	0	0	1	1	0	0	0	0	0	0	0	0	0	0	0	1	1	1	0	0	0	0	0	0	0	0	0
n.142309G>T	D39V_00139 | D39V_00140	- | epsF	IS1167 transposase Orf1 | Exopolysaccharide biosynthesis glycosyltransferase EpsF	0	1	0	0	0	0	0	1	1	0	0	0	0	0	0	0	0	0	0	0	1	1	1	0	0	0	0	0	0	0	0	0
n.142843G>A	D39V_00139 | D39V_00140	- | epsF	IS1167 transposase Orf1 | Exopolysaccharide biosynthesis glycosyltransferase EpsF	0	1	0	0	0	0	0	1	1	0	0	0	0	0	0	0	0	0	0	0	1	1	1	0	0	0	0	0	0	0	0	0
n.142854A>G	D39V_00139 | D39V_00140	- | epsF	IS1167 transposase Orf1 | Exopolysaccharide biosynthesis glycosyltransferase EpsF	0	1	0	0	0	0	0	1	1	0	0	0	0	0	0	0	0	0	0	0	1	1	1	0	0	0	0	0	0	0	0	0
n.142950T>G	D39V_00139 | D39V_00140	- | epsF	IS1167 transposase Orf1 | Exopolysaccharide biosynthesis glycosyltransferase EpsF	0	1	0	0	0	0	0	1	1	0	0	0	0	0	0	0	0	0	0	0	1	1	1	0	0	0	0	0	0	0	0	0
D39V_00140_p.Ser56Phe	D39V_00140	epsF	Exopolysaccharide biosynthesis glycosyltransferase EpsF	0	1	0	0	0	0	0	1	1	0	0	0	0	0	0	0	0	0	0	0	1	1	1	0	0	0	0	0	0	0	0	0
D39V_00140_p.Gln107*	D39V_00140	epsF	Exopolysaccharide biosynthesis glycosyltransferase EpsF	0	1	0	0	0	0	0	1	0	0	0	0	0	0	0	0	0	0	0	0	0	0	0	0	0	0	0	0	0	0	0	0
D39V_00140_p.Asn184fs	D39V_00140	epsF	Exopolysaccharide biosynthesis glycosyltransferase EpsF	0	1	0	0	0	0	0	1	0	0	0	0	0	0	0	0	0	0	0	0	0	0	0	0	0	0	0	0	0	0	0	0
D39V_00140_p.Asp202Asn	D39V_00140	epsF	Exopolysaccharide biosynthesis glycosyltransferase EpsF	0	1	0	0	0	0	0	1	0	0	0	0	0	0	0	0	0	0	0	0	0	0	0	0	0	0	0	0	0	0	0	0
D39V_00140_p.Ser319Pro	D39V_00140	epsF	Exopolysaccharide biosynthesis glycosyltransferase EpsF	0	1	0	0	0	0	0	1	0	0	0	0	0	0	0	0	0	0	0	0	0	0	0	0	0	0	0	0	0	0	0	0
D39V_00140_p.Val325Ile	D39V_00140	epsF	Exopolysaccharide biosynthesis glycosyltransferase EpsF	0	1	0	0	0	0	0	1	0	0	0	0	0	0	0	0	0	0	0	0	0	0	0	0	0	0	0	0	0	0	0	0
D39V_00142_p.Lys319Asn	D39V_00142	-	ABC transporter ATP-binding protein	0	1	0	0	0	0	0	0	0	0	0	1	0	0	0	0	0	0	0	0	0	0	0	0	0	0	0	0	0	0	0	0
D39V_00142_p.Lys481Arg	D39V_00142	-	ABC transporter ATP-binding protein	0	1	0	0	0	0	0	0	0	0	0	1	0	0	0	0	0	0	0	0	0	0	0	0	0	0	0	0	0	0	0	0
n.170568A>G	D39V_00167 | D39V_00168	hexB | ribH	DNA mismatch repair protein HexB | 6,7-dimethyl-8-ribityllumazine synthase RibH	0	1	0	0	0	1	0	0	0	0	0	0	0	0	1	0	0	0	0	0	0	0	0	0	0	0	0	0	0	0	0	0
n.170575T>G	D39V_00167 | D39V_00168	hexB | ribH	DNA mismatch repair protein HexB | 6,7-dimethyl-8-ribityllumazine synthase RibH	0	1	0	0	0	1	0	0	0	0	0	0	0	0	1	0	0	0	0	0	0	0	0	0	0	0	0	0	0	0	0	0
D39V_00169_p.Lys331Glu	D39V_00169	ribB	Bifunctional 3,4-dihydroxy-2-butanone 4-phosphate synthase/GTP cyclohydrolase II RibB	0	1	0	0	0	1	0	0	0	0	0	0	0	0	1	0	0	0	0	0	0	0	0	0	0	0	0	0	0	0	0	0
n.172481A>G	D39V_00169 | D39V_00170	ribB | ribE	Bifunctional 3,4-dihydroxy-2-butanone 4-phosphate synthase/GTP cyclohydrolase II RibB | Riboflavin synthase RibE	0	1	0	0	0	1	0	0	0	0	0	0	0	0	1	0	0	0	0	0	0	0	0	0	0	0	0	0	0	0	0	0
D39V_00170_p.Ser176Asn	D39V_00170	ribE	Riboflavin synthase RibE	0	1	0	0	0	1	0	0	0	0	0	0	0	0	1	0	0	0	0	0	0	0	0	0	0	0	0	0	0	0	0	0
D39V_00171_p.Gly211Arg	D39V_00171	ribD	Bifunctional diaminohydroxyphosphoribosylaminopyrimidine deaminase/5-amino-6-(5-phosphoribosylamino)uracil reductase RibD	0	1	0	0	0	1	0	0	0	0	0	0	0	0	1	0	0	0	0	0	0	0	0	0	0	0	0	0	0	0	0	0
D39V_00171_p.Tyr186His	D39V_00171	ribD	Bifunctional diaminohydroxyphosphoribosylaminopyrimidine deaminase/5-amino-6-(5-phosphoribosylamino)uracil reductase RibD	0	1	0	0	0	1	0	0	0	0	0	0	0	0	1	0	0	0	0	0	0	0	0	0	0	0	0	0	0	0	0	0
D39V_00185_p.Ala97Thr	D39V_00185	folC	Bifunctional dihydrofolate synthase/folylpolyglutamate synthase	0	1	0	0	0	0	0	0	1	0	0	0	0	0	0	0	0	0	0	0	1	1	1	0	0	0	0	0	0	0	0	0
D39V_00185_p.Asp112Ala	D39V_00185	folC	Bifunctional dihydrofolate synthase/folylpolyglutamate synthase	0	1	0	0	0	0	0	0	1	0	0	0	0	0	0	0	0	0	0	0	1	1	1	0	0	0	0	0	0	0	0	0
D39V_00185_p.Gly130Glu	D39V_00185	folC	Bifunctional dihydrofolate synthase/folylpolyglutamate synthase	0	1	0	0	0	0	0	0	1	0	0	0	0	0	0	0	0	0	0	0	1	1	1	0	0	0	0	0	0	0	0	0
D39V_00185_p.SerVal223LeuMet	D39V_00185	folC	Bifunctional dihydrofolate synthase/folylpolyglutamate synthase	0	1	0	0	0	0	0	0	1	0	0	0	0	0	0	0	0	0	0	0	1	1	1	0	0	0	0	0	0	0	0	0
D39V_00224_p.Ser323fs	D39V_00224	-	hypothetical protein	1	1	1	1	1	1	1	1	1	1	1	1	1	1	1	1	1	1	1	1	1	1	1	1	1	1	1	1	1	1	1	1
D39V_00227_p.Asp265Gly	D39V_00227	sfuB_1	Iron(III)-transport system permease protein SfuB	0	1	0	0	0	0	0	0	0	0	0	0	0	0	0	0	0	0	1	0	0	0	0	0	0	0	0	0	0	0	0	0
D39V_00227_p.Ile253Thr	D39V_00227	sfuB_1	Iron(III)-transport system permease protein SfuB	0	1	0	0	0	0	0	0	0	0	0	0	0	0	0	0	0	0	1	0	0	0	0	0	0	0	0	0	0	0	0	0
D39V_00227_p.Lys220Arg	D39V_00227	sfuB_1	Iron(III)-transport system permease protein SfuB	0	1	0	0	0	0	0	0	0	0	0	0	0	0	0	0	0	0	1	0	0	0	0	0	0	0	0	0	0	0	0	0
D39V_00227_p.Ala218Val	D39V_00227	sfuB_1	Iron(III)-transport system permease protein SfuB	0	1	0	0	0	0	0	0	0	0	0	0	0	0	0	0	0	0	1	0	0	0	0	0	0	0	0	0	0	0	0	0
D39V_00227_p.Pro181Ser	D39V_00227	sfuB_1	Iron(III)-transport system permease protein SfuB	0	1	0	0	0	0	0	0	0	0	0	0	0	0	0	0	0	0	1	0	0	0	0	0	0	0	0	0	0	0	0	0
D39V_00227_p.Leu125Val	D39V_00227	sfuB_1	Iron(III)-transport system permease protein SfuB	0	1	0	0	0	0	0	0	0	0	0	0	0	0	0	0	0	0	1	0	0	0	0	0	0	0	0	0	0	0	0	0
D39V_00227_p.Phe115Val	D39V_00227	sfuB_1	Iron(III)-transport system permease protein SfuB	0	1	0	0	0	0	0	0	0	0	0	0	0	0	0	0	0	0	1	0	0	0	0	0	0	0	0	0	0	0	0	0
D39V_00227_p.Leu66Pro	D39V_00227	sfuB_1	Iron(III)-transport system permease protein SfuB	0	1	0	0	0	0	0	0	0	0	0	0	0	0	0	0	0	0	1	0	0	0	0	0	0	0	0	0	0	0	0	0
D39V_00228_p.Val124Gly	D39V_00228	sfuB_2	Iron(III)-transport system permease protein SfuB	0	1	0	0	0	0	0	0	0	0	0	0	0	0	0	0	0	0	1	0	0	0	0	0	0	0	0	0	0	0	0	0
D39V_00228_p.Gln91Lys	D39V_00228	sfuB_2	Iron(III)-transport system permease protein SfuB	0	1	0	0	0	0	0	0	0	0	0	0	0	0	0	0	0	0	1	0	0	0	0	0	0	0	0	0	0	0	0	0
D39V_00228_p.Ala45Ser	D39V_00228	sfuB_2	Iron(III)-transport system permease protein SfuB	0	1	0	0	0	0	0	0	0	0	0	0	0	0	0	0	0	0	1	0	0	0	0	0	0	0	0	0	0	0	0	0
D39V_00228_p.Ile29Val	D39V_00228	sfuB_2	Iron(III)-transport system permease protein SfuB	0	1	0	0	0	0	0	0	0	0	0	0	0	0	0	0	0	0	1	0	0	0	0	0	0	0	0	0	0	0	0	0
D39V_00228_p.Leu16Ile	D39V_00228	sfuB_2	Iron(III)-transport system permease protein SfuB	0	1	0	0	0	0	0	0	0	0	0	0	0	0	0	0	0	0	1	0	0	0	0	0	0	0	0	0	0	0	0	0
D39V_00229_p.Arg3Cys	D39V_00229	-	Ferric iron ABC transporter ATP-binding protein	0	1	0	0	0	0	0	0	0	0	0	0	0	0	0	0	0	0	1	0	0	0	0	0	0	0	0	0	0	0	0	0
D39V_00229_p.Ala349Val	D39V_00229	-	Ferric iron ABC transporter ATP-binding protein	0	1	0	0	0	0	0	0	0	0	0	0	0	0	0	0	0	0	1	0	0	0	0	0	0	0	0	0	0	0	0	0
D39V_00229_p.Gln318*	D39V_00229	-	Ferric iron ABC transporter ATP-binding protein	0	1	0	0	0	0	0	0	0	0	0	0	0	0	0	0	0	0	1	0	0	0	0	0	0	0	0	0	0	0	0	0
D39V_00229_p.Asp306Glu	D39V_00229	-	Ferric iron ABC transporter ATP-binding protein	0	1	0	0	0	0	0	0	0	0	0	0	0	0	0	0	0	0	1	0	0	0	0	0	0	0	0	0	0	0	0	0
D39V_00229_p.Arg296Ser	D39V_00229	-	Ferric iron ABC transporter ATP-binding protein	0	1	0	0	0	0	0	0	0	0	0	0	0	0	0	0	0	0	1	0	0	0	0	0	0	0	0	0	0	0	0	0
D39V_00229_p.Glu220*	D39V_00229	-	Ferric iron ABC transporter ATP-binding protein	0	1	0	0	0	0	0	0	0	0	0	0	0	0	0	0	0	0	1	0	0	0	0	0	0	0	0	0	0	0	0	0
D39V_00229_p.Thr175Ala	D39V_00229	-	Ferric iron ABC transporter ATP-binding protein	0	1	0	0	0	0	0	0	0	0	0	0	0	0	0	0	0	0	1	0	0	0	0	0	0	0	0	0	0	0	0	0
D39V_00229_p.Asp158Asn	D39V_00229	-	Ferric iron ABC transporter ATP-binding protein	0	1	0	0	0	0	0	0	0	0	0	0	0	0	0	0	0	0	1	0	0	0	0	0	0	0	0	0	0	0	0	0
D39V_00229_p.Leu79Met	D39V_00229	-	Ferric iron ABC transporter ATP-binding protein	0	1	0	0	0	0	0	0	0	0	0	0	0	0	0	0	0	0	1	0	0	0	0	0	0	0	0	0	0	0	0	0
D39V_00229_p.LysAsp56GluGly	D39V_00229	-	Ferric iron ABC transporter ATP-binding protein	0	1	0	0	0	0	0	0	0	0	0	0	0	0	0	0	0	0	1	0	0	0	0	0	0	0	0	0	0	0	0	0
D39V_00229_p.Ala37Pro	D39V_00229	-	Ferric iron ABC transporter ATP-binding protein	0	1	0	0	0	0	0	0	0	0	0	0	0	0	0	0	0	0	1	0	0	0	0	0	0	0	0	0	0	0	0	0
D39V_00229_p.Glu5Lys	D39V_00229	-	Ferric iron ABC transporter ATP-binding protein	0	1	0	0	0	0	0	0	0	0	0	0	0	0	0	0	0	0	1	0	0	0	0	0	0	0	0	0	0	0	0	0
D39V_00230_p.Ser10Pro	D39V_00230	-	hypothetical protein	0	1	0	0	0	0	0	0	0	0	0	0	0	0	0	0	0	0	1	0	0	0	0	0	0	0	0	0	0	0	0	0
D39V_00254_p.Asp72Gly	D39V_00254	spuA	Pullulanase SpuA	0	1	0	0	0	0	0	0	1	0	0	0	0	0	0	0	0	0	0	0	1	1	1	0	0	0	0	0	0	0	0	0
n.247691T>C	D39V_00254 | D39V_00255	spuA | rpsL	Pullulanase SpuA | SSU ribosomal protein S12p (S23e)	0	1	0	0	0	0	0	0	1	0	0	0	0	0	0	0	0	0	0	0	1	1	1	0	0	0	0	0	0	0	0	0
n.247841A>T	D39V_00254 | D39V_00255	spuA | rpsL	Pullulanase SpuA | SSU ribosomal protein S12p (S23e)	0	1	0	0	0	0	0	0	1	0	0	0	0	0	0	0	0	0	0	0	1	1	1	0	0	0	0	0	0	0	0	0
D39V_00258_p.Ser647Pro	D39V_00258	polC	DNA polymerase III	0	1	0	0	0	0	0	0	0	0	0	0	0	0	0	0	0	0	1	1	0	0	0	0	0	0	0	0	0	0	0	0
D39V_00258_p.Asp834Asn	D39V_00258	polC	DNA polymerase III	0	1	0	0	0	0	0	0	0	0	0	0	0	0	0	0	0	0	1	1	0	0	0	0	0	0	0	0	0	0	0	0
D39V_00262_p.Leu171Phe	D39V_00262	pepS	Aminopeptidase PepS	0	1	0	0	0	0	0	0	0	0	0	0	0	0	0	0	0	0	1	1	0	0	0	0	0	0	0	0	0	0	0	0
D39V_00262_p.Gly244Glu	D39V_00262	pepS	Aminopeptidase PepS	0	1	0	0	0	0	0	0	0	0	0	0	0	0	0	0	0	0	1	1	0	0	0	0	0	0	0	0	0	0	0	0
D39V_00268_p.Thr154Ala	D39V_00268	manL	Mannose-specific PTS IIAB components	0	1	0	0	0	0	0	1	0	0	0	0	0	0	0	0	0	0	0	0	0	0	0	0	0	0	0	0	0	0	0	0
n.263756A>G	D39V_00268 | D39V_00269	manL | adhA	Mannose-specific PTS IIAB components | Alcohol dehydrogenase	0	1	0	0	0	0	0	1	1	0	0	0	0	0	0	0	0	0	0	0	1	1	1	0	0	0	0	0	0	0	0	0
n.263782T>G	D39V_00268 | D39V_00269	manL | adhA	Mannose-specific PTS IIAB components | Alcohol dehydrogenase	0	1	0	0	0	0	0	1	1	0	0	0	0	0	0	0	0	0	0	0	1	1	1	0	0	0	0	0	0	0	0	0
n.263803T>TA	D39V_00268 | D39V_00269	manL | adhA	Mannose-specific PTS IIAB components | Alcohol dehydrogenase	0	1	0	0	0	0	0	1	1	0	0	0	0	0	0	0	0	0	0	0	1	1	1	0	0	0	0	0	0	0	0	0
n.263844T>G	D39V_00268 | D39V_00269	manL | adhA	Mannose-specific PTS IIAB components | Alcohol dehydrogenase	0	1	0	0	0	0	0	1	1	0	0	0	0	0	0	0	0	0	0	0	1	1	1	0	0	0	0	0	0	0	0	0
D39V_00269_p.Val306Ala	D39V_00269	adhA	Alcohol dehydrogenase	0	1	0	0	0	0	0	1	1	0	0	0	0	0	0	0	0	0	0	0	1	1	1	0	0	0	0	0	0	0	0	0
D39V_00269_p.Ile252Val	D39V_00269	adhA	Alcohol dehydrogenase	0	1	0	0	0	0	0	1	1	0	0	0	0	0	0	0	0	0	0	0	1	1	1	0	0	0	0	0	0	0	0	0
D39V_00270_p.Asn148Asp	D39V_00270	-	Hydrolase, HAD superfamily	0	1	0	0	0	0	0	1	1	0	1	0	0	1	0	0	1	0	1	0	1	1	1	0	0	0	1	1	0	0	0	1
D39V_00270_p.Gln96Arg	D39V_00270	-	Hydrolase, HAD superfamily	0	1	0	0	0	0	1	1	1	0	1	0	0	1	0	0	1	0	1	0	1	1	1	0	0	0	1	1	0	0	0	1
D39V_00270_p.Asp60Asn	D39V_00270	-	Hydrolase, HAD superfamily	0	1	0	0	0	0	1	1	1	0	1	0	0	1	0	0	1	0	1	0	1	1	1	0	0	0	1	1	0	0	0	1
D39V_00270_p.Arg55His	D39V_00270	-	Hydrolase, HAD superfamily	0	1	0	0	0	0	1	1	1	0	0	0	0	1	0	0	1	0	1	0	1	1	1	0	0	0	1	1	0	0	0	1
D39V_00270_p.Val39Ile	D39V_00270	-	Hydrolase, HAD superfamily	0	1	0	0	0	0	1	1	1	0	1	0	0	1	0	0	1	0	1	0	1	1	1	0	0	0	1	1	0	0	0	1
D39V_00270_p.Lys27Glu	D39V_00270	-	Hydrolase, HAD superfamily	0	1	0	0	0	0	1	1	1	0	1	0	0	1	0	0	1	0	1	0	1	1	1	0	0	0	1	1	0	0	0	1
D39V_00270_p.Val8Leu	D39V_00270	-	Hydrolase, HAD superfamily	0	1	0	0	0	0	1	1	1	0	0	0	0	1	0	0	1	0	1	0	1	1	1	0	0	0	1	1	0	0	0	1
n.266037GG>AA	D39V_00270 | D39V_00271	- | -	Hydrolase, HAD superfamily | Guanine-hypoxanthine permease	0	1	0	0	0	0	1	1	1	0	0	0	0	1	0	0	1	0	1	0	1	1	1	0	0	0	1	1	0	0	0	1
n.266052GTTTT>CTTTC	D39V_00270 | D39V_00271	- | -	Hydrolase, HAD superfamily | Guanine-hypoxanthine permease	0	1	0	0	0	0	1	1	1	0	0	0	0	1	0	0	1	0	1	0	1	1	1	0	0	0	1	1	0	0	0	1
n.266083G>A	D39V_00270 | D39V_00271	- | -	Hydrolase, HAD superfamily | Guanine-hypoxanthine permease	0	1	0	0	0	0	1	1	1	0	0	0	0	1	1	0	1	0	1	0	1	1	1	0	0	0	1	1	0	0	0	1
n.266125GGATT>TCATC	D39V_00270 | D39V_00271	- | -	Hydrolase, HAD superfamily | Guanine-hypoxanthine permease	0	1	0	0	0	0	1	1	1	0	1	0	0	1	1	0	1	0	1	0	1	1	1	0	0	0	1	1	0	0	0	1
n.266141C>T	D39V_00270 | D39V_00271	- | -	Hydrolase, HAD superfamily | Guanine-hypoxanthine permease	0	1	0	0	0	0	1	1	1	0	1	0	0	1	1	0	1	0	1	0	1	1	1	0	0	0	1	1	0	0	0	1
n.266156C>T	D39V_00270 | D39V_00271	- | -	Hydrolase, HAD superfamily | Guanine-hypoxanthine permease	0	1	0	0	0	0	1	1	1	0	1	0	0	1	1	0	1	0	1	0	1	1	1	0	0	0	1	1	0	0	0	1
n.266223G>A	D39V_00270 | D39V_00271	- | -	Hydrolase, HAD superfamily | Guanine-hypoxanthine permease	0	1	0	0	0	0	1	1	1	0	1	0	0	1	1	0	1	0	1	0	1	1	1	0	0	0	1	1	0	0	0	1
D39V_00271_p.Val269Ile	D39V_00271	-	Guanine-hypoxanthine permease	0	1	0	0	0	0	1	1	1	0	1	0	0	1	1	0	1	0	1	1	1	1	1	0	0	0	1	1	0	0	0	1
D39V_00271_p.ThrVal331SerIle	D39V_00271	-	Guanine-hypoxanthine permease	0	1	0	0	0	0	1	1	1	0	1	0	0	1	1	0	1	1	1	1	1	1	1	0	0	0	1	1	0	0	0	1
D39V_00271_p.Gly399Ala	D39V_00271	-	Guanine-hypoxanthine permease	0	1	0	0	0	0	1	1	1	0	1	0	0	1	1	0	1	1	1	1	1	1	1	0	0	0	1	1	0	0	0	1
D39V_00271_p.Val449Ala	D39V_00271	-	Guanine-hypoxanthine permease	0	1	0	0	0	0	1	1	1	0	1	0	0	1	1	0	1	1	1	1	1	1	1	0	0	0	1	1	0	0	0	1
n.267654A>AG	D39V_00271 | D39V_00272	- | -	Guanine-hypoxanthine permease | Membrane-bound protease, CAAX family	0	1	0	0	0	0	1	1	1	1	1	1	0	1	1	0	1	1	1	1	1	1	1	0	0	0	1	1	0	0	0	1
n.267669C>T	D39V_00271 | D39V_00272	- | -	Guanine-hypoxanthine permease | Membrane-bound protease, CAAX family	0	1	0	0	0	0	1	1	1	1	1	1	0	1	1	0	1	1	1	1	1	1	1	0	0	0	1	1	0	0	0	1
n.267683A>AGTCT	D39V_00271 | D39V_00272	- | -	Guanine-hypoxanthine permease | Membrane-bound protease, CAAX family	0	1	0	0	0	0	1	1	1	1	1	1	0	1	1	0	1	1	1	1	1	1	1	0	0	0	1	1	0	0	0	1
n.267691AGG>GAA	D39V_00271 | D39V_00272	- | -	Guanine-hypoxanthine permease | Membrane-bound protease, CAAX family	0	1	0	0	0	0	1	1	1	1	1	1	0	1	1	0	1	1	1	1	1	1	1	0	0	0	1	1	0	0	0	1
D39V_00272_p.Lys2Glu	D39V_00272	-	Membrane-bound protease, CAAX family	0	1	0	0	0	0	1	1	1	1	1	1	0	1	1	0	1	1	1	1	1	1	1	0	0	0	1	1	0	0	0	1
D39V_00272_p.Asn5Ser	D39V_00272	-	Membrane-bound protease, CAAX family	0	1	0	0	0	0	1	1	1	1	1	1	0	1	1	0	1	1	1	1	1	1	1	0	0	0	1	1	0	0	0	1
D39V_00272_p.Met64Phe	D39V_00272	-	Membrane-bound protease, CAAX family	0	1	0	0	0	0	1	1	1	1	1	1	0	1	1	1	1	1	1	1	1	1	1	0	0	0	1	1	1	1	1	1
D39V_00272_p.Lys70Gln	D39V_00272	-	Membrane-bound protease, CAAX family	0	1	0	0	0	0	1	1	1	1	1	1	0	1	1	1	1	1	1	1	1	1	1	0	0	0	1	1	1	1	1	1
D39V_00272_p.ValGly95IleCys	D39V_00272	-	Membrane-bound protease, CAAX family	0	1	0	0	0	0	1	1	1	1	1	1	0	1	1	1	1	1	1	1	1	1	1	0	0	0	1	1	1	1	1	1
D39V_00272_p.Ala114Ser	D39V_00272	-	Membrane-bound protease, CAAX family	0	1	0	0	0	0	1	1	1	1	1	1	1	1	1	1	1	1	1	1	1	1	1	1	1	1	1	1	1	1	1	1
D39V_00272_p.Ile151Val	D39V_00272	-	Membrane-bound protease, CAAX family	0	1	0	0	0	0	1	1	1	1	1	1	1	1	1	1	1	1	1	1	1	1	1	1	1	1	1	1	1	1	1	1
D39V_00272_p.Thr191Ile	D39V_00272	-	Membrane-bound protease, CAAX family	0	1	0	0	0	0	1	1	1	1	1	1	1	1	1	1	1	1	1	1	1	1	1	1	1	1	1	1	1	1	1	1
D39V_00272_p.IleAla216ValVal	D39V_00272	-	Membrane-bound protease, CAAX family	0	1	0	0	0	0	1	1	1	1	1	1	1	1	1	1	1	1	1	1	1	1	1	1	1	1	1	1	1	1	1	1
D39V_00272_p.Ala222Val	D39V_00272	-	Membrane-bound protease, CAAX family	0	1	0	0	0	0	1	1	1	1	1	1	1	1	1	1	1	1	1	1	1	1	1	1	1	1	1	1	1	1	1	1
D39V_00272_p.Val224Ala	D39V_00272	-	Membrane-bound protease, CAAX family	0	1	0	0	0	0	1	1	1	1	1	1	1	1	1	1	1	1	1	1	1	1	1	1	1	1	1	1	1	1	1	1
D39V_00272_p.Met227Leu	D39V_00272	-	Membrane-bound protease, CAAX family	0	1	0	0	0	0	1	1	1	1	1	1	1	1	1	1	1	1	1	1	1	1	1	1	1	1	1	1	1	1	1	1
D39V_00272_p.Thr230Ile	D39V_00272	-	Membrane-bound protease, CAAX family	0	1	0	0	0	0	1	1	1	1	1	1	1	1	1	1	1	1	1	1	1	1	1	1	1	1	1	1	1	1	1	1
n.268460T>G	D39V_00272 | D39V_00273	- | sulA	Membrane-bound protease, CAAX family | Dihydropteroate synthase	0	1	0	0	0	0	1	1	1	1	1	1	1	1	1	1	1	1	1	1	1	1	1	1	1	1	1	1	1	1	1	1
n.268490A>G	D39V_00272 | D39V_00273	- | sulA	Membrane-bound protease, CAAX family | Dihydropteroate synthase	0	1	0	0	0	0	1	1	1	1	1	1	1	1	1	1	1	1	1	1	1	1	1	1	1	1	1	1	1	1	1	1
n.268508T>G	D39V_00272 | D39V_00273	- | sulA	Membrane-bound protease, CAAX family | Dihydropteroate synthase	0	1	0	0	0	0	1	1	1	1	1	1	1	1	1	1	1	1	1	1	1	1	1	1	1	1	1	1	1	1	1	1
D39V_00273_p.Val11Ala	D39V_00273	sulA	Dihydropteroate synthase	0	1	0	0	0	0	1	1	1	1	1	1	1	1	1	1	1	1	1	1	1	1	1	1	1	1	1	1	1	1	1	1
D39V_00273_p.Gly60_Ser61insArg	D39V_00273	sulA	Dihydropteroate synthase	0	1	0	0	0	0	1	0	1	1	1	1	1	1	1	1	1	1	1	1	1	1	1	1	1	1	1	1	1	1	1	1
D39V_00273_p.Asp107Asn	D39V_00273	sulA	Dihydropteroate synthase	0	1	0	0	0	0	0	0	1	1	1	1	1	1	1	1	1	1	1	1	1	1	1	1	1	1	1	1	1	1	1	1
D39V_00273_p.Pro122Ala	D39V_00273	sulA	Dihydropteroate synthase	0	1	0	0	0	0	0	0	1	1	1	1	1	1	1	1	1	1	1	1	1	1	1	1	1	1	1	1	1	1	1	1
D39V_00273_p.GluAlaArg127LysAlaGly	D39V_00273	sulA	Dihydropteroate synthase	0	1	0	0	0	0	0	0	1	1	1	1	1	1	1	1	1	1	1	1	1	1	1	1	1	1	1	1	1	1	1	1
D39V_00273_p.Gln131Lys	D39V_00273	sulA	Dihydropteroate synthase	0	1	0	0	0	0	0	0	1	1	1	1	1	1	1	1	1	1	1	1	1	1	1	1	1	1	1	1	1	1	1	1
D39V_00273_p.Val133Ile	D39V_00273	sulA	Dihydropteroate synthase	0	1	0	0	0	0	0	0	1	1	1	1	1	1	1	1	1	1	1	1	1	1	1	1	1	1	1	1	1	1	1	1
D39V_00273_p.Thr170Lys	D39V_00273	sulA	Dihydropteroate synthase	0	1	0	0	0	0	0	0	1	1	1	1	1	1	1	1	0	0	1	1	1	1	1	1	1	1	1	1	1	1	1	0
D39V_00273_p.Ala179Thr	D39V_00273	sulA	Dihydropteroate synthase	0	1	0	0	0	0	0	0	0	1	1	1	1	1	1	1	1	0	0	1	0	0	0	1	1	1	1	1	1	1	1	1
D39V_00273_p.Ala189Glu	D39V_00273	sulA	Dihydropteroate synthase	0	1	0	0	0	0	0	0	1	1	0	1	1	1	1	1	1	0	0	1	1	1	1	1	1	1	1	1	1	1	1	1
D39V_00273_p.Pro195Gln	D39V_00273	sulA	Dihydropteroate synthase	0	1	0	0	0	0	0	0	1	1	0	1	1	1	1	1	1	0	0	1	1	1	1	1	1	1	1	1	1	1	1	1
D39V_00273_p.Pro202Ser	D39V_00273	sulA	Dihydropteroate synthase	0	1	0	0	0	0	0	0	1	1	0	1	1	1	1	1	1	0	0	1	1	1	1	1	1	1	1	1	1	1	1	1
D39V_00273_p.Asn247Ser	D39V_00273	sulA	Dihydropteroate synthase	0	1	0	0	0	0	0	0	1	1	0	0	1	1	1	1	1	0	0	1	1	1	1	1	1	1	1	1	1	1	1	1
D39V_00274_p.Asn12His	D39V_00274	sulB	Bifunctional dihydrofolate synthase/folylpolyglutamate synthase	0	1	0	0	0	0	0	0	1	1	0	0	0	1	1	1	1	0	0	1	1	1	1	0	0	0	1	1	1	1	1	1
D39V_00274_p.Leu42Ile	D39V_00274	sulB	Bifunctional dihydrofolate synthase/folylpolyglutamate synthase	0	1	0	0	0	0	0	0	1	1	0	0	0	1	1	1	1	0	0	1	1	1	1	0	0	0	1	1	1	1	1	1
D39V_00274_p.Lys59Asn	D39V_00274	sulB	Bifunctional dihydrofolate synthase/folylpolyglutamate synthase	0	1	0	0	0	0	0	0	1	1	0	0	0	1	1	1	1	0	0	1	1	1	1	0	0	0	1	1	1	1	1	1
D39V_00274_p.Ile85Thr	D39V_00274	sulB	Bifunctional dihydrofolate synthase/folylpolyglutamate synthase	0	1	0	0	0	0	0	0	1	1	0	0	0	1	1	1	1	0	0	0	1	1	1	0	0	0	1	1	1	1	1	1
D39V_00274_p.Ser91Pro	D39V_00274	sulB	Bifunctional dihydrofolate synthase/folylpolyglutamate synthase	0	1	0	0	0	0	0	0	1	1	0	0	0	1	1	1	1	0	0	0	1	1	1	0	0	0	1	1	1	1	1	1
D39V_00274_p.AlaValAla110SerAlaThr	D39V_00274	sulB	Bifunctional dihydrofolate synthase/folylpolyglutamate synthase	0	1	0	0	0	0	0	0	1	1	0	0	0	1	1	1	1	0	0	0	1	1	1	0	0	0	1	1	1	1	1	1
D39V_00274_p.Leu126Ile	D39V_00274	sulB	Bifunctional dihydrofolate synthase/folylpolyglutamate synthase	0	1	0	0	0	0	0	0	1	1	0	0	0	0	1	1	1	0	0	0	1	1	1	0	0	0	0	0	1	1	1	1
D39V_00274_p.Asp137Glu	D39V_00274	sulB	Bifunctional dihydrofolate synthase/folylpolyglutamate synthase	0	1	0	0	0	0	0	0	1	1	0	0	0	0	1	1	1	0	0	0	1	1	1	0	0	0	0	0	1	1	1	1
D39V_00274_p.Phe149Leu	D39V_00274	sulB	Bifunctional dihydrofolate synthase/folylpolyglutamate synthase	0	1	0	0	0	0	0	0	1	1	0	0	0	0	1	1	1	0	0	0	1	1	1	0	0	0	0	0	1	1	1	1
D39V_00274_p.Met192Ile	D39V_00274	sulB	Bifunctional dihydrofolate synthase/folylpolyglutamate synthase	0	1	0	0	0	0	0	0	1	1	0	0	0	0	1	1	1	0	0	0	1	1	1	0	0	0	0	0	1	1	1	1
D39V_00274_p.Pro217Ser	D39V_00274	sulB	Bifunctional dihydrofolate synthase/folylpolyglutamate synthase	0	1	0	0	0	0	0	0	1	1	0	0	0	1	1	1	1	0	0	0	1	1	1	0	0	0	1	1	1	1	1	1
D39V_00274_p.ThrAsp223AlaAsn	D39V_00274	sulB	Bifunctional dihydrofolate synthase/folylpolyglutamate synthase	0	1	0	0	0	0	0	0	1	1	0	0	0	1	1	1	1	0	0	0	1	1	1	0	0	0	1	1	1	1	1	1
D39V_00274_p.Arg228Ser	D39V_00274	sulB	Bifunctional dihydrofolate synthase/folylpolyglutamate synthase	0	1	0	0	0	0	0	0	1	1	0	0	0	1	1	1	1	0	0	0	1	1	1	0	0	0	1	1	1	1	1	1
D39V_00274_p.Ala244Val	D39V_00274	sulB	Bifunctional dihydrofolate synthase/folylpolyglutamate synthase	0	1	0	0	0	0	0	0	1	1	0	0	0	1	1	1	1	0	0	0	1	1	1	0	0	0	1	1	1	1	1	1
D39V_00274_p.Ser253Gly	D39V_00274	sulB	Bifunctional dihydrofolate synthase/folylpolyglutamate synthase	0	1	0	0	0	0	0	0	1	1	0	0	0	1	1	1	1	0	0	0	1	1	1	0	0	0	1	1	1	1	1	1
D39V_00274_p.Tyr258His	D39V_00274	sulB	Bifunctional dihydrofolate synthase/folylpolyglutamate synthase	0	1	0	0	0	0	0	0	1	1	0	0	0	1	1	1	1	0	0	0	1	1	1	0	0	0	1	1	1	1	1	1
D39V_00274_p.Asp285His	D39V_00274	sulB	Bifunctional dihydrofolate synthase/folylpolyglutamate synthase	0	1	0	0	0	0	0	0	1	0	0	0	0	1	1	1	1	0	0	0	1	1	1	0	0	0	1	1	1	1	1	1
D39V_00274_p.Phe286Leu	D39V_00274	sulB	Bifunctional dihydrofolate synthase/folylpolyglutamate synthase	0	1	0	0	0	0	0	0	1	0	0	0	0	1	1	1	1	0	0	0	1	1	1	0	0	0	1	1	1	1	1	1
D39V_00274_p.Gly288Ala	D39V_00274	sulB	Bifunctional dihydrofolate synthase/folylpolyglutamate synthase	0	1	0	0	0	0	0	0	1	0	0	0	0	1	1	1	1	0	0	0	1	1	1	0	0	0	1	1	1	1	1	1
D39V_00274_p.Ile302Val	D39V_00274	sulB	Bifunctional dihydrofolate synthase/folylpolyglutamate synthase	0	1	0	0	0	0	0	0	1	0	0	0	0	1	1	1	1	0	0	0	1	1	1	0	0	0	1	1	1	1	1	1
D39V_00274_p.Val325Ala	D39V_00274	sulB	Bifunctional dihydrofolate synthase/folylpolyglutamate synthase	0	1	0	0	0	0	0	0	1	0	0	0	0	1	1	1	1	0	0	0	1	1	1	0	0	0	1	1	1	1	1	1
D39V_00274_p.Ala357Thr	D39V_00274	sulB	Bifunctional dihydrofolate synthase/folylpolyglutamate synthase	0	1	0	0	0	0	0	0	1	1	0	0	0	1	1	1	0	0	0	0	1	1	1	0	0	0	1	1	1	1	1	0
D39V_00274_p.Ala369Asp	D39V_00274	sulB	Bifunctional dihydrofolate synthase/folylpolyglutamate synthase	0	1	0	0	0	0	0	0	1	1	0	0	0	1	1	1	0	0	0	0	1	1	1	0	0	0	1	1	1	1	1	0
D39V_00274_p.Lys380Glu	D39V_00274	sulB	Bifunctional dihydrofolate synthase/folylpolyglutamate synthase	0	1	0	0	0	0	0	0	1	1	0	0	0	1	1	1	0	0	0	0	1	1	1	0	0	0	1	1	1	1	1	0
D39V_00274_p.Lys384Asn	D39V_00274	sulB	Bifunctional dihydrofolate synthase/folylpolyglutamate synthase	0	1	0	0	0	0	0	0	1	1	0	0	0	1	0	1	0	0	0	0	1	1	1	0	0	0	1	1	1	1	1	0
D39V_00274_p.Asp392Gly	D39V_00274	sulB	Bifunctional dihydrofolate synthase/folylpolyglutamate synthase	0	1	0	0	0	0	0	0	1	0	0	0	0	1	0	1	0	0	0	0	1	1	1	0	0	0	1	1	1	1	1	0
D39V_00274_p.HisAsp394GlnGlu	D39V_00274	sulB	Bifunctional dihydrofolate synthase/folylpolyglutamate synthase	0	1	0	0	0	0	0	0	1	0	0	0	0	1	0	1	0	0	0	0	1	1	1	0	0	0	1	1	1	1	1	0
D39V_00274_p.AsnVal400LysLeu	D39V_00274	sulB	Bifunctional dihydrofolate synthase/folylpolyglutamate synthase	0	1	0	0	0	0	0	0	1	0	0	0	0	1	0	1	0	0	0	0	1	1	1	0	0	0	1	1	1	1	1	0
D39V_00274_p.Ile413Leu	D39V_00274	sulB	Bifunctional dihydrofolate synthase/folylpolyglutamate synthase	0	1	0	0	0	0	0	0	1	1	0	0	0	1	0	1	0	0	0	0	1	1	1	0	0	0	1	1	1	1	1	0
D39V_00274_p.Val426Ala	D39V_00274	sulB	Bifunctional dihydrofolate synthase/folylpolyglutamate synthase	0	1	0	0	0	0	0	0	1	1	0	0	0	1	0	1	0	0	0	0	1	1	1	0	0	0	1	1	1	1	1	0
D39V_00275_p.Ala21Val	D39V_00275	sulC	GTP cyclohydrolase I type 1	0	1	0	0	0	0	0	0	1	1	0	0	0	1	0	1	0	0	0	0	1	1	1	0	0	0	1	1	1	1	1	0
D39V_00275_p.Ser53Leu	D39V_00275	sulC	GTP cyclohydrolase I type 1	0	1	0	0	0	0	0	0	1	1	0	0	0	1	0	1	0	0	0	0	1	1	1	0	0	0	1	1	1	1	1	0
D39V_00275_p.Ile139Val	D39V_00275	sulC	GTP cyclohydrolase I type 1	0	1	0	0	0	0	0	0	1	1	0	0	0	1	0	1	0	0	0	0	1	1	1	0	0	0	1	1	1	1	1	0
n.271342TTTCAA>CTTTGG	D39V_00275 | D39V_00276	sulC | sulD	GTP cyclohydrolase I type 1 | Bifunctional dihydroneopterin aldolase/2-amino-4-hydroxy-6-hydroxymethyldihydropteridine pyrophosphokinase	0	1	0	0	0	0	0	0	1	0	0	0	0	0	0	1	0	0	0	0	1	1	1	0	0	0	0	0	1	1	1	0
n.271368ATCA>CTAG	D39V_00275 | D39V_00276	sulC | sulD	GTP cyclohydrolase I type 1 | Bifunctional dihydroneopterin aldolase/2-amino-4-hydroxy-6-hydroxymethyldihydropteridine pyrophosphokinase	0	1	0	0	0	0	0	0	1	0	0	0	0	0	0	1	0	0	0	0	1	1	1	0	0	0	0	0	1	1	1	0
D39V_00276_p.Met11Ile	D39V_00276	sulD	Bifunctional dihydroneopterin aldolase/2-amino-4-hydroxy-6-hydroxymethyldihydropteridine pyrophosphokinase	0	1	0	0	0	0	0	0	1	0	0	0	0	0	0	1	0	0	0	0	1	1	1	0	0	0	0	0	1	1	1	0
D39V_00276_p.Ile29Val	D39V_00276	sulD	Bifunctional dihydroneopterin aldolase/2-amino-4-hydroxy-6-hydroxymethyldihydropteridine pyrophosphokinase	0	1	0	0	0	0	0	0	1	0	0	0	0	0	0	1	0	0	0	0	1	1	1	0	0	0	0	0	1	1	1	0
D39V_00276_p.Ser68Thr	D39V_00276	sulD	Bifunctional dihydroneopterin aldolase/2-amino-4-hydroxy-6-hydroxymethyldihydropteridine pyrophosphokinase	0	1	0	0	0	0	0	0	1	0	0	0	0	0	0	1	0	0	0	0	1	1	1	0	0	0	0	0	1	1	1	0
D39V_00276_p.Ser86Ala	D39V_00276	sulD	Bifunctional dihydroneopterin aldolase/2-amino-4-hydroxy-6-hydroxymethyldihydropteridine pyrophosphokinase	0	1	0	0	0	0	0	0	1	0	0	0	0	0	0	1	0	0	0	0	1	1	1	0	0	0	0	0	1	1	1	0
D39V_00276_p.Ser107Pro	D39V_00276	sulD	Bifunctional dihydroneopterin aldolase/2-amino-4-hydroxy-6-hydroxymethyldihydropteridine pyrophosphokinase	0	1	0	0	0	0	0	0	1	0	0	0	0	0	0	1	0	0	0	0	1	1	1	0	0	0	0	0	1	1	1	0
D39V_00276_p.LysGln138GluArg	D39V_00276	sulD	Bifunctional dihydroneopterin aldolase/2-amino-4-hydroxy-6-hydroxymethyldihydropteridine pyrophosphokinase	0	1	0	0	0	0	0	0	1	0	0	0	0	0	0	1	0	0	0	0	1	1	1	0	0	0	0	0	1	1	1	0
D39V_00276_p.Ala159Thr	D39V_00276	sulD	Bifunctional dihydroneopterin aldolase/2-amino-4-hydroxy-6-hydroxymethyldihydropteridine pyrophosphokinase	0	1	0	0	0	0	0	0	1	0	0	0	0	0	0	1	0	0	0	0	1	1	1	0	0	0	0	0	1	1	1	0
D39V_00276_p.GlnAsp185ProVal	D39V_00276	sulD	Bifunctional dihydroneopterin aldolase/2-amino-4-hydroxy-6-hydroxymethyldihydropteridine pyrophosphokinase	0	1	0	0	0	0	0	0	0	0	0	0	0	0	0	1	0	0	0	0	0	0	0	0	0	0	0	0	1	1	1	0
D39V_00276_p.Leu198Met	D39V_00276	sulD	Bifunctional dihydroneopterin aldolase/2-amino-4-hydroxy-6-hydroxymethyldihydropteridine pyrophosphokinase	0	1	0	0	0	0	0	0	1	0	0	0	0	0	0	1	0	0	0	0	1	1	1	0	0	0	0	0	1	1	1	0
D39V_00276_p.Ile256Thr	D39V_00276	sulD	Bifunctional dihydroneopterin aldolase/2-amino-4-hydroxy-6-hydroxymethyldihydropteridine pyrophosphokinase	0	1	0	0	0	0	0	0	1	0	0	0	0	0	0	1	0	0	0	0	1	1	1	0	0	0	0	0	1	1	1	0
D39V_00276_n.272186_272187insA	D39V_00276	sulD	Bifunctional dihydroneopterin aldolase/2-amino-4-hydroxy-6-hydroxymethyldihydropteridine pyrophosphokinase	0	1	0	0	0	0	0	0	1	0	0	0	0	0	0	1	0	0	0	0	1	1	1	0	0	0	0	0	1	1	1	0
n.272206T>C	D39V_00276 | D39V_00277	sulD | -	Bifunctional dihydroneopterin aldolase/2-amino-4-hydroxy-6-hydroxymethyldihydropteridine pyrophosphokinase | Hypothetical protein	0	1	0	0	0	0	0	0	1	0	0	0	0	0	0	1	0	0	0	0	1	1	1	0	0	0	0	0	1	1	1	0
D39V_00277_p.Arg80Leu	D39V_00277	-	Hypothetical protein	0	1	0	0	0	0	0	0	1	0	0	0	0	0	0	1	0	0	0	0	1	1	1	0	0	0	0	0	1	1	1	0
D39V_00277_p.Ile23Val	D39V_00277	-	Hypothetical protein	0	1	0	0	0	0	0	0	1	0	0	0	0	0	0	1	0	0	0	0	1	1	1	0	0	0	0	0	1	1	1	0
D39V_00277_p.His7Gln	D39V_00277	-	Hypothetical protein	0	1	0	0	0	0	0	0	1	0	0	0	0	0	0	1	0	0	0	0	1	1	1	0	0	0	0	0	1	1	1	0
n.272551CTCTGTCT>TTTTGCCC	D39V_00277 | D39V_00278	- | rplM	Hypothetical protein | LSU ribosomal protein L13p (L13Ae)	0	1	0	0	0	0	0	0	1	0	0	0	0	0	0	1	0	0	0	0	1	1	1	0	0	0	0	0	1	1	1	0
n.272569T>C	D39V_00277 | D39V_00278	- | rplM	Hypothetical protein | LSU ribosomal protein L13p (L13Ae)	0	1	0	0	0	0	0	0	1	0	0	0	0	0	0	1	0	0	0	0	1	1	1	0	0	0	0	0	1	1	1	0
n.272632A>G	D39V_00277 | D39V_00278	- | rplM	Hypothetical protein | LSU ribosomal protein L13p (L13Ae)	0	1	0	0	0	0	0	0	1	0	0	0	0	0	0	1	0	0	0	0	1	1	1	0	0	0	0	0	1	1	1	0
n.272638A>G	D39V_00277 | D39V_00278	- | rplM	Hypothetical protein | LSU ribosomal protein L13p (L13Ae)	0	1	0	0	0	0	0	0	1	0	0	0	0	0	0	1	0	0	0	0	1	1	1	0	0	0	0	0	1	1	1	0
n.272646G>T	D39V_00277 | D39V_00278	- | rplM	Hypothetical protein | LSU ribosomal protein L13p (L13Ae)	0	1	0	0	0	0	0	0	1	0	0	0	0	0	0	1	0	0	0	0	1	1	1	0	0	0	0	0	1	1	1	0
n.272656AAT>A	D39V_00277 | D39V_00278	- | rplM	Hypothetical protein | LSU ribosomal protein L13p (L13Ae)	0	1	0	0	0	0	0	0	1	0	0	0	0	0	0	1	0	0	0	0	1	1	1	0	0	0	0	0	1	1	1	0
n.272788G>T	D39V_00277 | D39V_00278	- | rplM	Hypothetical protein | LSU ribosomal protein L13p (L13Ae)	0	1	0	0	0	0	0	0	1	0	0	0	0	0	0	0	0	0	0	0	1	1	1	0	0	0	0	0	0	0	0	0
n.273361CA>C	D39V_00278 | D39V_00279	rplM | rpsI	LSU ribosomal protein L13p (L13Ae) | SSU ribosomal protein S9p (S16e)	0	1	0	0	0	0	0	0	1	0	0	0	0	0	0	1	0	0	0	0	1	1	1	0	0	0	0	0	1	1	1	0
D39V_00279_p.Val58Ala	D39V_00279	rpsI	SSU ribosomal protein S9p (S16e)	0	1	0	0	0	0	0	0	1	0	0	0	0	0	0	1	0	0	0	0	1	1	1	0	0	0	0	0	1	1	1	0
n.274015A>G	D39V_00279 | D39V_00280	rpsI | -	SSU ribosomal protein S9p (S16e) | Hypothetical protein	0	1	0	0	0	0	0	0	1	0	0	0	0	0	0	1	0	0	0	0	1	1	1	0	0	0	0	0	1	1	1	0
n.276476GCA>TAC	D39V_00281 | D39V_00282	celA_1 | -	6-phospho-beta-glucosidase | Hypothetical protein	0	1	0	0	0	0	1	0	0	0	0	0	1	0	0	1	0	0	1	0	0	0	0	1	1	1	0	0	1	1	1	0
D39V_00284_p.Ala83Glu	D39V_00284	celR	Transcriptional antiterminator of lichenan operon, BglG family	0	1	0	0	0	0	1	0	0	0	0	0	0	0	0	1	0	0	0	0	0	0	0	0	0	0	0	0	1	1	1	0
D39V_00284_p.Phe107Leu	D39V_00284	celR	Transcriptional antiterminator of lichenan operon, BglG family	0	1	0	0	0	0	1	0	0	0	0	0	0	0	0	1	0	0	0	0	0	0	0	0	0	0	0	0	1	1	1	0
D39V_00284_p.Lys133Arg	D39V_00284	celR	Transcriptional antiterminator of lichenan operon, BglG family	0	1	0	0	0	0	1	0	0	0	0	0	0	0	0	1	0	0	1	0	0	0	0	0	0	0	0	0	1	1	1	0
D39V_00284_p.Asp190Ala	D39V_00284	celR	Transcriptional antiterminator of lichenan operon, BglG family	0	1	0	0	0	0	1	0	0	0	0	0	0	0	0	1	0	0	1	0	0	0	0	0	0	0	0	0	1	1	1	0
D39V_00284_p.Leu306Phe	D39V_00284	celR	Transcriptional antiterminator of lichenan operon, BglG family	0	1	0	0	0	0	1	0	0	0	0	0	0	0	0	1	0	0	1	0	0	0	0	0	0	0	0	0	1	1	1	0
D39V_00284_p.Ser380Thr	D39V_00284	celR	Transcriptional antiterminator of lichenan operon, BglG family	0	1	0	0	0	0	1	0	0	0	0	0	0	0	0	1	0	0	1	0	0	0	0	0	0	0	0	0	1	1	1	0
D39V_00284_p.Ile386Val	D39V_00284	celR	Transcriptional antiterminator of lichenan operon, BglG family	0	1	0	0	0	0	1	0	0	0	0	0	0	0	0	1	0	0	1	0	0	0	0	0	0	0	0	0	1	1	1	0
D39V_00284_p.Asn432Lys	D39V_00284	celR	Transcriptional antiterminator of lichenan operon, BglG family	0	1	0	0	0	0	1	0	0	0	0	0	0	0	0	1	0	0	1	0	0	0	0	0	0	0	0	0	1	1	1	0
D39V_00284_p.HisIle498TyrVal	D39V_00284	celR	Transcriptional antiterminator of lichenan operon, BglG family	0	1	0	0	0	0	1	0	0	0	0	0	0	0	0	1	0	0	1	0	0	0	0	0	0	0	0	0	1	1	1	0
D39V_00284_p.Ser505Asn	D39V_00284	celR	Transcriptional antiterminator of lichenan operon, BglG family	0	1	0	0	0	0	1	0	0	0	0	0	0	0	0	1	0	0	1	0	0	0	0	0	0	0	0	0	1	1	1	0
D39V_00284_p.Asn511Gly	D39V_00284	celR	Transcriptional antiterminator of lichenan operon, BglG family	0	1	0	0	0	0	1	0	0	0	0	0	0	0	0	1	0	0	1	0	0	0	0	0	0	0	0	0	1	1	1	0
D39V_00284_p.LysTyr526GluSer	D39V_00284	celR	Transcriptional antiterminator of lichenan operon, BglG family	0	1	0	0	0	0	1	0	0	0	0	0	0	0	0	1	0	0	1	0	0	0	0	0	0	0	0	0	1	1	1	0
D39V_00284_p.Glu530Val	D39V_00284	celR	Transcriptional antiterminator of lichenan operon, BglG family	0	1	0	0	0	0	1	0	0	0	0	0	0	0	0	1	0	0	1	0	0	0	0	0	0	0	0	0	1	1	1	0
D39V_00284_p.Ile588Val	D39V_00284	celR	Transcriptional antiterminator of lichenan operon, BglG family	0	1	0	0	0	0	1	0	0	0	0	0	0	0	0	1	0	0	1	0	0	0	0	0	0	0	0	0	1	1	1	0
D39V_00285_n.279597_279598insATATGTGTTGTT	D39V_00285	celC	Cellobiose-specific PTS IIA component	0	1	0	0	0	0	1	0	0	0	0	0	0	0	0	1	0	0	1	0	0	0	0	0	0	0	0	0	1	1	1	0
n.279609G>A	D39V_00285 | D39V_00286	celC | -	Cellobiose-specific PTS IIA component | Hypothetical protein	0	1	0	0	0	0	1	0	0	0	0	0	0	0	0	1	0	0	1	0	0	0	0	0	0	0	0	0	1	1	1	0
D39V_00286_p.Arg3Lys	D39V_00286	-	Hypothetical protein	0	1	0	0	0	0	1	0	0	0	0	0	0	0	0	1	0	0	1	0	0	0	0	0	0	0	0	0	1	1	1	0
D39V_00286_p.Ser50Asn	D39V_00286	-	Hypothetical protein	0	1	0	0	0	0	1	0	0	0	0	0	0	0	0	1	0	0	1	0	0	0	0	0	0	0	0	0	1	1	1	0
D39V_00286_p.Leu53Pro	D39V_00286	-	Hypothetical protein	0	1	0	0	0	0	1	0	0	0	0	0	0	0	0	1	0	0	1	0	0	0	0	0	0	0	0	0	1	1	1	0
D39V_00286_p.Val70Ile	D39V_00286	-	Hypothetical protein	0	1	0	0	0	0	1	0	0	0	0	0	0	0	0	1	0	0	1	0	0	0	0	0	0	0	0	0	1	1	1	0
D39V_00286_p.Thr110Lys	D39V_00286	-	Hypothetical protein	0	1	0	0	0	0	1	0	0	0	0	0	0	0	0	1	0	0	1	0	0	0	0	0	0	0	0	0	1	1	1	0
D39V_00286_p.Ala154Val	D39V_00286	-	Hypothetical protein	0	1	0	0	0	0	0	0	0	0	0	0	0	0	0	1	0	0	1	0	0	0	0	0	0	0	0	0	1	1	1	0
D39V_00286_p.Arg167Ser	D39V_00286	-	Hypothetical protein	0	1	0	0	0	0	0	0	0	0	0	0	0	0	0	1	0	0	1	0	0	0	0	0	0	0	0	0	1	1	1	0
n.280137C>A	D39V_00286 | D39V_00287	- | celD	Hypothetical protein | Cellobiose-specific PTS IIC component	0	1	0	0	0	0	0	0	0	0	0	0	0	0	0	1	0	0	1	0	0	0	0	0	0	0	0	0	1	1	1	0
n.280160CAA>TAG	D39V_00286 | D39V_00287	- | celD	Hypothetical protein | Cellobiose-specific PTS IIC component	0	1	0	0	0	0	0	0	0	0	0	0	0	0	0	1	0	0	1	0	0	0	0	0	0	0	0	0	1	1	1	0
D39V_00287_p.Asp2Tyr	D39V_00287	celD	Cellobiose-specific PTS IIC component	0	1	0	0	0	0	0	0	0	0	0	0	0	0	0	1	0	0	1	0	0	0	0	0	0	0	0	0	1	1	1	0
D39V_00287_p.Glu17Gly	D39V_00287	celD	Cellobiose-specific PTS IIC component	0	1	0	0	0	0	0	0	0	0	0	0	0	0	0	1	0	0	1	0	0	0	0	0	0	0	0	0	1	1	1	0
D39V_00287_p.Gly73Asp	D39V_00287	celD	Cellobiose-specific PTS IIC component	0	1	0	0	0	0	0	0	0	0	0	0	0	0	0	1	0	0	1	0	0	0	0	0	0	0	0	0	1	1	1	0
D39V_00287_p.Ser120Ala	D39V_00287	celD	Cellobiose-specific PTS IIC component	0	1	0	0	0	0	0	0	0	0	0	0	0	0	0	0	0	0	1	0	0	0	0	0	0	0	0	0	0	0	0	0
D39V_00287_p.Ala143Thr	D39V_00287	celD	Cellobiose-specific PTS IIC component	0	1	0	0	0	0	0	0	0	0	0	0	0	0	0	0	0	0	1	0	0	0	0	0	0	0	0	0	0	0	0	0
D39V_00287_p.Asn191His	D39V_00287	celD	Cellobiose-specific PTS IIC component	0	1	0	0	0	0	0	0	0	0	0	0	0	0	0	0	0	0	1	0	0	0	0	0	0	0	0	0	0	0	0	0
D39V_00287_p.Ile213Val	D39V_00287	celD	Cellobiose-specific PTS IIC component	0	1	0	0	0	0	0	0	0	0	0	0	0	0	0	1	0	0	1	0	0	0	0	0	0	0	0	0	1	1	1	0
n.281565C>T	D39V_00287 | D39V_00288	celD | -	Cellobiose-specific PTS IIC component | Hypothetical protein	0	1	0	0	0	0	0	0	0	0	0	0	0	0	1	1	0	0	1	0	0	0	0	0	0	0	0	0	1	1	1	0
n.281606C>T	D39V_00287 | D39V_00288	celD | -	Cellobiose-specific PTS IIC component | Hypothetical protein	0	1	0	0	0	0	0	0	0	0	0	0	0	0	1	1	0	0	1	0	0	0	0	0	0	0	0	0	1	1	1	0
n.281622A>G	D39V_00287 | D39V_00288	celD | -	Cellobiose-specific PTS IIC component | Hypothetical protein	0	1	0	0	0	0	0	0	0	0	0	0	0	0	1	1	0	0	1	0	0	0	0	0	0	0	0	0	1	1	1	0
n.281655TTTATTTTTTT>ATTTTTTC	D39V_00287 | D39V_00288	celD | -	Cellobiose-specific PTS IIC component | Hypothetical protein	0	1	0	0	0	0	0	0	0	0	0	0	0	0	1	0	0	0	1	0	0	0	0	0	0	0	0	0	0	0	0	0
n.281720G>A	D39V_00287 | D39V_00288	celD | -	Cellobiose-specific PTS IIC component | Hypothetical protein	0	1	0	0	0	0	0	0	0	0	0	0	0	0	1	0	0	0	1	0	0	0	0	0	0	0	0	0	0	0	0	0
n.281734T>TA	D39V_00287 | D39V_00288	celD | -	Cellobiose-specific PTS IIC component | Hypothetical protein	0	1	0	0	0	0	0	0	0	0	0	0	0	0	1	0	0	0	1	0	0	0	0	0	0	0	0	0	0	0	0	0
n.281920G>A	D39V_00287 | D39V_00288	celD | -	Cellobiose-specific PTS IIC component | Hypothetical protein	0	1	0	0	0	0	0	0	0	0	0	0	0	0	1	0	0	0	1	0	0	0	0	0	0	0	0	0	0	0	0	0
D39V_00289_p.Ala36Val	D39V_00289	-	hypothetical protein	0	1	0	0	0	0	0	0	0	0	0	0	0	0	1	0	0	0	1	0	0	0	0	0	0	0	0	0	0	0	0	0
n.282381ACAT>GCA	D39V_00289 | D39V_00290	- | -	hypothetical protein | Maltodextrin glucosidase	0	1	0	0	0	0	0	0	0	0	0	0	0	0	1	0	0	0	1	0	0	0	0	0	0	0	0	0	0	0	0	0
D39V_00290_p.Gln25Arg	D39V_00290	-	Maltodextrin glucosidase	0	1	0	0	0	0	0	0	0	0	0	0	0	0	1	0	0	0	1	0	0	0	0	0	0	0	0	0	0	0	0	0
D39V_00290_p.Ser28Asn	D39V_00290	-	Maltodextrin glucosidase	0	1	0	0	0	0	0	0	0	0	0	0	0	0	1	0	0	0	1	0	0	0	0	0	0	0	0	0	0	0	0	0
D39V_00290_p.Ala274Thr	D39V_00290	-	Maltodextrin glucosidase	0	1	0	0	0	0	0	0	0	0	0	0	0	0	1	0	0	0	1	0	0	0	0	0	0	0	0	0	0	0	0	0
D39V_00290_p.Lys480Gln	D39V_00290	-	Maltodextrin glucosidase	0	1	0	0	0	0	0	0	0	0	0	0	0	0	1	0	0	0	1	0	0	0	0	0	0	0	0	0	0	0	0	0
n.284800A>T	D39V_00290 | D39V_00291	- | basA	Maltodextrin glucosidase | Glutathione peroxidase family protein	0	1	0	0	0	0	0	0	0	0	0	0	0	0	1	1	0	0	1	0	0	0	0	0	0	0	0	0	1	1	1	0
D39V_00291_p.Ile122Val	D39V_00291	basA	Glutathione peroxidase family protein	0	1	0	0	0	0	0	0	0	0	0	0	0	0	1	1	0	0	1	0	0	0	0	0	0	0	0	0	1	1	1	0
D39V_00291_p.His113Gln	D39V_00291	basA	Glutathione peroxidase family protein	0	1	0	0	0	0	0	0	0	0	0	0	0	0	1	0	0	0	1	0	0	0	0	0	0	0	0	0	0	0	0	0
D39V_00291_p.Thr80Ala	D39V_00291	basA	Glutathione peroxidase family protein	0	1	0	0	0	0	0	0	0	0	0	0	0	0	1	1	0	0	1	0	0	0	0	0	0	0	0	0	1	1	1	0
n.285504C>T	D39V_00291 | D39V_00292	basA | spnHL	Glutathione peroxidase family protein | Hyaluronate lyase precursor SpnHL	0	1	0	0	0	0	0	0	0	0	0	0	0	0	1	0	0	0	1	0	0	0	0	0	0	0	0	0	0	0	0	0
n.285572T>A	D39V_00291 | D39V_00292	basA | spnHL	Glutathione peroxidase family protein | Hyaluronate lyase precursor SpnHL	0	1	0	0	0	0	0	0	0	0	0	0	0	0	1	0	0	0	1	0	0	0	0	0	0	0	0	0	0	0	0	0
D39V_00292_p.Ala103Thr	D39V_00292	spnHL	Hyaluronate lyase precursor SpnHL	0	1	0	0	0	0	0	0	0	0	0	0	0	0	1	0	0	0	1	0	0	0	0	0	0	0	0	0	0	0	0	0
D39V_00292_p.Val116Leu	D39V_00292	spnHL	Hyaluronate lyase precursor SpnHL	0	1	0	0	0	0	0	0	0	0	0	0	0	0	1	0	0	0	1	0	0	0	0	0	0	0	0	0	0	0	0	0
D39V_00292_p.Pro212Leu	D39V_00292	spnHL	Hyaluronate lyase precursor SpnHL	0	1	0	0	0	0	0	0	0	0	0	0	0	0	1	0	0	0	1	0	0	0	0	0	0	0	0	0	0	0	0	0
D39V_00292_p.Thr291Ala	D39V_00292	spnHL	Hyaluronate lyase precursor SpnHL	0	1	0	0	0	0	0	0	0	0	0	0	0	0	1	0	0	0	1	0	0	0	0	0	0	0	0	0	0	0	0	0
D39V_00292_p.Asp294Ala	D39V_00292	spnHL	Hyaluronate lyase precursor SpnHL	0	1	0	0	0	0	0	0	0	0	0	0	0	0	1	0	0	0	1	0	0	0	0	0	0	0	0	0	0	0	0	0
D39V_00292_p.Ile341Thr	D39V_00292	spnHL	Hyaluronate lyase precursor SpnHL	0	1	0	0	0	0	0	0	0	0	0	0	0	0	1	0	0	0	1	0	0	0	0	0	0	0	0	0	0	0	0	0
D39V_00292_p.Thr352Met	D39V_00292	spnHL	Hyaluronate lyase precursor SpnHL	0	1	0	0	0	0	0	0	0	0	0	0	0	0	1	0	0	0	1	0	0	0	0	0	0	0	0	0	0	0	0	0
D39V_00292_p.Met394Leu	D39V_00292	spnHL	Hyaluronate lyase precursor SpnHL	0	1	0	0	0	0	0	0	0	0	0	0	0	0	1	0	0	0	1	0	0	0	0	0	0	0	0	0	0	0	0	0
D39V_00292_p.Ala672Val	D39V_00292	spnHL	Hyaluronate lyase precursor SpnHL	0	1	0	0	0	0	0	0	1	0	0	0	0	0	1	0	0	0	1	0	1	1	1	0	0	0	0	0	0	0	0	0
D39V_00292_p.Lys678Arg	D39V_00292	spnHL	Hyaluronate lyase precursor SpnHL	0	1	0	0	0	0	0	0	1	0	0	0	0	0	1	0	0	0	1	0	1	1	1	0	0	0	0	0	0	0	0	0
D39V_00292_p.Pro728Ser	D39V_00292	spnHL	Hyaluronate lyase precursor SpnHL	0	1	0	0	0	0	0	0	1	0	0	0	0	0	1	0	0	0	1	0	1	1	1	0	0	0	0	0	0	0	0	0
D39V_00292_p.Ser854Phe	D39V_00292	spnHL	Hyaluronate lyase precursor SpnHL	0	1	0	0	0	0	0	0	1	0	0	0	0	0	1	0	0	0	1	0	1	1	1	0	0	0	0	0	0	0	0	0
n.288937G>A	D39V_00292 | D39V_00293	spnHL | -	Hyaluronate lyase precursor SpnHL | IS200/IS605 family transposase ISStin10	0	1	0	0	0	0	0	0	1	0	0	0	0	0	1	0	0	0	1	0	1	1	1	0	0	0	0	0	0	0	0	0
n.289003GACATC>AACGTT	D39V_00292 | D39V_00293	spnHL | -	Hyaluronate lyase precursor SpnHL | IS200/IS605 family transposase ISStin10	0	1	0	0	0	0	0	0	1	0	0	0	0	0	0	1	0	0	1	0	1	1	1	0	0	0	0	0	1	1	1	0
n.289079T>C	D39V_00292 | D39V_00293	spnHL | -	Hyaluronate lyase precursor SpnHL | IS200/IS605 family transposase ISStin10	0	1	0	0	0	0	0	0	1	0	0	0	0	0	0	1	0	0	1	0	1	1	1	0	0	0	0	0	1	1	1	0
n.289087T>A	D39V_00292 | D39V_00293	spnHL | -	Hyaluronate lyase precursor SpnHL | IS200/IS605 family transposase ISStin10	0	1	0	0	0	0	0	0	1	0	0	0	0	0	0	1	0	0	1	0	1	1	1	0	0	0	0	0	1	1	1	0
n.289201C>A	D39V_00292 | D39V_00293	spnHL | -	Hyaluronate lyase precursor SpnHL | IS200/IS605 family transposase ISStin10	0	1	0	0	0	0	0	0	1	0	0	0	0	0	0	1	0	0	1	0	1	1	1	0	0	0	0	0	1	1	1	0
n.289238G>A	D39V_00292 | D39V_00293	spnHL | -	Hyaluronate lyase precursor SpnHL | IS200/IS605 family transposase ISStin10	0	1	0	0	0	0	0	0	1	0	0	0	0	0	0	1	0	0	1	0	1	1	1	0	0	0	0	0	1	1	1	0
n.289252TC>AT	D39V_00292 | D39V_00293	spnHL | -	Hyaluronate lyase precursor SpnHL | IS200/IS605 family transposase ISStin10	0	1	0	0	0	0	0	0	1	0	0	0	0	0	0	1	0	0	1	0	1	1	1	0	0	0	0	0	1	1	1	0
n.289266G>T	D39V_00292 | D39V_00293	spnHL | -	Hyaluronate lyase precursor SpnHL | IS200/IS605 family transposase ISStin10	0	1	0	0	0	0	0	0	1	0	0	0	0	0	0	1	0	0	1	0	1	1	1	0	0	0	0	0	1	1	1	0
n.289278C>T	D39V_00292 | D39V_00293	spnHL | -	Hyaluronate lyase precursor SpnHL | IS200/IS605 family transposase ISStin10	0	1	0	0	0	0	0	0	1	0	0	0	0	0	0	1	0	0	1	0	1	1	1	0	0	0	0	0	1	1	1	0
D39V_00293_p.Val50Ala	D39V_00293	-	IS200/IS605 family transposase ISStin10	0	1	0	0	0	0	0	0	1	0	0	0	0	0	0	1	0	0	1	0	1	1	1	0	0	0	0	0	1	1	1	0
D39V_00293_p.Ile65Leu	D39V_00293	-	IS200/IS605 family transposase ISStin10	0	1	0	0	0	0	0	0	1	0	0	0	0	0	0	1	0	0	1	0	1	1	1	0	0	0	0	0	1	1	1	0
n.289672C>T	D39V_00293 | D39V_00294	- | eda	IS200/IS605 family transposase ISStin10 | Bifunctional 4-hydroxy-2-oxoglutarate aldolase/2-dehydro-3-deoxyphosphogluconate aldolase	0	1	0	0	0	0	0	0	1	0	0	0	0	0	0	1	0	0	1	0	1	1	1	0	0	0	0	0	1	1	1	0
n.289703AAC>GACA	D39V_00293 | D39V_00294	- | eda	IS200/IS605 family transposase ISStin10 | Bifunctional 4-hydroxy-2-oxoglutarate aldolase/2-dehydro-3-deoxyphosphogluconate aldolase	0	1	0	0	0	0	0	0	1	0	0	0	0	0	0	1	0	0	1	0	1	1	1	0	0	0	0	0	1	1	1	0
n.289711G>A	D39V_00293 | D39V_00294	- | eda	IS200/IS605 family transposase ISStin10 | Bifunctional 4-hydroxy-2-oxoglutarate aldolase/2-dehydro-3-deoxyphosphogluconate aldolase	0	1	0	0	0	0	0	0	1	0	0	0	0	0	0	1	0	0	1	0	1	1	1	0	0	0	0	0	1	1	1	0
n.289756T>G	D39V_00293 | D39V_00294	- | eda	IS200/IS605 family transposase ISStin10 | Bifunctional 4-hydroxy-2-oxoglutarate aldolase/2-dehydro-3-deoxyphosphogluconate aldolase	0	1	0	0	0	0	0	0	1	0	0	0	0	0	0	1	0	0	1	0	1	1	1	0	0	0	0	0	1	1	1	0
n.289914C>T	D39V_00293 | D39V_00294	- | eda	IS200/IS605 family transposase ISStin10 | Bifunctional 4-hydroxy-2-oxoglutarate aldolase/2-dehydro-3-deoxyphosphogluconate aldolase	0	1	0	0	0	0	0	0	1	0	0	0	0	0	0	1	0	0	1	0	1	1	1	0	0	0	0	0	1	1	1	0
n.289955G>A	D39V_00293 | D39V_00294	- | eda	IS200/IS605 family transposase ISStin10 | Bifunctional 4-hydroxy-2-oxoglutarate aldolase/2-dehydro-3-deoxyphosphogluconate aldolase	0	1	0	0	0	0	0	0	1	0	0	0	0	0	0	1	0	0	1	0	1	1	1	0	0	0	0	0	1	1	1	0
n.289971T>A	D39V_00293 | D39V_00294	- | eda	IS200/IS605 family transposase ISStin10 | Bifunctional 4-hydroxy-2-oxoglutarate aldolase/2-dehydro-3-deoxyphosphogluconate aldolase	0	1	0	0	0	0	0	0	1	0	0	0	0	0	0	1	0	0	1	0	1	1	1	0	0	0	0	0	1	1	1	0
n.289979G>A	D39V_00293 | D39V_00294	- | eda	IS200/IS605 family transposase ISStin10 | Bifunctional 4-hydroxy-2-oxoglutarate aldolase/2-dehydro-3-deoxyphosphogluconate aldolase	0	1	0	0	0	0	0	0	1	0	0	0	0	0	0	1	0	0	1	0	1	1	1	0	0	0	0	0	1	1	1	0
D39V_00294_p.Val206Ile	D39V_00294	eda	Bifunctional 4-hydroxy-2-oxoglutarate aldolase/2-dehydro-3-deoxyphosphogluconate aldolase	0	1	0	0	0	0	0	0	1	0	0	0	0	0	0	1	0	0	1	0	1	1	1	0	0	0	0	0	1	1	1	0
D39V_00294_p.Asp165Gly	D39V_00294	eda	Bifunctional 4-hydroxy-2-oxoglutarate aldolase/2-dehydro-3-deoxyphosphogluconate aldolase	0	1	0	0	0	0	0	0	1	0	0	0	0	0	0	1	0	0	1	0	1	1	1	0	0	0	0	0	1	1	1	0
D39V_00294_p.Ala140Thr	D39V_00294	eda	Bifunctional 4-hydroxy-2-oxoglutarate aldolase/2-dehydro-3-deoxyphosphogluconate aldolase	0	1	0	0	0	0	0	0	1	0	0	0	0	0	0	1	0	0	1	0	1	1	1	0	0	0	0	0	1	1	1	0
D39V_00295_p.Lys153Glu	D39V_00295	-	2-dehydro-3-deoxygluconokinase	0	1	0	0	0	0	0	0	1	0	0	0	0	0	0	1	0	1	1	0	1	1	1	0	0	0	0	0	1	1	1	0
D39V_00295_p.Val138Ile	D39V_00295	-	2-dehydro-3-deoxygluconokinase	0	1	0	0	0	0	0	0	1	0	0	0	0	0	0	1	0	1	1	0	1	1	1	0	0	0	0	0	1	1	1	0
D39V_00297_p.Glu65Gln	D39V_00297	-	2-deoxy-D-gluconate 3-dehydrogenase	0	1	0	0	0	0	0	0	1	0	0	0	0	0	0	0	0	0	1	0	1	1	1	0	0	0	0	0	0	0	0	0
n.293268T>C	D39V_00297 | D39V_00298	- | -	2-deoxy-D-gluconate 3-dehydrogenase | Hyaluronate-oligosaccharide-specific PTS IIA component	0	1	0	0	0	0	0	0	1	0	0	0	0	0	0	0	0	0	0	0	1	1	1	0	0	0	0	0	0	0	0	0
D39V_00301_p.Val200Met	D39V_00301	-	Hyaluronate-oligosaccharide-specific PTS IIC component	0	1	0	1	0	0	0	0	0	0	1	1	1	0	0	0	0	0	0	0	0	0	0	1	1	1	0	0	0	0	0	0
D39V_00301_p.His248Arg	D39V_00301	-	Hyaluronate-oligosaccharide-specific PTS IIC component	0	1	0	1	0	0	0	0	0	0	1	1	1	0	0	0	0	0	0	0	0	0	0	1	1	1	0	0	0	0	0	0
D39V_00303_p.Gln66Lys	D39V_00303	yajC-1	Preprotein translocase subunit YajC	0	1	0	1	0	0	0	0	0	0	1	1	1	0	0	0	0	0	0	0	0	0	0	1	1	1	0	0	0	0	0	0
D39V_00304_p.Ile40Met	D39V_00304	-	Oligohyaluronate lyase	0	1	0	1	0	0	0	0	0	0	1	1	1	0	0	0	0	0	0	0	0	0	0	1	1	1	0	0	0	0	0	0
D39V_00304_p.Gly100Asp	D39V_00304	-	Oligohyaluronate lyase	0	1	0	1	0	0	0	0	0	0	1	1	1	0	0	0	0	0	0	0	0	0	0	1	1	1	0	0	0	0	0	0
D39V_00304_p.Tyr173His	D39V_00304	-	Oligohyaluronate lyase	0	1	0	1	0	0	0	0	0	0	1	1	1	0	0	0	0	0	0	0	0	0	0	1	1	1	0	0	0	0	0	0
D39V_00304_p.Met293Ile	D39V_00304	-	Oligohyaluronate lyase	0	1	0	1	0	0	0	0	0	0	1	1	1	0	0	0	0	0	0	0	0	0	0	1	1	1	0	0	0	0	0	0
D39V_00304_p.Ile319Leu	D39V_00304	-	Oligohyaluronate lyase	0	1	0	1	0	0	0	0	0	0	1	1	1	0	0	0	0	0	0	0	0	0	0	1	1	1	0	0	0	0	0	0
D39V_00304_p.Arg335Lys	D39V_00304	-	Oligohyaluronate lyase	0	1	0	1	0	0	0	0	0	0	1	1	1	0	0	0	0	0	0	0	0	0	0	1	1	1	0	0	0	0	0	0
D39V_00304_p.Met448Val	D39V_00304	-	Oligohyaluronate lyase	0	1	0	1	0	0	0	0	0	0	1	1	1	0	0	0	0	0	0	0	0	0	0	1	1	1	0	0	0	0	0	0
D39V_00304_p.Arg601Gly	D39V_00304	-	Oligohyaluronate lyase	0	1	0	1	0	0	0	0	0	0	1	1	1	0	0	0	0	0	0	0	0	0	0	1	1	1	0	0	0	0	0	0
D39V_00304_p.Arg627Lys	D39V_00304	-	Oligohyaluronate lyase	0	1	0	1	0	0	0	0	0	0	1	1	1	0	0	0	0	0	0	0	0	0	0	1	1	1	0	0	0	0	0	0
D39V_00305_p.Tyr182His	D39V_00305	regR	Transcriptional regulator RegR	0	1	0	1	0	0	0	0	0	0	1	1	1	0	0	0	0	0	0	0	0	0	0	1	1	1	0	0	0	0	0	0
D39V_00306_p.Asn49fs	D39V_00306	-	Hypothetical protein	0	1	0	1	0	0	0	0	0	0	1	1	1	0	0	0	0	0	0	0	0	0	0	1	1	1	0	0	0	0	0	0
n.333047A>T	D39V_00338 | D39V_00339	- | aliA	hypothetical protein | Oligopeptide ABC transporter, periplasmic oligopeptide-binding protein AliA	0	1	0	0	0	0	0	0	0	0	0	1	0	0	0	0	0	0	0	0	0	0	0	0	0	0	0	0	0	0	0	0
D39V_00339_p.Leu7Phe	D39V_00339	aliA	Oligopeptide ABC transporter, periplasmic oligopeptide-binding protein AliA	0	1	0	0	0	0	0	0	0	0	0	1	0	0	0	0	0	0	0	0	0	0	0	0	0	0	0	0	0	0	0	0
D39V_00339_p.Ala30Thr	D39V_00339	aliA	Oligopeptide ABC transporter, periplasmic oligopeptide-binding protein AliA	0	1	0	0	0	0	0	0	0	0	0	1	0	0	0	0	0	0	0	0	0	0	0	0	0	0	0	0	0	0	0	0
D39V_00339_p.Glu166Asp	D39V_00339	aliA	Oligopeptide ABC transporter, periplasmic oligopeptide-binding protein AliA	0	1	0	0	0	0	0	0	0	0	0	1	0	0	0	0	0	0	0	0	0	0	0	0	0	0	0	0	0	0	0	0
D39V_00339_p.Ile246Val	D39V_00339	aliA	Oligopeptide ABC transporter, periplasmic oligopeptide-binding protein AliA	0	1	0	0	0	0	0	0	0	0	0	1	0	0	0	0	0	0	0	0	0	0	0	0	0	0	0	0	0	0	0	0
D39V_00339_p.Thr432Gln	D39V_00339	aliA	Oligopeptide ABC transporter, periplasmic oligopeptide-binding protein AliA	0	1	0	0	0	0	0	0	0	0	0	1	0	0	0	0	0	0	0	0	0	0	0	0	0	0	0	0	0	0	0	0
D39V_00339_p.Ile469Val	D39V_00339	aliA	Oligopeptide ABC transporter, periplasmic oligopeptide-binding protein AliA	0	1	0	0	0	0	0	0	0	0	0	1	0	0	0	0	0	0	0	0	0	0	0	0	0	0	0	0	0	0	0	0
D39V_00339_p.Thr559Ala	D39V_00339	aliA	Oligopeptide ABC transporter, periplasmic oligopeptide-binding protein AliA	0	1	0	0	0	0	0	0	0	0	0	1	0	0	0	0	0	0	0	0	0	0	0	0	0	0	0	0	0	0	0	0
D39V_00339_p.Val616Ile	D39V_00339	aliA	Oligopeptide ABC transporter, periplasmic oligopeptide-binding protein AliA	0	1	0	0	0	0	0	0	0	0	0	1	0	0	0	0	0	0	0	0	0	0	0	0	0	0	0	0	0	0	0	0
D39V_00339_p.Ala651Thr	D39V_00339	aliA	Oligopeptide ABC transporter, periplasmic oligopeptide-binding protein AliA	0	1	0	0	0	0	0	0	0	0	0	1	0	0	0	0	0	0	0	0	0	0	0	0	0	0	0	0	0	0	0	0
n.335181G>A	D39V_00339 | D39V_00340	aliA | eng	Oligopeptide ABC transporter, periplasmic oligopeptide-binding protein AliA | Endo-alpha-N-acetylgalactosaminidase Eng	0	1	0	0	0	0	0	0	0	0	0	1	0	0	0	0	0	0	0	0	0	0	0	0	0	0	0	0	0	0	0	0
n.335277A>AT	D39V_00339 | D39V_00340	aliA | eng	Oligopeptide ABC transporter, periplasmic oligopeptide-binding protein AliA | Endo-alpha-N-acetylgalactosaminidase Eng	0	1	0	0	0	0	0	0	0	0	0	1	0	0	0	0	0	0	0	0	0	0	0	0	0	0	0	0	0	0	0	0
n.335289C>T	D39V_00339 | D39V_00340	aliA | eng	Oligopeptide ABC transporter, periplasmic oligopeptide-binding protein AliA | Endo-alpha-N-acetylgalactosaminidase Eng	0	1	0	0	0	0	0	0	0	0	0	1	0	0	0	0	0	0	0	0	0	0	0	0	0	0	0	0	0	0	0	0
D39V_00340_p.Thr29Ala	D39V_00340	eng	Endo-alpha-N-acetylgalactosaminidase Eng	0	1	0	0	0	0	0	0	0	0	0	1	0	0	0	0	0	0	0	0	0	0	0	0	0	0	0	0	0	0	0	0
D39V_00340_p.His66Arg	D39V_00340	eng	Endo-alpha-N-acetylgalactosaminidase Eng	0	1	0	0	0	0	0	0	0	0	0	1	0	0	0	0	0	0	0	0	0	0	0	0	0	0	0	0	0	0	0	0
D39V_00340_p.Pro110His	D39V_00340	eng	Endo-alpha-N-acetylgalactosaminidase Eng	0	1	0	0	0	0	0	0	0	0	0	1	0	0	0	0	0	0	0	0	0	0	0	0	0	0	0	0	0	0	0	0
D39V_00340_p.Pro118Leu	D39V_00340	eng	Endo-alpha-N-acetylgalactosaminidase Eng	0	1	0	0	0	0	0	0	0	0	0	1	0	0	0	0	0	0	0	0	0	0	0	0	0	0	0	0	0	0	0	0
D39V_00340_p.Asp186Glu	D39V_00340	eng	Endo-alpha-N-acetylgalactosaminidase Eng	0	1	0	0	0	0	0	0	0	0	0	1	0	0	0	0	0	0	0	0	0	0	0	0	0	0	0	0	0	0	0	0
D39V_00340_p.Lys205Asn	D39V_00340	eng	Endo-alpha-N-acetylgalactosaminidase Eng	0	1	0	0	0	0	0	0	0	0	0	1	0	0	0	0	0	0	0	0	0	0	0	0	0	0	0	0	0	0	0	0
D39V_00340_p.Thr1105Ile	D39V_00340	eng	Endo-alpha-N-acetylgalactosaminidase Eng	0	1	0	0	0	0	0	1	0	0	0	0	0	0	0	0	0	0	0	0	0	0	0	0	0	0	0	0	0	0	0	0
D39V_00340_p.Ala1509Glu	D39V_00340	eng	Endo-alpha-N-acetylgalactosaminidase Eng	0	1	0	0	0	0	0	1	0	0	0	0	0	0	0	0	0	0	0	0	0	0	0	0	0	0	0	0	0	0	0	0
D39V_00340_p.Leu1516Val	D39V_00340	eng	Endo-alpha-N-acetylgalactosaminidase Eng	0	1	0	0	0	0	0	1	0	0	0	0	0	0	0	0	0	0	0	0	0	0	0	0	0	0	0	0	0	0	0	0
D39V_00340_p.Gly1525Asn	D39V_00340	eng	Endo-alpha-N-acetylgalactosaminidase Eng	0	1	0	0	0	0	0	1	0	0	0	0	0	0	0	0	0	0	0	0	0	0	0	0	0	0	0	0	0	0	0	0
D39V_00340_p.Val1549Ile	D39V_00340	eng	Endo-alpha-N-acetylgalactosaminidase Eng	0	1	0	0	0	0	0	1	0	0	0	0	0	0	0	0	0	0	0	0	0	0	0	0	0	0	0	0	0	0	0	0
D39V_00340_p.Thr1577Ala	D39V_00340	eng	Endo-alpha-N-acetylgalactosaminidase Eng	0	1	0	0	0	0	0	1	0	0	0	0	0	0	0	0	0	0	0	0	0	0	0	0	0	0	0	0	0	0	0	0
D39V_00340_p.Pro1696Ser	D39V_00340	eng	Endo-alpha-N-acetylgalactosaminidase Eng	0	1	0	0	0	0	0	1	0	0	0	0	0	0	0	0	0	0	0	0	0	0	0	0	0	0	0	0	0	0	0	0
D39V_00340_p.Val1711Leu	D39V_00340	eng	Endo-alpha-N-acetylgalactosaminidase Eng	0	1	0	0	0	0	0	1	0	0	0	0	0	0	0	0	0	0	0	0	0	0	0	0	0	0	0	0	0	0	0	0
D39V_00340_p.Asp1714Glu	D39V_00340	eng	Endo-alpha-N-acetylgalactosaminidase Eng	0	1	0	0	0	0	0	1	0	0	0	0	0	0	0	0	0	0	0	0	0	0	0	0	0	0	0	0	0	0	0	0
D39V_00340_p.Ala1726Asp	D39V_00340	eng	Endo-alpha-N-acetylgalactosaminidase Eng	0	1	0	0	0	0	0	1	0	0	0	0	0	0	0	0	0	0	0	0	0	0	0	0	0	0	0	0	0	0	0	0
D39V_00346_p.Phe75Leu	D39V_00346	mapZ	Mid-cell-anchored protein Z	0	1	0	0	0	0	0	0	1	0	0	0	0	0	0	0	0	0	0	0	1	1	1	0	0	0	0	0	0	0	0	0
D39V_00346_p.Lys94Glu	D39V_00346	mapZ	Mid-cell-anchored protein Z	0	1	0	0	0	0	0	0	1	0	0	0	0	0	0	0	0	0	0	0	1	1	1	0	0	0	0	0	0	0	0	0
D39V_00346_p.Asp127Glu	D39V_00346	mapZ	Mid-cell-anchored protein Z	0	1	0	0	0	0	0	0	1	0	0	0	0	0	0	0	0	0	0	0	1	1	1	0	0	0	0	0	0	0	0	0
D39V_00346_p.Asp148Glu	D39V_00346	mapZ	Mid-cell-anchored protein Z	0	1	0	0	0	0	0	0	1	0	0	0	0	0	0	0	0	0	0	0	1	1	1	0	0	0	0	0	0	0	0	0
D39V_00346_p.Ile161Val	D39V_00346	mapZ	Mid-cell-anchored protein Z	0	1	0	0	0	0	0	0	1	0	0	0	0	0	0	0	0	0	0	0	1	1	1	0	0	0	0	0	0	0	0	0
D39V_00346_p.Val164Ala	D39V_00346	mapZ	Mid-cell-anchored protein Z	0	1	0	0	0	0	0	0	1	0	0	0	0	0	0	0	0	0	0	0	1	1	1	0	0	0	0	0	0	0	0	0
D39V_00346_p.Ala184Asn	D39V_00346	mapZ	Mid-cell-anchored protein Z	0	1	0	0	0	0	0	0	1	0	0	0	0	0	0	0	0	0	0	0	1	1	1	0	0	0	0	0	0	0	0	0
D39V_00346_p.Thr192Ala	D39V_00346	mapZ	Mid-cell-anchored protein Z	0	1	0	0	0	0	0	0	1	0	0	0	0	0	0	0	0	0	0	0	1	1	1	0	0	0	0	0	0	0	0	0
D39V_00346_p.Ala212Thr	D39V_00346	mapZ	Mid-cell-anchored protein Z	0	1	0	0	0	0	0	0	1	0	0	0	0	0	0	0	0	0	0	0	1	1	1	0	0	0	0	0	0	0	0	0
D39V_00346_p.AsnSer216AspGly	D39V_00346	mapZ	Mid-cell-anchored protein Z	0	1	0	0	0	0	0	0	1	0	0	0	0	0	0	0	0	0	0	0	1	1	1	0	0	0	0	0	0	0	0	0
D39V_00346_p.Asp294Asn	D39V_00346	mapZ	Mid-cell-anchored protein Z	0	1	0	0	0	0	0	0	1	0	0	0	0	0	0	0	0	0	0	0	1	1	1	0	0	0	0	0	0	0	0	0
D39V_00346_p.Thr328_Gln335del	D39V_00346	mapZ	Mid-cell-anchored protein Z	0	1	0	0	0	0	0	0	1	0	0	0	0	0	0	0	0	0	0	0	1	1	1	0	0	0	0	0	0	0	0	0
D39V_00346_p.Pro344Thr	D39V_00346	mapZ	Mid-cell-anchored protein Z	0	1	0	0	0	0	0	0	1	0	0	0	0	0	0	0	0	0	0	0	1	1	1	0	0	0	0	0	0	0	0	0
D39V_00346_p.Thr352Ala	D39V_00346	mapZ	Mid-cell-anchored protein Z	0	1	0	0	0	0	0	0	1	0	0	0	0	0	0	0	0	0	0	0	1	1	1	0	0	0	0	0	0	0	0	0
D39V_00352_p.Thr230Ser	D39V_00352	mvaK2	Phosphomevalonate kinase	0	1	0	0	1	0	0	0	0	0	0	0	0	1	0	0	0	0	0	0	0	0	0	0	0	0	1	1	0	0	0	0
D39V_00352_p.Ser248Ala	D39V_00352	mvaK2	Phosphomevalonate kinase	0	1	0	0	1	0	0	0	0	0	0	0	0	1	0	0	0	0	0	0	0	0	0	0	0	0	1	1	0	0	0	0
D39V_00352_p.Ile251Val	D39V_00352	mvaK2	Phosphomevalonate kinase	0	1	0	0	1	0	0	0	0	0	0	0	0	1	0	0	0	0	0	0	0	0	0	0	0	0	1	1	0	0	0	0
D39V_00352_p.Lys310Glu	D39V_00352	mvaK2	Phosphomevalonate kinase	0	1	0	0	1	0	0	0	0	0	0	0	0	1	0	0	0	0	0	0	0	0	0	0	0	0	1	1	0	0	0	0
D39V_00353_p.Thr81Ser	D39V_00353	fni	Isopentenyl-diphosphate delta-isomerase, FMN-dependent	0	1	0	0	1	0	0	0	0	0	0	0	0	1	0	0	0	0	0	0	0	0	0	0	0	0	1	1	0	0	0	0
D39V_00353_p.Lys170Glu	D39V_00353	fni	Isopentenyl-diphosphate delta-isomerase, FMN-dependent	0	1	0	0	1	0	0	0	0	0	0	0	0	1	0	0	0	0	0	0	0	0	0	0	0	0	1	1	0	0	0	0
D39V_00353_p.Ala270Ser	D39V_00353	fni	Isopentenyl-diphosphate delta-isomerase, FMN-dependent	0	1	0	0	1	0	0	0	0	0	0	0	0	1	0	0	0	0	0	0	0	0	0	0	0	0	1	1	0	0	0	0
D39V_00353_p.Asn330Lys	D39V_00353	fni	Isopentenyl-diphosphate delta-isomerase, FMN-dependent	0	1	0	0	1	0	0	0	0	0	0	0	0	1	0	0	0	0	0	0	0	0	0	0	0	0	1	1	0	0	0	0
n.354889CT>C	D39V_00353 | D39V_00354	fni | vraT	Isopentenyl-diphosphate delta-isomerase, FMN-dependent | Cell wall-active antibiotics response protein VraT	0	1	0	0	1	0	0	0	0	0	0	0	0	1	0	0	0	0	0	0	0	0	0	0	0	0	1	1	0	0	0	0
D39V_00386_p.Val161Ile	D39V_00386	fabK	Enoyl-(acyl-carrier-protein) reductase FabK	0	1	0	0	0	0	0	1	0	0	0	0	0	0	0	0	0	0	0	0	0	0	0	0	0	0	0	0	0	0	0	0
D39V_00386_p.Glu276Asp	D39V_00386	fabK	Enoyl-(acyl-carrier-protein) reductase FabK	0	1	0	0	0	0	0	1	0	0	0	0	0	0	0	0	0	0	0	0	0	0	0	0	0	0	0	0	0	0	0	0
D39V_00386_p.Thr318Ala	D39V_00386	fabK	Enoyl-(acyl-carrier-protein) reductase FabK	0	1	0	0	0	0	0	1	0	0	0	0	0	0	0	0	0	0	0	0	0	0	0	0	0	0	0	0	0	0	0	0
D39V_00387_p.Ser201Ala	D39V_00387	fabD	Malonyl CoA-acyl carrier protein transacylase FabD	0	1	0	0	0	0	0	1	0	0	0	0	0	0	0	0	0	0	0	0	0	0	0	0	0	0	0	0	0	0	0	0
D39V_00390_p.Thr83Ser	D39V_00390	accB	Biotin carboxyl carrier protein of acetyl-CoA carboxylase	0	1	0	0	0	0	0	1	0	0	0	0	0	0	0	0	0	0	0	0	0	0	0	0	0	0	0	0	0	0	0	0
D39V_00399_p.Ala376Thr	D39V_00399	gatB	Bifunctional aspartyl-tRNA(Asp) amidotransferase subunit B/glutamyl-tRNA(Glu) amidotransferase subunit B	0	1	0	0	0	0	0	0	0	0	0	0	0	0	0	0	0	0	1	0	0	0	0	0	0	0	0	0	0	0	0	0
D39V_00399_p.Ala256Thr	D39V_00399	gatB	Bifunctional aspartyl-tRNA(Asp) amidotransferase subunit B/glutamyl-tRNA(Glu) amidotransferase subunit B	0	1	0	0	0	0	0	0	0	0	0	0	0	0	0	0	0	0	1	0	0	0	0	0	0	0	0	0	0	0	0	0
D39V_00399_p.Ile70Leu	D39V_00399	gatB	Bifunctional aspartyl-tRNA(Asp) amidotransferase subunit B/glutamyl-tRNA(Glu) amidotransferase subunit B	0	1	0	0	0	0	0	0	0	0	0	0	0	0	0	1	1	1	0	0	0	0	0	0	0	0	0	0	1	1	1	1
D39V_00400_p.Gly475Asp	D39V_00400	gatA	Bifunctional aspartyl-tRNA(Asp) amidotransferase subunit A/glutamyl-tRNA(Glu) amidotransferase subunit A	0	1	0	0	0	0	0	0	0	0	0	0	0	0	0	1	1	1	0	0	0	0	0	0	0	0	0	0	1	1	1	1
D39V_00400_p.His458Tyr	D39V_00400	gatA	Bifunctional aspartyl-tRNA(Asp) amidotransferase subunit A/glutamyl-tRNA(Glu) amidotransferase subunit A	0	1	0	0	0	0	0	0	0	0	0	0	0	0	0	1	1	1	0	0	0	0	0	0	0	0	0	0	1	1	1	1
D39V_00400_p.Ala233Thr	D39V_00400	gatA	Bifunctional aspartyl-tRNA(Asp) amidotransferase subunit A/glutamyl-tRNA(Glu) amidotransferase subunit A	0	1	0	0	0	0	0	0	0	0	0	0	0	0	0	1	1	1	0	0	0	0	0	0	0	0	0	0	1	1	1	1
D39V_00400_p.Asp66Asn	D39V_00400	gatA	Bifunctional aspartyl-tRNA(Asp) amidotransferase subunit A/glutamyl-tRNA(Glu) amidotransferase subunit A	0	1	0	0	0	0	0	0	0	0	0	0	0	0	0	1	1	1	0	0	0	0	0	0	0	0	0	0	1	1	1	1
D39V_00401_p.Ter101Ter	D39V_00401	gatC	Bifunctional aspartyl-tRNA(Asp) amidotransferase subunit C/glutamyl-tRNA(Glu) amidotransferase subunit C	0	1	0	0	0	0	0	0	0	0	0	0	0	0	0	1	1	1	0	0	0	0	0	0	0	0	0	0	1	1	1	1
n.400222G>A	D39V_00401 | D39V_00402	gatC | prfC	Bifunctional aspartyl-tRNA(Asp) amidotransferase subunit C/glutamyl-tRNA(Glu) amidotransferase subunit C | Peptide chain release factor 3	0	1	0	0	0	0	0	0	0	0	0	0	0	0	0	1	1	1	0	0	0	0	0	0	0	0	0	0	1	1	1	1
n.400262GTA>ATG	D39V_00401 | D39V_00402	gatC | prfC	Bifunctional aspartyl-tRNA(Asp) amidotransferase subunit C/glutamyl-tRNA(Glu) amidotransferase subunit C | Peptide chain release factor 3	0	1	0	0	0	0	0	0	0	0	0	0	0	0	0	1	1	1	0	0	0	0	0	0	0	0	0	0	1	1	1	1
D39V_00402_p.Ile346Thr	D39V_00402	prfC	Peptide chain release factor 3	0	1	0	0	0	0	0	0	0	0	0	0	0	0	0	1	1	1	0	0	0	0	0	0	0	0	0	0	1	1	1	1
D39V_00402_p.Ala350Ser	D39V_00402	prfC	Peptide chain release factor 3	0	1	0	0	0	0	0	0	0	0	0	0	0	0	0	1	1	1	0	0	0	0	0	0	0	0	0	0	1	1	1	1
n.401969C>T	D39V_00402 | D39V_00403	prfC | -	Peptide chain release factor 3 | Putative CDP-glycerol:glycerophosphate glycerophosphotransferase	0	1	0	0	0	0	0	0	0	0	0	0	0	0	0	1	1	1	0	0	0	0	0	0	0	0	1	0	1	1	1	1
n.402087A>G	D39V_00402 | D39V_00403	prfC | -	Peptide chain release factor 3 | Putative CDP-glycerol:glycerophosphate glycerophosphotransferase	0	1	0	0	0	0	0	0	0	0	0	0	0	0	0	1	1	1	0	0	0	0	0	0	0	0	1	0	1	1	1	1
n.402151A>G	D39V_00402 | D39V_00403	prfC | -	Peptide chain release factor 3 | Putative CDP-glycerol:glycerophosphate glycerophosphotransferase	0	1	0	0	0	0	0	0	0	0	0	0	0	0	0	1	1	1	0	0	0	0	0	0	0	0	1	0	1	1	1	1
D39V_00403_p.His31fs	D39V_00403	-	Putative CDP-glycerol:glycerophosphate glycerophosphotransferase	0	1	0	0	0	0	0	0	0	0	0	0	0	0	0	1	1	1	0	0	0	0	0	0	0	0	1	0	1	1	1	1
D39V_00403_p.Gln66*	D39V_00403	-	Putative CDP-glycerol:glycerophosphate glycerophosphotransferase	0	1	0	0	0	0	0	0	0	0	0	0	0	0	0	1	1	1	0	0	0	0	0	0	0	0	1	0	1	1	1	1
D39V_00403_p.Phe88fs	D39V_00403	-	Putative CDP-glycerol:glycerophosphate glycerophosphotransferase	0	1	0	0	0	0	0	0	0	0	0	0	0	0	0	1	1	1	0	0	0	0	0	0	0	0	1	0	1	1	1	1
D39V_00403_p.Ser106Leu	D39V_00403	-	Putative CDP-glycerol:glycerophosphate glycerophosphotransferase	0	1	0	0	0	0	0	0	0	0	0	0	0	0	0	1	1	1	0	0	0	0	0	0	0	0	1	0	1	1	1	1
n.405341T>C	D39V_00406 | D39V_00407	- | ilvB	Dihydroxyacetone kinase-like protein | Acetolactate synthase large subunit	0	1	0	0	0	0	0	0	0	0	0	0	0	0	0	1	1	1	0	0	0	0	0	0	0	0	1	0	1	1	1	1
D39V_00407_p.Ser182Pro	D39V_00407	ilvB	Acetolactate synthase large subunit	0	1	0	0	0	0	0	0	0	0	0	0	0	0	0	1	1	1	0	0	0	0	0	0	0	0	1	0	1	1	1	1
D39V_00407_p.Asp415Gly	D39V_00407	ilvB	Acetolactate synthase large subunit	0	1	0	0	0	0	0	0	0	0	0	0	0	0	0	1	1	1	0	0	0	0	0	0	0	0	1	0	1	1	1	1
n.407530G>A	D39V_00408 | D39V_00409	ilvH | ilvC	Acetolactate synthase small subunit | Ketol-acid reductoisomerase	0	1	0	0	0	0	0	0	0	0	0	0	0	0	0	1	1	1	0	0	0	0	0	0	0	0	0	0	1	1	1	1
n.407541T>C	D39V_00408 | D39V_00409	ilvH | ilvC	Acetolactate synthase small subunit | Ketol-acid reductoisomerase	0	1	0	0	0	0	0	0	0	0	0	0	0	0	0	1	1	1	0	0	0	0	0	0	0	0	0	0	1	1	1	1
D39V_00410_p.Thr16Ala	D39V_00410	-	hypothetical protein	0	1	0	0	0	0	0	0	0	0	0	0	0	0	0	1	1	1	0	0	0	0	0	0	0	0	0	0	1	1	1	1
n.411193C>T	D39V_00412 | D39V_00413	ilvA | -	Threonine dehydratase | Hypothetical protein	0	1	0	0	0	0	0	0	0	0	0	0	0	0	0	1	1	1	0	0	0	0	0	0	0	0	0	0	1	1	1	1
n.411393T>G	D39V_00412 | D39V_00413	ilvA | -	Threonine dehydratase | Hypothetical protein	0	1	0	0	0	0	0	0	0	0	0	0	0	0	0	1	1	1	0	0	0	0	0	0	0	0	0	0	1	1	1	1
n.411533T>C	D39V_00412 | D39V_00413	ilvA | -	Threonine dehydratase | Hypothetical protein	0	1	0	0	0	0	0	0	0	0	0	0	0	0	0	1	1	1	0	0	0	0	0	0	0	0	0	0	1	1	1	1
D39V_00415_p.Val331Ala	D39V_00415	glnHP1	Glutamine ABC transporter permease GlnHP1	0	1	0	0	0	0	0	0	0	0	0	0	0	0	0	1	1	1	0	0	0	0	0	0	0	0	0	0	1	1	1	1
D39V_00446_p.Asp800Glu	D39V_00446	endoD	Endo-beta-N-acetylglucosaminidase EndoD	0	1	0	0	0	0	0	0	0	0	0	0	0	1	0	0	0	0	0	0	0	0	0	0	0	0	1	1	0	0	0	0
D39V_00446_p.Ser869Pro	D39V_00446	endoD	Endo-beta-N-acetylglucosaminidase EndoD	0	1	0	0	0	0	0	0	0	0	0	0	0	1	0	0	0	0	0	0	0	0	0	0	0	0	1	1	0	0	0	0
D39V_00446_p.Gln1142Lys	D39V_00446	endoD	Endo-beta-N-acetylglucosaminidase EndoD	0	1	0	0	0	0	0	0	0	0	0	0	0	1	0	0	0	0	0	0	0	0	0	0	0	0	1	1	0	0	0	0
D39V_00457_p.Ser581Asp	D39V_00457	hsdR	Type I restriction-modification system restriction subunit R	0	1	0	0	0	0	0	0	0	0	0	0	0	0	0	1	0	1	0	0	0	0	0	0	0	0	0	0	1	1	1	0
D39V_00457_p.Asp560Glu	D39V_00457	hsdR	Type I restriction-modification system restriction subunit R	0	1	0	0	0	0	0	0	0	0	0	0	0	0	0	1	0	1	0	0	0	0	0	0	0	0	0	0	1	1	1	0
D39V_00457_p.Ala385Thr	D39V_00457	hsdR	Type I restriction-modification system restriction subunit R	0	1	0	0	0	0	0	0	0	0	0	0	0	0	0	1	0	1	0	0	0	0	0	0	0	0	0	0	1	1	1	0
D39V_00457_p.Ile313Val	D39V_00457	hsdR	Type I restriction-modification system restriction subunit R	0	1	0	0	0	0	0	0	0	0	0	0	0	0	0	1	0	1	0	0	0	0	0	0	0	0	0	0	1	1	1	0
D39V_00457_p.Asn307Asp	D39V_00457	hsdR	Type I restriction-modification system restriction subunit R	0	1	0	0	0	0	0	0	0	0	0	0	0	0	0	1	0	1	0	0	0	0	0	0	0	0	0	0	1	1	1	0
n.466736TA>T	D39V_00457 | D39V_00458	hsdR | -	Type I restriction-modification system restriction subunit R | Hypothetical protein	0	1	0	0	0	0	0	0	0	0	0	0	0	0	0	0	0	1	0	0	0	0	0	0	0	0	0	0	0	0	1	0
n.466861T>C	D39V_00457 | D39V_00458	hsdR | -	Type I restriction-modification system restriction subunit R | Hypothetical protein	0	1	0	0	0	0	0	0	0	0	0	0	0	0	0	0	0	1	0	0	0	0	0	0	0	0	0	0	0	0	1	0
n.466901TC>T	D39V_00457 | D39V_00458	hsdR | -	Type I restriction-modification system restriction subunit R | Hypothetical protein	0	1	0	0	0	0	0	0	0	0	0	0	0	0	0	0	0	1	0	0	0	0	0	0	0	0	0	0	0	0	1	0
n.467018G>A	D39V_00457 | D39V_00458	hsdR | -	Type I restriction-modification system restriction subunit R | Hypothetical protein	0	1	0	0	0	0	0	0	0	0	0	0	0	0	0	0	0	1	0	0	0	0	0	0	0	0	0	0	0	0	1	0
n.467044AT>A	D39V_00457 | D39V_00458	hsdR | -	Type I restriction-modification system restriction subunit R | Hypothetical protein	0	1	0	0	0	0	0	0	0	0	0	0	0	0	0	0	0	1	0	0	0	0	0	0	0	0	0	0	0	0	1	0
n.467060A>C	D39V_00457 | D39V_00458	hsdR | -	Type I restriction-modification system restriction subunit R | Hypothetical protein	0	1	0	0	0	0	0	0	0	0	0	0	0	0	0	0	0	1	0	0	0	0	0	0	0	0	0	0	0	0	1	0
D39V_00461_p.Ala104Gly	D39V_00461	grpE	Heat shock protein GrpE	0	1	0	0	0	0	0	0	0	0	0	0	0	1	0	0	0	1	0	0	0	0	0	0	0	0	1	1	0	0	0	0
D39V_00461_p.Gly141Ala	D39V_00461	grpE	Heat shock protein GrpE	0	1	0	0	0	0	0	0	0	0	0	0	0	1	0	0	0	1	0	0	0	0	0	0	0	0	1	1	0	0	0	0
n.469576T>C	D39V_00461 | D39V_00462	grpE | dnaK	Heat shock protein GrpE | Chaperone protein DnaK	0	1	0	0	0	0	0	0	0	0	0	0	0	1	0	0	0	1	0	0	0	0	0	0	0	0	1	1	0	0	0	0
n.469608G>A	D39V_00461 | D39V_00462	grpE | dnaK	Heat shock protein GrpE | Chaperone protein DnaK	0	1	0	0	0	0	0	0	0	0	0	0	0	1	0	0	0	1	0	0	0	0	0	0	0	0	1	1	0	0	0	0
n.469720C>T	D39V_00461 | D39V_00462	grpE | dnaK	Heat shock protein GrpE | Chaperone protein DnaK	0	1	0	0	0	0	0	0	0	0	0	0	0	1	0	0	0	1	0	0	0	0	0	0	0	0	1	1	0	0	0	0
n.469727A>G	D39V_00461 | D39V_00462	grpE | dnaK	Heat shock protein GrpE | Chaperone protein DnaK	0	1	0	0	0	0	0	0	0	0	0	0	0	1	0	0	0	1	0	0	0	0	0	0	0	0	1	1	0	0	0	0
n.469856G>T	D39V_00461 | D39V_00462	grpE | dnaK	Heat shock protein GrpE | Chaperone protein DnaK	0	1	0	0	0	0	0	0	0	0	0	0	0	1	0	0	0	1	0	0	0	0	0	0	0	0	1	1	0	0	0	0
n.469907T>C	D39V_00461 | D39V_00462	grpE | dnaK	Heat shock protein GrpE | Chaperone protein DnaK	0	1	0	0	0	0	0	0	0	0	0	0	0	1	0	0	0	1	0	0	0	0	0	0	0	0	1	1	0	0	0	0
n.469958T>C	D39V_00461 | D39V_00462	grpE | dnaK	Heat shock protein GrpE | Chaperone protein DnaK	0	1	0	0	0	0	0	0	0	0	0	0	0	1	0	0	0	1	0	0	0	0	0	0	0	0	1	1	0	0	0	0
n.469981C>CGTCGCCACT	D39V_00461 | D39V_00462	grpE | dnaK	Heat shock protein GrpE | Chaperone protein DnaK	0	1	0	0	0	0	0	0	0	0	0	0	0	1	0	0	0	1	0	0	0	0	0	0	0	0	1	1	0	0	0	0
D39V_00462_p.Ala495Ser	D39V_00462	dnaK	Chaperone protein DnaK	0	1	0	0	0	0	0	0	0	0	0	0	0	1	0	0	0	1	0	0	0	0	0	0	0	0	1	1	0	0	0	0
D39V_00463_p.Ile56Val	D39V_00463	-	Hypothetical protein	0	1	0	0	0	0	0	0	0	0	0	0	0	1	0	0	0	1	0	0	0	0	0	0	0	0	1	1	0	0	0	0
D39V_00463_p.Pro80Ser	D39V_00463	-	Hypothetical protein	0	1	0	0	0	0	0	0	0	0	0	0	0	1	0	0	0	1	0	0	0	0	0	0	0	0	1	1	0	0	0	0
n.472454C>A	D39V_00463 | D39V_00464	- | dnaJ	Hypothetical protein | Chaperone protein DnaJ	0	1	0	0	0	0	0	0	0	0	0	0	0	1	0	0	0	1	0	0	0	0	0	0	0	0	1	1	0	0	0	0
n.472460T>C	D39V_00463 | D39V_00464	- | dnaJ	Hypothetical protein | Chaperone protein DnaJ	0	1	0	0	0	0	0	0	0	0	0	0	0	1	0	0	0	1	0	0	0	0	0	0	0	0	1	1	0	0	0	0
n.472529T>C	D39V_00463 | D39V_00464	- | dnaJ	Hypothetical protein | Chaperone protein DnaJ	0	1	0	0	0	0	0	0	0	1	0	0	0	1	0	0	0	1	0	0	0	0	0	0	0	0	1	1	0	0	0	0
D39V_00464_p.Ser309Gly	D39V_00464	dnaJ	Chaperone protein DnaJ	0	1	0	0	0	0	0	0	0	1	0	0	0	1	0	0	0	1	0	0	0	0	0	0	0	0	1	1	0	0	0	0
n.473755G>A	D39V_00464 | D39V_00465	dnaJ | -	Chaperone protein DnaJ | Hypothetical protein	0	1	0	0	0	0	0	0	0	1	0	0	0	1	0	0	0	1	0	0	0	0	0	0	0	0	1	1	0	0	0	0
n.473761C>T	D39V_00464 | D39V_00465	dnaJ | -	Chaperone protein DnaJ | Hypothetical protein	0	1	0	0	0	0	0	0	0	0	0	0	0	1	0	0	0	1	0	0	0	0	0	0	0	0	1	1	0	0	0	0
n.473856C>T	D39V_00464 | D39V_00465	dnaJ | -	Chaperone protein DnaJ | Hypothetical protein	0	1	0	0	0	0	0	0	0	1	0	0	0	1	0	0	0	1	0	0	0	0	0	0	0	0	1	1	0	0	0	0
n.474014A>G	D39V_00464 | D39V_00465	dnaJ | -	Chaperone protein DnaJ | Hypothetical protein	0	1	0	0	0	0	0	0	0	1	0	0	0	1	0	0	0	1	0	0	0	0	0	0	0	0	1	1	0	0	0	0
D39V_00466_p.Val129Ile	D39V_00466	-	Histidine triad nucleotide-binding protein	0	1	0	0	0	0	0	0	0	1	0	0	0	1	0	0	0	1	0	0	0	0	0	0	0	0	1	1	0	0	0	0
n.474802A>G	D39V_00466 | D39V_00467	- | ecsA	Histidine triad nucleotide-binding protein | ABC transporter ATP-binding protein EcsA	0	1	0	0	0	0	0	0	0	1	0	0	0	1	0	0	0	0	0	0	0	0	0	0	0	0	1	1	0	0	0	0
n.474808C>T	D39V_00466 | D39V_00467	- | ecsA	Histidine triad nucleotide-binding protein | ABC transporter ATP-binding protein EcsA	0	1	0	0	0	0	0	0	0	1	0	0	0	1	0	0	0	0	0	0	0	0	0	0	0	0	1	1	0	0	0	0
D39V_00467_p.Phe120Leu	D39V_00467	ecsA	ABC transporter ATP-binding protein EcsA	0	1	0	0	0	0	0	0	0	1	0	0	0	1	0	0	0	0	0	0	0	0	0	0	0	0	1	1	0	0	0	0
D39V_00467_p.Asp123Glu	D39V_00467	ecsA	ABC transporter ATP-binding protein EcsA	0	1	0	0	0	0	0	0	0	1	0	0	0	1	0	0	0	0	0	0	0	0	0	0	0	0	1	1	0	0	0	0
D39V_00468_p.Val166Leu	D39V_00468	ecsB	ABC transporter permease protein EcsB	0	1	0	0	0	0	0	0	0	1	0	0	0	1	0	0	0	0	0	0	0	0	0	0	0	0	1	1	0	0	0	0
D39V_00468_p.Ile232Leu	D39V_00468	ecsB	ABC transporter permease protein EcsB	0	1	0	0	0	0	0	0	0	1	0	0	0	1	0	0	0	0	0	0	0	0	0	0	0	0	1	1	0	0	0	0
n.476764G>A	D39V_00468 | D39V_00469	ecsB | blpT_1	ABC transporter permease protein EcsB | BlpT protein	0	1	0	0	0	0	0	0	0	1	0	0	0	1	0	0	0	0	0	0	0	0	0	0	0	0	1	1	0	0	0	0
D39V_00469_p.Ile65Thr	D39V_00469	blpT_1	BlpT protein	0	1	0	0	0	0	0	0	0	1	0	0	0	1	0	0	0	0	0	0	0	0	0	0	0	0	1	1	0	0	0	0
n.477309GG>AGA	D39V_00469 | D39V_00470	blpT_1 | blpS	BlpT protein | BlpS protein	0	1	0	0	0	0	0	0	0	1	0	0	0	1	0	0	0	0	0	0	0	0	0	0	0	0	1	1	0	0	0	0
n.477330T>C	D39V_00469 | D39V_00470	blpT_1 | blpS	BlpT protein | BlpS protein	0	1	0	0	0	0	0	0	0	1	0	0	0	1	0	0	0	0	0	0	0	0	0	0	0	0	1	1	0	0	0	0
n.477370C>A	D39V_00469 | D39V_00470	blpT_1 | blpS	BlpT protein | BlpS protein	0	1	0	0	0	0	0	0	0	1	0	0	0	1	0	0	0	0	0	0	0	0	0	0	0	0	1	1	0	0	0	0
D39V_00470_p.Ile17Val	D39V_00470	blpS	BlpS protein	0	1	0	0	0	0	0	0	0	1	0	0	0	1	0	0	0	0	0	0	0	0	0	0	0	0	1	1	0	0	0	0
D39V_00470_p.Tyr55Cys	D39V_00470	blpS	BlpS protein	0	1	0	0	0	0	0	0	0	1	0	0	0	1	0	0	0	0	0	0	0	0	0	0	0	0	1	1	0	0	0	0
D39V_00470_p.Val73Leu	D39V_00470	blpS	BlpS protein	0	1	0	0	0	0	0	0	0	1	0	0	0	1	0	0	0	0	0	0	0	0	0	0	0	0	1	1	0	0	0	0
D39V_00471_p.Glu26Ala	D39V_00471	blpR	Two-component system response regulator BlpR	0	1	0	0	0	0	0	0	0	1	0	0	0	0	0	0	0	0	0	0	0	0	0	0	0	0	0	0	0	0	0	0
D39V_00471_p.ThrLeu30IlePro	D39V_00471	blpR	Two-component system response regulator BlpR	0	1	0	0	0	0	0	0	0	1	0	0	0	0	0	0	0	0	0	0	0	0	0	0	0	0	0	0	0	0	0	0
D39V_00471_p.GluGln78AspArg	D39V_00471	blpR	Two-component system response regulator BlpR	0	1	0	0	0	0	0	0	0	1	0	0	0	0	0	0	0	0	0	0	0	0	0	0	0	0	0	0	0	0	0	0
D39V_00471_p.Pro167Ala	D39V_00471	blpR	Two-component system response regulator BlpR	0	1	0	0	0	0	0	0	0	1	0	0	0	0	0	0	0	0	0	0	0	0	0	0	0	0	0	0	0	0	0	0
D39V_00471_p.Asn243Lys	D39V_00471	blpR	Two-component system response regulator BlpR	0	1	0	0	0	0	0	0	0	1	0	0	0	0	0	0	0	0	0	0	0	0	0	0	0	0	0	0	0	0	0	0
n.478496G>A	D39V_00471 | D39V_00472	blpR | blpH	Two-component system response regulator BlpR | Two-component system sensor histidine kinase BlpH	0	1	0	0	0	0	0	0	0	1	0	0	0	0	0	0	0	0	0	0	0	0	0	0	0	0	0	0	0	0	0	0
D39V_00472_p.Ala10Thr	D39V_00472	blpH	Two-component system sensor histidine kinase BlpH	0	1	0	0	0	0	0	0	0	1	0	0	0	0	0	0	0	0	0	0	0	0	0	0	0	0	0	0	0	0	0	0
D39V_00472_p.Ile13Thr	D39V_00472	blpH	Two-component system sensor histidine kinase BlpH	0	1	0	0	0	0	0	0	0	1	0	0	0	0	0	0	0	0	0	0	0	0	0	0	0	0	0	0	0	0	0	0
D39V_00472_p.Gly28Asp	D39V_00472	blpH	Two-component system sensor histidine kinase BlpH	0	1	0	0	0	0	0	0	0	1	0	0	0	0	0	0	0	0	0	0	0	0	0	0	0	0	0	0	0	0	0	0
D39V_00472_p.Asp32Glu	D39V_00472	blpH	Two-component system sensor histidine kinase BlpH	0	1	0	0	0	0	0	0	0	1	0	0	0	0	0	0	0	0	0	0	0	0	0	0	0	0	0	0	0	0	0	0
D39V_00472_p.Gly208Val	D39V_00472	blpH	Two-component system sensor histidine kinase BlpH	0	1	0	0	0	0	0	0	0	1	0	0	0	0	0	0	0	0	0	0	0	0	0	0	0	0	0	0	0	0	0	0
D39V_00472_p.GlnGluGluLeuAsn221TyrGluArgLeuGlu	D39V_00472	blpH	Two-component system sensor histidine kinase BlpH	0	1	0	0	0	0	0	0	0	1	0	0	0	0	0	0	0	0	0	0	0	0	0	0	0	0	0	0	0	0	0	0
D39V_00472_p.Thr229Ala	D39V_00472	blpH	Two-component system sensor histidine kinase BlpH	0	1	0	0	0	0	0	0	0	1	0	0	0	0	0	0	0	0	0	0	0	0	0	0	0	0	0	0	0	0	0	0
D39V_00472_p.Ile249Val	D39V_00472	blpH	Two-component system sensor histidine kinase BlpH	0	1	0	0	0	0	0	0	0	1	0	0	0	0	0	0	0	0	0	0	0	0	0	0	0	0	0	0	0	0	0	0
D39V_00472_p.Ile278Val	D39V_00472	blpH	Two-component system sensor histidine kinase BlpH	0	1	0	0	0	0	0	0	0	1	0	0	0	0	0	0	0	0	0	0	0	0	0	0	0	0	0	0	0	0	0	0
D39V_00472_p.Asp280Gly	D39V_00472	blpH	Two-component system sensor histidine kinase BlpH	0	1	0	0	0	0	0	0	0	1	0	0	0	0	0	0	0	0	0	0	0	0	0	0	0	0	0	0	0	0	0	0
D39V_00472_p.Arg284Lys	D39V_00472	blpH	Two-component system sensor histidine kinase BlpH	0	1	0	0	0	0	0	0	0	1	0	0	0	0	0	0	0	0	0	0	0	0	0	0	0	0	0	0	0	0	0	0
D39V_00472_p.Asp292Asn	D39V_00472	blpH	Two-component system sensor histidine kinase BlpH	0	1	0	0	0	0	0	0	0	1	0	0	0	0	0	0	0	0	0	0	0	0	0	0	0	0	0	0	0	0	0	0
D39V_00472_p.ArgAlaLeu306LysAlaPhe	D39V_00472	blpH	Two-component system sensor histidine kinase BlpH	0	1	0	0	0	0	0	0	0	1	0	0	0	0	0	0	0	0	0	0	0	0	0	0	0	0	0	0	0	0	0	0
D39V_00472_p.Ile317Leu	D39V_00472	blpH	Two-component system sensor histidine kinase BlpH	0	1	0	0	0	0	0	0	0	1	0	0	0	0	0	0	0	0	0	0	0	0	0	0	0	0	0	0	0	0	0	0
D39V_00472_p.Glu321Asp	D39V_00472	blpH	Two-component system sensor histidine kinase BlpH	0	1	0	0	0	0	0	0	0	1	0	0	0	0	0	0	0	0	0	0	0	0	0	0	0	0	0	0	0	0	0	0
D39V_00472_p.Ala360Val	D39V_00472	blpH	Two-component system sensor histidine kinase BlpH	0	1	0	0	0	0	0	0	0	1	0	0	0	0	0	0	0	0	0	0	0	0	0	0	0	0	0	0	0	0	0	0
D39V_00472_p.Asn426Ser	D39V_00472	blpH	Two-component system sensor histidine kinase BlpH	0	1	0	0	0	0	0	0	0	1	0	0	0	0	0	0	0	0	0	0	0	0	0	0	0	0	0	0	0	0	0	0
D39V_00472_p.Ala445Thr	D39V_00472	blpH	Two-component system sensor histidine kinase BlpH	0	1	0	0	0	0	0	0	0	1	0	0	0	0	0	0	0	0	0	0	0	0	0	0	0	0	0	0	0	0	0	0
n.479842A>G	D39V_00472 | D39V_00473	blpH | blpC	Two-component system sensor histidine kinase BlpH | Peptide pheromone BlpC	0	1	0	0	0	0	0	0	0	1	0	0	0	0	0	0	0	0	0	0	0	0	0	0	0	0	0	0	0	0	0	0
n.479848C>T	D39V_00472 | D39V_00473	blpH | blpC	Two-component system sensor histidine kinase BlpH | Peptide pheromone BlpC	0	1	0	0	0	0	0	0	0	1	0	0	0	0	0	0	0	0	0	0	0	0	0	0	0	0	0	0	0	0	0	0
n.479861T>A	D39V_00472 | D39V_00473	blpH | blpC	Two-component system sensor histidine kinase BlpH | Peptide pheromone BlpC	0	1	0	0	0	0	0	0	0	1	0	0	0	0	0	0	0	0	0	0	0	0	0	0	0	0	0	0	0	0	0	0
D39V_00474_p.Ile225Val	D39V_00474	comB_2	Competence-stimulating peptide ABC transporter permease protein ComB	0	1	0	0	0	0	0	0	0	1	0	0	0	0	0	0	0	0	0	0	0	0	0	0	0	0	0	0	0	0	0	0
D39V_00474_p.Lys213Glu	D39V_00474	comB_2	Competence-stimulating peptide ABC transporter permease protein ComB	0	1	0	0	0	0	0	0	0	1	0	0	0	0	0	0	0	0	0	0	0	0	0	0	0	0	0	0	0	0	0	0
D39V_00474_p.Ala153Thr	D39V_00474	comB_2	Competence-stimulating peptide ABC transporter permease protein ComB	0	1	0	0	0	0	0	0	0	1	0	0	0	0	0	0	0	0	0	0	0	0	0	0	0	0	0	0	0	0	0	0
D39V_00475_p.Ter112Glnext*?	D39V_00475	comB_3	Competence-stimulating peptide ABC transporter permease protein ComB	0	1	0	0	0	0	0	0	0	1	0	0	0	0	0	0	0	0	0	0	0	0	0	0	0	0	0	0	0	0	0	0
D39V_00475_p.Phe109Leu	D39V_00475	comB_3	Competence-stimulating peptide ABC transporter permease protein ComB	0	1	0	0	0	0	0	0	0	1	0	0	0	0	0	0	0	0	0	0	0	0	0	0	0	0	0	0	0	0	0	0
D39V_00475_p.Glu103Ala	D39V_00475	comB_3	Competence-stimulating peptide ABC transporter permease protein ComB	0	1	0	0	0	0	0	0	0	1	0	0	0	0	0	0	0	0	0	0	0	0	0	0	0	0	0	0	0	0	0	0
D39V_00475_p.Ala60Ser	D39V_00475	comB_3	Competence-stimulating peptide ABC transporter permease protein ComB	0	1	0	0	0	0	0	0	0	1	0	0	0	0	0	0	0	0	0	0	0	0	0	0	0	0	0	0	0	0	0	0
D39V_00476_p.Ile488Met	D39V_00476	comA_3	Competence-stimulating peptide ABC transporter ATP-binding protein ComA	0	1	0	0	0	0	0	0	0	1	0	0	0	0	0	0	0	0	0	0	0	0	0	0	0	0	0	0	0	0	0	0
D39V_00476_p.Leu421Val	D39V_00476	comA_3	Competence-stimulating peptide ABC transporter ATP-binding protein ComA	0	1	0	0	0	0	0	0	0	1	0	0	0	0	0	0	0	0	0	0	0	0	0	0	0	0	0	0	0	0	0	0
D39V_00476_p.Tyr419Cys	D39V_00476	comA_3	Competence-stimulating peptide ABC transporter ATP-binding protein ComA	0	1	0	0	0	0	0	0	0	1	0	0	0	0	0	0	0	0	0	0	0	0	0	0	0	0	0	0	0	0	0	0
D39V_00476_p.Lys359Glu	D39V_00476	comA_3	Competence-stimulating peptide ABC transporter ATP-binding protein ComA	0	1	0	0	0	0	0	0	0	1	0	0	0	0	0	0	0	0	0	0	0	0	0	0	0	0	0	0	0	0	0	0
D39V_00477_p.Gly195Arg	D39V_00477	comA_4	Competence-stimulating peptide ABC transporter ATP-binding protein ComA	0	1	0	0	0	0	0	0	0	1	0	0	0	0	0	0	0	0	0	0	0	0	0	0	0	0	0	0	0	0	0	0
D39V_00477_p.Phe94Leu	D39V_00477	comA_4	Competence-stimulating peptide ABC transporter ATP-binding protein ComA	0	1	0	0	0	0	0	0	0	1	0	0	0	0	0	0	0	0	0	0	0	0	0	0	0	0	0	0	0	0	0	0
D39V_00477_p.Tyr71Asp	D39V_00477	comA_4	Competence-stimulating peptide ABC transporter ATP-binding protein ComA	0	1	0	0	0	0	0	0	0	1	0	0	0	0	0	0	0	0	0	0	0	0	0	0	0	0	0	0	0	0	0	0
D39V_00479_p.Val89Leu	D39V_00479	blpY	Bacteriocin immunity protein BlpY	0	1	1	0	0	0	0	0	0	1	0	0	0	0	0	0	0	0	0	0	0	0	0	0	0	0	0	0	0	0	0	0
D39V_00479_p.His92Gln	D39V_00479	blpY	Bacteriocin immunity protein BlpY	0	1	1	0	0	0	0	0	0	1	0	0	0	0	0	0	0	0	0	0	0	0	0	0	0	0	0	0	0	0	0	0
D39V_00479_p.Thr99Ile	D39V_00479	blpY	Bacteriocin immunity protein BlpY	0	1	1	0	0	0	0	0	0	1	0	0	0	0	0	0	0	0	0	0	0	0	0	0	0	0	0	0	0	0	0	0
D39V_00479_p.Asn111Ala	D39V_00479	blpY	Bacteriocin immunity protein BlpY	0	1	1	0	0	0	0	0	0	1	0	0	0	0	0	0	0	0	0	0	0	0	0	0	0	0	0	0	0	0	0	0
D39V_00479_p.Leu161Phe	D39V_00479	blpY	Bacteriocin immunity protein BlpY	0	1	1	0	0	0	0	0	0	1	0	0	0	0	0	0	0	0	0	0	0	0	0	0	0	0	0	0	0	0	0	0
D39V_00479_p.Leu173Ser	D39V_00479	blpY	Bacteriocin immunity protein BlpY	0	1	1	0	0	0	0	0	0	1	0	0	0	0	0	0	0	0	0	0	0	0	0	0	0	0	0	0	0	0	0	0
n.484903A>G	D39V_00479 | D39V_00480	blpY | blpZ	Bacteriocin immunity protein BlpY | Immunity protein BlpZ	0	1	1	0	0	0	0	0	0	1	0	0	0	0	0	0	0	0	0	0	0	0	0	0	0	0	0	0	0	0	0	0
D39V_00480_p.Ala24Ser	D39V_00480	blpZ	Immunity protein BlpZ	0	1	1	0	0	0	0	0	0	1	0	0	0	0	0	0	0	0	0	0	0	0	0	0	0	0	0	0	0	0	0	0
D39V_00481_p.Ala75Val	D39V_00481	pncP	Putative protease	0	1	1	1	0	0	0	0	0	1	1	1	1	0	0	0	0	0	0	0	0	0	0	1	1	1	0	0	0	0	0	0
D39V_00482_p.Thr144Ile	D39V_00482	-	Aminoglycoside phosphotransferase family protein	0	1	1	1	0	0	0	0	0	1	1	1	1	0	0	0	0	0	0	0	0	0	0	1	1	1	0	0	0	0	0	0
D39V_00484_p.Ile60Met	D39V_00484	rimP	Bacterial ribosome SSU maturation protein RimP	0	1	0	0	0	0	0	0	0	1	0	0	0	0	0	0	0	0	1	1	0	0	0	0	0	0	0	0	0	0	0	0
D39V_00484_p.Arg144Gln	D39V_00484	rimP	Bacterial ribosome SSU maturation protein RimP	0	1	0	0	0	0	0	0	0	1	0	0	0	0	0	0	0	0	1	1	0	0	0	0	0	0	0	0	0	0	0	0
D39V_00485_p.Arg13Gly	D39V_00485	nusA	Transcription termination/antitermination protein NusA	0	1	0	0	0	0	0	0	0	1	0	0	0	0	0	0	0	0	1	1	0	0	0	0	0	0	0	0	0	0	0	0
D39V_00485_p.Ala103Thr	D39V_00485	nusA	Transcription termination/antitermination protein NusA	0	1	0	0	0	0	0	0	0	1	0	0	0	0	0	0	0	0	1	1	0	0	0	0	0	0	0	0	0	0	0	0
D39V_00485_p.Ser310Asn	D39V_00485	nusA	Transcription termination/antitermination protein NusA	0	1	0	0	0	0	0	0	0	1	0	0	0	0	0	0	0	0	1	1	0	0	0	0	0	0	0	0	0	0	0	0
D39V_00487_p.Leu46Pro	D39V_00487	-	L7Ae family ribosomal protein	0	1	0	0	0	0	0	0	0	1	0	0	0	0	0	0	0	0	1	1	0	0	0	0	0	0	0	0	0	0	0	0
D39V_00488_p.Thr73Ala	D39V_00488	infB	Translation initiation factor 2	0	1	0	0	0	0	0	0	0	1	0	0	0	0	0	0	0	0	0	0	0	0	0	0	0	0	0	0	0	0	0	0
D39V_00492_p.Gly6fs	D39V_00492	-	Hypothetical protein	0	1	0	0	0	0	0	0	0	0	0	1	0	0	0	0	0	0	0	0	0	0	0	0	0	0	0	0	0	0	0	0
D39V_00492_p.Ile11Leu	D39V_00492	-	Hypothetical protein	0	1	0	0	0	0	0	0	0	0	0	1	0	0	0	0	0	0	0	0	0	0	0	0	0	0	0	0	0	0	0	0
D39V_00492_p.Gly18Glu	D39V_00492	-	Hypothetical protein	0	1	0	0	0	0	0	0	0	0	0	1	0	0	0	0	0	0	0	0	0	0	0	0	0	0	0	0	0	0	0	0
D39V_00492_p.Leu39_Asp40insPheLysIleLeu	D39V_00492	-	Hypothetical protein	0	1	0	0	0	0	0	0	0	0	0	1	0	0	0	0	0	0	0	0	0	0	0	0	0	0	0	0	0	0	0	0
D39V_00492_p.Phe42Leu	D39V_00492	-	Hypothetical protein	0	1	0	0	0	0	0	0	0	0	0	1	0	0	0	0	0	0	0	0	0	0	0	0	0	0	0	0	0	0	0	0
n.494693A>G	D39V_00492 | D39V_00493	- | -	Hypothetical protein | Glycerate kinase	0	1	0	0	0	0	0	0	0	0	0	1	0	0	0	0	0	0	0	0	0	0	0	0	0	0	0	0	0	0	0	0
n.494725A>T	D39V_00492 | D39V_00493	- | -	Hypothetical protein | Glycerate kinase	0	1	0	0	0	0	0	0	0	0	0	1	0	0	0	0	0	0	0	0	0	0	0	0	0	0	0	0	0	0	0	0
n.494731C>T	D39V_00492 | D39V_00493	- | -	Hypothetical protein | Glycerate kinase	0	1	0	0	0	0	0	0	0	0	0	1	0	0	0	0	0	0	0	0	0	0	0	0	0	0	0	0	0	0	0	0
n.494811A>T	D39V_00492 | D39V_00493	- | -	Hypothetical protein | Glycerate kinase	0	1	0	0	0	0	0	0	0	0	0	1	0	0	0	0	0	0	0	0	0	0	0	0	0	0	0	0	0	0	0	0
n.494858GG>AC	D39V_00492 | D39V_00493	- | -	Hypothetical protein | Glycerate kinase	0	1	0	0	0	0	0	0	0	0	0	1	0	0	0	0	0	0	0	1	0	0	0	0	0	0	0	0	0	0	0	0
n.494889T>C	D39V_00492 | D39V_00493	- | -	Hypothetical protein | Glycerate kinase	0	1	0	0	0	0	0	0	0	0	0	1	0	0	0	0	0	0	0	1	0	0	0	0	0	0	0	0	0	0	0	0
n.494967G>C	D39V_00492 | D39V_00493	- | -	Hypothetical protein | Glycerate kinase	0	1	0	0	0	0	0	0	0	0	0	1	0	0	0	0	0	0	0	0	0	0	0	0	0	0	0	0	0	0	0	0
D39V_00494_p.Thr2Ala	D39V_00494	-	Hypothetical protein	0	1	0	0	0	0	0	0	0	1	0	1	0	0	0	0	0	0	0	0	0	0	0	0	0	0	0	0	0	0	0	0
D39V_00494_p.Ile8Val	D39V_00494	-	Hypothetical protein	0	1	0	0	0	0	0	0	0	1	0	1	0	0	0	0	0	0	0	0	0	0	0	0	0	0	0	0	0	0	0	0
D39V_00494_p.Asp27Glu	D39V_00494	-	Hypothetical protein	0	1	0	0	0	0	0	0	0	1	0	1	0	0	0	0	0	0	0	0	0	0	0	0	0	0	0	0	0	0	0	0
D39V_00494_p.Thr34Ala	D39V_00494	-	Hypothetical protein	0	1	0	0	0	0	0	0	0	1	0	1	0	0	0	0	0	0	0	0	0	0	0	0	0	0	0	0	0	0	0	0
D39V_00494_p.Leu81Ser	D39V_00494	-	Hypothetical protein	0	1	0	0	0	0	0	0	0	1	0	1	0	0	0	0	0	0	0	0	0	0	0	0	0	0	0	0	0	0	0	0
D39V_00494_p.Ala199Val	D39V_00494	-	Hypothetical protein	0	1	0	0	0	0	0	0	0	1	0	1	0	0	0	0	0	0	0	0	0	0	0	0	0	0	0	0	0	0	0	0
D39V_00494_p.Thr205Ile	D39V_00494	-	Hypothetical protein	0	1	0	0	0	0	0	0	0	1	0	1	0	0	0	0	0	0	0	0	0	0	0	0	0	0	0	0	0	0	0	0
D39V_00494_p.Ile232Leu	D39V_00494	-	Hypothetical protein	0	1	0	0	0	0	0	0	0	1	0	1	0	0	0	0	0	0	0	0	0	0	0	0	0	0	0	0	0	0	0	0
D39V_00494_p.Asp416Asn	D39V_00494	-	Hypothetical protein	0	1	0	0	0	0	0	0	0	0	0	1	0	0	0	0	0	0	0	0	0	0	0	0	0	0	0	0	0	0	0	0
D39V_00496_p.Ser18Ala	D39V_00496	-	Hypothetical protein	0	1	0	0	0	0	0	0	0	0	0	1	0	0	0	0	0	0	0	0	0	0	0	0	0	0	0	0	0	0	0	0
D39V_00496_p.Asp111Ala	D39V_00496	-	Hypothetical protein	0	1	0	0	0	0	0	0	0	0	0	1	0	0	0	0	0	0	0	0	0	0	0	0	0	0	0	0	0	0	0	0
n.497398C>T	D39V_00496 | D39V_00497	- | -	Hypothetical protein | Hypothetical protein	0	1	0	0	0	0	0	0	0	0	0	1	0	0	0	0	0	0	0	0	0	0	0	0	0	0	0	0	0	0	0	0
n.497439AC>GA	D39V_00496 | D39V_00497	- | -	Hypothetical protein | Hypothetical protein	0	1	0	0	0	0	0	0	0	0	0	1	0	0	0	0	0	0	0	0	0	0	0	0	0	0	0	0	0	0	0	0
n.497448A>T	D39V_00496 | D39V_00497	- | -	Hypothetical protein | Hypothetical protein	0	1	0	0	0	0	0	0	0	0	0	1	0	0	0	0	0	0	0	0	0	0	0	0	0	0	0	0	0	0	0	0
n.497456TTTC>AAAG	D39V_00496 | D39V_00497	- | -	Hypothetical protein | Hypothetical protein	0	1	0	0	0	0	0	0	0	0	0	1	0	0	0	0	0	0	0	0	0	0	0	0	0	0	0	0	0	0	0	0
n.497469AT>GC	D39V_00496 | D39V_00497	- | -	Hypothetical protein | Hypothetical protein	0	1	0	0	0	0	0	0	0	0	0	1	0	0	0	0	0	0	0	0	0	0	0	0	0	0	0	0	0	0	0	0
n.497480TAAAGA>GAGAGT	D39V_00496 | D39V_00497	- | -	Hypothetical protein | Hypothetical protein	0	1	0	0	0	0	0	0	0	0	0	1	0	0	0	0	0	0	0	0	0	0	0	0	0	0	0	0	0	0	0	0
n.497493TTG>AACT	D39V_00496 | D39V_00497	- | -	Hypothetical protein | Hypothetical protein	0	1	0	0	0	0	0	0	0	0	0	1	0	0	0	0	0	0	0	0	0	0	0	0	0	0	0	0	0	0	0	0
n.497525C>T	D39V_00496 | D39V_00497	- | -	Hypothetical protein | Hypothetical protein	0	1	0	0	0	0	0	0	0	0	0	1	0	0	0	0	0	0	0	0	0	0	0	0	0	0	0	0	0	0	0	0
n.497626G>A	D39V_00496 | D39V_00497	- | -	Hypothetical protein | Hypothetical protein	0	1	0	0	0	0	0	0	0	0	0	1	0	0	0	0	0	0	0	0	0	0	0	0	0	0	0	0	0	0	0	0
n.497659T>C	D39V_00496 | D39V_00497	- | -	Hypothetical protein | Hypothetical protein	0	1	0	0	0	0	0	0	0	0	0	1	0	0	0	0	0	0	0	0	0	0	0	0	0	0	0	0	0	0	0	0
[truncated: 1,340 more rows]

## Sheet: Table_S3G
Table S3. (G) TMP resistance-associated SNPs characterized in the whole genome transformation (WGT) experiments.
[truncated: 298 more rows]
[truncated: 54 more columns]
