# Supplementary material for: Holistic understanding of trimethoprim resistance in Streptococcus pneumoniae using an integrative approach of genome-wide association study, resistance reconstruction, and machine learning
Source: mBio. 2024 Aug 9;15(9):e01360-24. doi: 10.1128/mbio.01360-24 (PMC11389379; doi:10.1128/mbio.01360-24)
Supplement: Table S5 — TMP MICs of and SNPs transformed in the R6 transformants. [file mbio.01360-24-s0006.xlsx]

## Sheet: Table_S5A
Table S5. (A) TMP MICs of the R6 transformants generated in targeted transformation experiments, the transformants selected for subsequent sequencing are highlighted in yellow.
Strain	Donor strain	PCR product transformed	Recipient strain	CTMP selection (µg/ml)	MICTMP (µg/ml)	Code
R6	-	-	-	-	1
R6folA_15681_2.1	CCRI15681	folA	R6	2	4
R6folA_15681_2.2	CCRI15681	folA	R6	2	8	T34
R6folA_15681_2.3	CCRI15681	folA	R6	2	32
R6folA_15681_2.4	CCRI15681	folA	R6	2	4	T35
R6folA_15681_4.1	CCRI15681	folA	R6	4	32	T36
R6folA_15681_4.2	CCRI15681	folA	R6	4	32
R6folA_15681_4.3	CCRI15681	folA	R6	4	32
R6folA_15681_4.4	CCRI15681	folA	R6	4	32
R6folA_15681_8.1	CCRI15681	folA	R6	8	32
R6folA_15681_8.2	CCRI15681	folA	R6	8	128	T37
R6folA_15681_8.3	CCRI15681	folA	R6	8	32
R6folA_15681_8.4	CCRI15681	folA	R6	8	32
R6folA_15681_16.1	CCRI15681	folA	R6	16	64	T38
R6folA_15681_16.2	CCRI15681	folA	R6	16	64
R6folA_15681_16.3	CCRI15681	folA	R6	16	64
R6folA_15681_16.4	CCRI15681	folA	R6	16	32
R6folA_locus_15681_2.1	CCRI15681	folA locus	R6	2	32
R6folA_locus_15681_2.2	CCRI15681	folA locus	R6	2	32
R6folA_locus_15681_2.3	CCRI15681	folA locus	R6	2	32
R6folA_locus_15681_2.4	CCRI15681	folA locus	R6	2	32
R6folA_locus_15681_4.1	CCRI15681	folA locus	R6	4	32
R6folA_locus_15681_4.2	CCRI15681	folA locus	R6	4	64
R6folA_locus_15681_4.3	CCRI15681	folA locus	R6	4	32
R6folA_locus_15681_4.4	CCRI15681	folA locus	R6	4	64
R6folA_locus_15681_8.1	CCRI15681	folA locus	R6	8	32
R6folA_locus_15681_8.2	CCRI15681	folA locus	R6	8	32
R6folA_locus_15681_8.3	CCRI15681	folA locus	R6	8	32
R6folA_locus_15681_8.4	CCRI15681	folA locus	R6	8	32
R6folA_locus_15681_16.1	CCRI15681	folA locus	R6	16	64
R6folA_locus_15681_16.2	CCRI15681	folA locus	R6	16	128
R6folA_locus_15681_16.3	CCRI15681	folA locus	R6	16	64
R6folA_locus_15681_16.4	CCRI15681	folA locus	R6	16	32
R6folA_locus_15681_32.1	CCRI15681	folA locus	R6	32	64
R6folA_locus_15681_32.2	CCRI15681	folA locus	R6	32	128
R6folA_locus_15681_32.3	CCRI15681	folA locus	R6	32	128
R6folA_locus_15681_32.4	CCRI15681	folA locus	R6	32	128
R6folA_locus_15681_64.1	CCRI15681	folA locus	R6	64	64
R6folA_locus_15681_64.2	CCRI15681	folA locus	R6	64	128
R6folA_locus_15681_64.3	CCRI15681	folA locus	R6	64	128
R6folA_locus_15681_64.4	CCRI15681	folA locus	R6	64	128
R6folA_1380_2.1	CCRI1380	folA	R6	2	32
R6folA_1380_2.2	CCRI1380	folA	R6	2	32
R6folA_1380_2.3	CCRI1380	folA	R6	2	64
R6folA_1380_2.4	CCRI1380	folA	R6	2	64
R6folA_1380_4.1	CCRI1380	folA	R6	4	32	T39
R6folA_1380_4.2	CCRI1380	folA	R6	4	64
R6folA_1380_4.3	CCRI1380	folA	R6	4	32
R6folA_1380_4.4	CCRI1380	folA	R6	4	32
R6folA_1380_8.1	CCRI1380	folA	R6	8	32
R6folA_1380_8.2	CCRI1380	folA	R6	8	64
R6folA_1380_8.3	CCRI1380	folA	R6	8	128	T40
R6folA_1380_8.4	CCRI1380	folA	R6	8	32
R6folA_1380_16.1	CCRI1380	folA	R6	16	32
R6folA_1380_16.2	CCRI1380	folA	R6	16	64	T41
R6folA_1380_16.3	CCRI1380	folA	R6	16	64
R6folA_1380_16.4	CCRI1380	folA	R6	16	128
R6folA_1380_32.1	CCRI1380	folA	R6	32	64
R6folA_1380_32.2	CCRI1380	folA	R6	32	64
R6folA_1380_32.3	CCRI1380	folA	R6	32	64
R6folA_1380_32.4	CCRI1380	folA	R6	32	64
R6folA_locus_1380_2.1	CCRI1380	folA locus	R6	2	128
R6folA_locus_1380_2.2	CCRI1380	folA locus	R6	2	128
R6folA_locus_1380_2.3	CCRI1380	folA locus	R6	2	32
R6folA_locus_1380_2.4	CCRI1380	folA locus	R6	2	128
R6folA_locus_1380_4.1	CCRI1380	folA locus	R6	4	128
R6folA_locus_1380_4.2	CCRI1380	folA locus	R6	4	32
R6folA_locus_1380_4.3	CCRI1380	folA locus	R6	4	16
R6folA_locus_1380_4.4	CCRI1380	folA locus	R6	4	16	T42
R6folA_locus_1380_8.1	CCRI1380	folA locus	R6	8	32
R6folA_locus_1380_8.2	CCRI1380	folA locus	R6	8	32
R6folA_locus_1380_8.3	CCRI1380	folA locus	R6	8	128
R6folA_locus_1380_8.4	CCRI1380	folA locus	R6	8	128
R6folA_locus_1380_16.1	CCRI1380	folA locus	R6	16	128
R6folA_locus_1380_16.2	CCRI1380	folA locus	R6	16	128
R6folA_locus_1380_16.3	CCRI1380	folA locus	R6	16	64
R6folA_locus_1380_16.4	CCRI1380	folA locus	R6	16	64
R6folA_locus_1380_32.1	CCRI1380	folA locus	R6	32	128
R6folA_locus_1380_32.2	CCRI1380	folA locus	R6	32	128
R6folA_locus_1380_32.3	CCRI1380	folA locus	R6	32	128
R6folA_locus_1380_32.4	CCRI1380	folA locus	R6	32	128
R6folA_locus_1380_64.1	CCRI1380	folA locus	R6	64	128
R6folA_locus_1380_64.2	CCRI1380	folA locus	R6	64	128
R6folA_locus_1380_64.3	CCRI1380	folA locus	R6	64	128
R6folA_locus_1380_64.4	CCRI1380	folA locus	R6	64	128
R6folA_locus_1380_128.1	CCRI1380	folA locus	R6	128	256	T43
R6folA_locus_1380_128.2	CCRI1380	folA locus	R6	128	128
R6folA_locus_1380_128.3	CCRI1380	folA locus	R6	128	256	T44
R6folA_locus_1380_128.4	CCRI1380	folA locus	R6	128	256	T45
R6sulA_locus_1380_2.1	CCRI1380	sulA locus	R6	2	2	T46
R6sulA_locus_1380_2.2	CCRI1380	sulA locus	R6	2	2	T47
R6sulA_locus_1380_2.3	CCRI1380	sulA locus	R6	2	2	T48
R6sulA_locus_1380_2.4	CCRI1380	sulA locus	R6	2	2	T49
R6folA_locus_1380_128.1,sulA_locus_1380_256.2	CCRI1380	sulA locus	R6folA_locus_1380_128.1	256	512	T43.1
R6folA_locus_1380_128.1,sulA_locus_1380_256.3	CCRI1380	sulA locus	R6folA_locus_1380_128.1	256	512	T43.2
R6folA_locus_1380_128.3,sulA_locus_1380_256.2	CCRI1380	sulA locus	R6folA_locus_1380_128.3	256	512	T44.1
R6folA_locus_1380_128.3,sulA_locus_1380_256.4	CCRI1380	sulA locus	R6folA_locus_1380_128.3	256	512	T44.2
R6folA_locus_1380_128.4,sulA_locus_1380_256.1	CCRI1380	sulA locus	R6folA_locus_1380_128.4	256	512	T45.1
R6folA_locus_1380_128.4,sulA_locus_1380_256.2	CCRI1380	sulA locus	R6folA_locus_1380_128.4	256	512	T45.2
R6folA_8990_4.1	CCRI8990	folA	R6	4	64
R6folA_8990_4.2	CCRI8990	folA	R6	4	64
R6folA_8990_4.3	CCRI8990	folA	R6	4	8
R6folA_8990_4.4	CCRI8990	folA	R6	4	64
R6folA_8990_8.1	CCRI8990	folA	R6	8	128	T50
R6folA_8990_8.2	CCRI8990	folA	R6	8	16	T51
R6folA_8990_8.3	CCRI8990	folA	R6	8	128
R6folA_8990_8.4	CCRI8990	folA	R6	8	32	T52
R6folA_8990_16.1	CCRI8990	folA	R6	16	64	T53
R6folA_8990_16.2	CCRI8990	folA	R6	16	128
R6folA_8990_16.3	CCRI8990	folA	R6	16	64
R6folA_8990_16.4	CCRI8990	folA	R6	16	64
R6folA_locus_8990_2.1	CCRI8990	folA locus	R6	2	64
R6folA_locus_8990_2.2	CCRI8990	folA locus	R6	2	64
R6folA_locus_8990_2.3	CCRI8990	folA locus	R6	2	32
R6folA_locus_8990_2.4	CCRI8990	folA locus	R6	2	64
R6folA_locus_8990_4.1	CCRI8990	folA locus	R6	4	16	T54
R6folA_locus_8990_4.2	CCRI8990	folA locus	R6	4	64
R6folA_locus_8990_4.3	CCRI8990	folA locus	R6	4	32
R6folA_locus_8990_4.4	CCRI8990	folA locus	R6	4	32
R6folA_locus_8990_8.1	CCRI8990	folA locus	R6	8	64
R6folA_locus_8990_8.2	CCRI8990	folA locus	R6	8	128
R6folA_locus_8990_8.3	CCRI8990	folA locus	R6	8	32
R6folA_locus_8990_8.4	CCRI8990	folA locus	R6	8	32
R6folA_locus_8990_16.1	CCRI8990	folA locus	R6	16	128
R6folA_locus_8990_16.2	CCRI8990	folA locus	R6	16	128
R6folA_locus_8990_16.3	CCRI8990	folA locus	R6	16	128
R6folA_locus_8990_16.4	CCRI8990	folA locus	R6	16	64
R6folA_locus_8990_32.1	CCRI8990	folA locus	R6	32	128
R6folA_locus_8990_32.2	CCRI8990	folA locus	R6	32	128
R6folA_locus_8990_32.3	CCRI8990	folA locus	R6	32	128
R6folA_locus_8990_32.4	CCRI8990	folA locus	R6	32	128
R6folA_locus_8990_64.1	CCRI8990	folA locus	R6	64	128
R6folA_locus_8990_64.2	CCRI8990	folA locus	R6	64	128
R6folA_locus_8990_64.3	CCRI8990	folA locus	R6	64	128
R6folA_locus_8990_64.4	CCRI8990	folA locus	R6	64	128

## Sheet: Table_S5B
Table S5. (B) SNPs transformed in the R6folA_locus and R6folA transformants.
SNP	Locus_tag	Gene	Product	R6 [1]	CCRI15681 [1024]	CCRI1380 [1024]	CCRI8990 [1024]	T35 [4]	T34 [8]	T51 [16]	T42 [16]	T54 [16]	T39 [32]	T36 [32]	T52 [32]	T41 [64]	T38 [64]	T53 [64]	T40 [128]	T37 [128]	T50 [128]	T43 [256]	T44 [256]	T45 [256]
D39V_01412_p.Val51Ala	D39V_01412	clpX	ATP-dependent Clp protease ATP-binding subunit ClpX	0	1	1	1	-	-	-	-	-	-	-	-	-	-	-	-	-	-	0	0	1
D39V_01412_p.Asn19Ser	D39V_01412	clpX	ATP-dependent Clp protease ATP-binding subunit ClpX	0	1	1	1	-	-	-	-	-	-	-	-	-	-	-	-	-	-	0	0	1
D39V_01412_p.AsnArgLys4ThrArgAsn	D39V_01412	clpX	ATP-dependent Clp protease ATP-binding subunit ClpX	0	1	1	1	-	-	-	-	-	-	-	-	-	-	-	-	-	-	0	0	1
D39V_01412_p.Ser2Pro	D39V_01412	clpX	ATP-dependent Clp protease ATP-binding subunit ClpX	0	1	1	1	-	-	-	-	-	-	-	-	-	-	-	-	-	-	0	1	1
n.1420658C>CGTTCT	D39V_01412 | D39V_01413	clpX | -	ATP-dependent Clp protease ATP-binding subunit ClpX | Hypothetical protein	0	0	1	0	-	-	-	-	-	-	-	-	-	-	-	-	-	-	0	1	1
D39V_01413_p.Ile34Val	D39V_01413		Hypothetical protein	0	1	1	1	-	-	-	-	-	-	-	-	-	-	-	-	-	-	0	1	1
D39V_01413_p.Phe18Leu	D39V_01413		Hypothetical protein	0	1	1	1	-	-	-	-	-	-	-	-	-	-	-	-	-	-	0	1	1
D39V_01413_p.PheIle15LeuVal	D39V_01413		Hypothetical protein	0	1	1	1	-	-	-	-	-	-	-	-	-	-	-	-	-	-	0	1	1
D39V_01413_p.Phe12Met	D39V_01413		Hypothetical protein	0	1	1	1	-	-	-	-	-	-	-	-	-	-	-	-	-	-	0	1	1
D39V_01413_p.Leu8Phe	D39V_01413		Hypothetical protein	0	1	1	1	-	-	-	-	-	-	-	-	-	-	-	-	-	-	0	1	1
D39V_01413_p.Leu5Ile	D39V_01413		Hypothetical protein	0	1	1	1	-	-	-	-	-	-	-	-	-	-	-	-	-	-	0	1	1
D39V_01414_p.PheTyrAla147SerTyrThr	D39V_01414	folA	Dihydrofolate reductase	0	1	1	1	0	0	0	0	0	0	0	0	0	0	0	1	0	1	1	1	1
D39V_01414_p.Leu135Phe	D39V_01414	folA	Dihydrofolate reductase	0	1	1	1	0	0	0	0	0	1	0	1	0	0	0	1	0	1	1	1	1
D39V_01414_p.His120Gln	D39V_01414	folA	Dihydrofolate reductase	0	1	1	1	0	0	0	1	1	1	0	1	0	0	1	1	0	1	0	1	0
D39V_01414_p.Ile100Leu	D39V_01414	folA	Dihydrofolate reductase	0	1	1	1	0	0	1	1	1	1	1	1	1	1	1	1	1	1	1	1	1
D39V_01414_p.Asp92Ala	D39V_01414	folA	Dihydrofolate reductase	0	1	1	1	0	0	1	1	1	1	1	1	1	1	1	1	1	1	1	1	1
D39V_01414_p.Ala78Thr	D39V_01414	folA	Dihydrofolate reductase	0	1	1	1	0	0	1	1	0	0	1	0	1	1	1	1	1	1	1	1	1
D39V_01414_p.Pro70Ser	D39V_01414	folA	Dihydrofolate reductase	0	1	1	1	0	1	0	0	0	0	1	0	1	1	1	1	1	1	1	1	1
D39V_01414_p.Lys60Gln	D39V_01414	folA	Dihydrofolate reductase	0	1	1	1	0	1	0	0	0	0	0	0	1	1	1	1	1	1	1	1	1
D39V_01414_p.Met53Ile	D39V_01414	folA	Dihydrofolate reductase	0	1	1	1	1	1	0	0	0	0	0	0	1	1	1	1	1	1	1	1	1
D39V_01414_p.His26Tyr	D39V_01414	folA	Dihydrofolate reductase	0	1	1	1	0	1	0	0	0	0	0	0	0	0	1	1	1	1	1	1	1
D39V_01414_p.Glu20Asp	D39V_01414	folA	Dihydrofolate reductase	0	1	1	1	0	1	0	0	0	0	0	0	0	0	1	1	1	1	1	1	1
D39V_01414_p.Leu16Val	D39V_01414	folA	Dihydrofolate reductase	0	1	1	1	0	1	0	0	0	0	0	0	0	0	0	0	1	0	1	1	1
n.1421386T>C	D39V_01414 | D39V_01415	folA | dpr	Dihydrofolate reductase | Bifunctional non-specific DNA-binding protein/ferroxidase Dpr	0	1	1	1	-	-	-	-	-	-	-	-	-	-	-	-	-	-	0	1	1
n.1421475T>G	D39V_01414 | D39V_01415	folA | dpr	Dihydrofolate reductase | Bifunctional non-specific DNA-binding protein/ferroxidase Dpr	0	1	1	1	-	-	-	-	-	-	-	-	-	-	-	-	-	-	0	1	1
n.1421480A>G	D39V_01414 | D39V_01415	folA | dpr	Dihydrofolate reductase | Bifunctional non-specific DNA-binding protein/ferroxidase Dpr	0	1	1	1	-	-	-	-	-	-	-	-	-	-	-	-	-	-	0	1	1
D39V_01415_p.Ile159Val	D39V_01415	dpr	Bifunctional non-specific DNA-binding protein/ferroxidase Dpr	0	1	0	0															0	0	0
D39V_01415_p.Gln73His	D39V_01415	dpr	Bifunctional non-specific DNA-binding protein/ferroxidase Dpr	0	1	1	1	-	-	-	-	-	-	-	-	-	-	-	-	-	-	0	0	0
D39V_01415_p.Glu68Asp	D39V_01415	dpr	Bifunctional non-specific DNA-binding protein/ferroxidase Dpr	0	1	1	1	-	-	-	-	-	-	-	-	-	-	-	-	-	-	0	0	0
D39V_01415_p.Leu57Met	D39V_01415	dpr	Bifunctional non-specific DNA-binding protein/ferroxidase Dpr	0	1	1	1	-	-	-	-	-	-	-	-	-	-	-	-	-	-	0	0	0
D39V_01415_p.His52Arg	D39V_01415	dpr	Bifunctional non-specific DNA-binding protein/ferroxidase Dpr	0	1	1	1	-	-	-	-	-	-	-	-	-	-	-	-	-	-	0	0	0
D39V_01415_p.ThrSer13AlaThr	D39V_01415	dpr	Bifunctional non-specific DNA-binding protein/ferroxidase Dpr	0	1	1	1	-	-	-	-	-	-	-	-	-	-	-	-	-	-	0	0	0
D39V_01415_p.Val9Ala	D39V_01415	dpr	Bifunctional non-specific DNA-binding protein/ferroxidase Dpr	0	1	1	1	-	-	-	-	-	-	-	-	-	-	-	-	-	-	0	0	0

## Sheet: Table_S5C
Table S5. (C) SNPs transformed in the R6folA_locus,sulA_locus and R6sulA_locus transformants.
SNP	Locus_tag	Gene	Product	R6 [1]	CCRI15681 [1024]	CCRI1380 [1024]	CCRI8990 [1024]	T46 [2]	T47 [2]	T48 [2]	T49 [2]	T43.1 [512]	T43.2 [512]	T44.1 [512]	T44.2 [512]	T45.1 [512]	T45.2 [512]
D39V_00270_p.Ter271Ter	D39V_00270		Hydrolase, HAD superfamily	0	1	1	1	1	0	0	0	0	0	1	0	0	0
D39V_00270_p.Asn148Asp	D39V_00270		Hydrolase, HAD superfamily	0	1	1	1	1	0	0	0	0	0	0	0	0	0
D39V_00271_p.Val454Ala	D39V_00271		Guanine-hypoxanthine permease	0	1	1	1	0	1	1	1	0	1	1	1	0	0
n.267680CA>C	D39V_00271 | D39V_00272	- | -	Guanine-hypoxanthine permease | Membrane-bound protease, CAAX family	0	1	1	1	1	1	1	1	0	1	1	1	0	0
D39V_00272_p.Ala52Thr	D39V_00272		Membrane-bound protease, CAAX family	0	1	1	1	1	1	1	1	1	1	1	1	0	0
D39V_00272_p.Leu54Ile	D39V_00272		Membrane-bound protease, CAAX family	0	1	1	1	1	1	1	1	1	1	1	1	0	0
D39V_00272_p.Ala60Val	D39V_00272		Membrane-bound protease, CAAX family	0	1	1	1	1	1	1	1	1	1	1	1	0	0
D39V_00272_p.Met64Ile	D39V_00272		Membrane-bound protease, CAAX family	0	1	1	1	1	1	1	1	1	1	1	1	0	0
D39V_00272_p.Ile151Val	D39V_00272		Membrane-bound protease, CAAX family	0	1	1	1	1	1	1	1	1	1	1	1	1	1
n.268456C>T	D39V_00272 | D39V_00273	- | sulA	Membrane-bound protease, CAAX family | Dihydropteroate synthase	0	1	1	1	1	1	1	1	1	1	1	1	1	1
n.268490A>G	D39V_00272 | D39V_00273	- | sulA	Membrane-bound protease, CAAX family | Dihydropteroate synthase	0	1	1	1	1	1	1	1	1	1	1	1	1	1
n.268501A>G	D39V_00272 | D39V_00273	- | sulA	Membrane-bound protease, CAAX family | Dihydropteroate synthase	0	1	1	1	1	1	1	1	1	1	1	1	1	1
n.268508T>G	D39V_00272 | D39V_00273	- | sulA	Membrane-bound protease, CAAX family | Dihydropteroate synthase	0	1	1	1	1	1	1	1	1	1	1	1	1	1
D39V_00273_p.Val11Ala	D39V_00273	sulA	Dihydropteroate synthase	0	1	1	1	1	1	1	1	1	0	1	1	1	1
D39V_00273_p.Gly60_Ser61insArg	D39V_00273	sulA	Dihydropteroate synthase	0	1	1	1	1	1	1	1	1	0	1	1	1	1
D39V_00273_p.Asp85Asn	D39V_00273	sulA	Dihydropteroate synthase	0	1	1	1	1	1	1	1	1	1	1	1	1	1
D39V_00273_p.Asp107Asn	D39V_00273	sulA	Dihydropteroate synthase	0	1	1	1	1	1	1	1	1	0	1	1	1	1
D39V_00273_p.Pro122Ala	D39V_00273	sulA	Dihydropteroate synthase	0	1	1	1	1	1	1	1	1	0	1	1	0	0
D39V_00273_p.GluAlaArg127LysAlaGly	D39V_00273	sulA	Dihydropteroate synthase	0	1	1	1	1	1	1	1	1	0	1	1	0	0
D39V_00273_p.Gln131Lys	D39V_00273	sulA	Dihydropteroate synthase	0	1	1	1	1	1	1	1	1	1	1	1	0	0
D39V_00273_p.Met140Ile	D39V_00273	sulA	Dihydropteroate synthase	0	1	1	1	1	1	1	1	1	1	1	1	0	0
D39V_00273_p.Glu163Lys	D39V_00273	sulA	Dihydropteroate synthase	0	1	1	1	0	1	1	1	1	1	1	0	0	0
D39V_00273_p.Glu175Asp	D39V_00273	sulA	Dihydropteroate synthase	0	1	1	1	1	1	1	1	1	1	1	1	0	0
D39V_00273_p.Ala179Thr	D39V_00273	sulA	Dihydropteroate synthase	0	1	1	1	1	1	1	1	1	1	1	1	0	0
D39V_00273_p.Glu182Asp	D39V_00273	sulA	Dihydropteroate synthase	0	1	1	1	1	1	1	1	1	1	1	1	0	0
D39V_00273_p.Ala189Glu	D39V_00273	sulA	Dihydropteroate synthase	0	1	1	1	1	1	1	1	1	1	1	1	0	0
D39V_00273_p.Pro195Gln	D39V_00273	sulA	Dihydropteroate synthase	0	1	1	1	1	1	1	1	1	1	1	1	0	0
D39V_00273_p.Ala274Val	D39V_00273	sulA	Dihydropteroate synthase	0	1	1	1	0	1	1	1	1	1	1	1	0	0
D39V_00274_p.Ile4Phe	D39V_00274	sulB	Bifunctional dihydrofolate synthase/folylpolyglutamate synthase	0	1	1	1	1	1	1	0	1	1	1	1	0	0
D39V_00274_p.Ala93Val	D39V_00274	sulB	Bifunctional dihydrofolate synthase/folylpolyglutamate synthase	0	1	1	1	1	1	1	1	1	0	1	1	0	0
D39V_00274_p.Phe149Leu	D39V_00274	sulB	Bifunctional dihydrofolate synthase/folylpolyglutamate synthase	0	1	1	1	1	1	1	1	1	1	1	1	0	0
D39V_00274_p.Ser377Asn	D39V_00274	sulB	Bifunctional dihydrofolate synthase/folylpolyglutamate synthase	0	1	1	1	1	1	1	1	1	1	1	1	0	0
D39V_00274_p.Val401Leu	D39V_00274	sulB	Bifunctional dihydrofolate synthase/folylpolyglutamate synthase	0	1	1	1	1	1	1	1	1	1	1	0	0	0
D39V_00274_p.Val426Ala	D39V_00274	sulB	Bifunctional dihydrofolate synthase/folylpolyglutamate synthase	0	1	1	1	1	1	1	1	1	1	1	1	0	0
D39V_00275_p.Asp20Asn	D39V_00275	sulC	GTP cyclohydrolase I type 1	0	1	1	1	1	1	1	1	1	1	0	1	0	0
D39V_00275_p.Ile139Val	D39V_00275	sulC	GTP cyclohydrolase I type 1	0	1	1	1	1	0	0	1	1	0	1	1	0	0
n.271342T>C	D39V_00275 | D39V_00276	sulC | sulD	GTP cyclohydrolase I type 1 | Bifunctional dihydroneopterin aldolase/2-amino-4-hydroxy-6-hydroxymethyldihydropteridine pyrophosphokinase	0	1	1	1	1	0	0	0	1	0	0	1	0	0
D39V_00276_p.Ile29Val	D39V_00276	sulD	Bifunctional dihydroneopterin aldolase/2-amino-4-hydroxy-6-hydroxymethyldihydropteridine pyrophosphokinase	0	1	1	1	1	0	0	0	1	0	0	1	0	0
