# Supplementary material for: Holistic understanding of trimethoprim resistance in Streptococcus pneumoniae using an integrative approach of genome-wide association study, resistance reconstruction, and machine learning
Source: mBio. 2024 Aug 9;15(9):e01360-24. doi: 10.1128/mbio.01360-24 (PMC11389379; doi:10.1128/mbio.01360-24)
Supplement: Table S6 — Performance of classification and regression models for TMP MIC prediction. [file mbio.01360-24-s0007.xlsx]

## Sheet: Table_S6A
Table S6. (A) Performance of classification models for TMP MIC prediction.
aAccuracy within ± 1 two-fold dilution factor, based on a 10-times-repeated stratified 5-fold cross-validation.
bMajor error rate, defined as susceptible genomes predicted to be resistant.
cVery major error rate, defined as resistant genomes predicted to be susceptible.
d95% confidence interval.
		Raw accuracy		1-tier accuracya		MERb		VMERc
Input	Model	Average	95% CId	Average	95% CId	Average	95% CId	Average	95% CId
all SNPs	CatBoost	0.575	(0.566, 0.584)	0.855	(0.849, 0.862)	0.028	(0.024, 0.031)	0.043	(0.038, 0.047)
	LightGBM	0.570	(0.561, 0.579)	0.855	(0.848, 0.861)	0.028	(0.025, 0.032)	0.046	(0.042, 0.050)
	XGBoost	0.572	(0.562, 0.582)	0.855	(0.848, 0.862)	0.030	(0.027, 0.034)	0.042	(0.038, 0.046)
	Bagging	0.572	(0.563, 0.581)	0.852	(0.846, 0.859)	0.025	(0.021, 0.029)	0.045	(0.040, 0.050)
	Extra-trees	0.575	(0.567, 0.582)	0.842	(0.835, 0.849)	0.029	(0.025, 0.033)	0.060	(0.055, 0.065)
	Random Forest	0.576	(0.568, 0.583)	0.840	(0.834, 0.847)	0.023	(0.020, 0.027)	0.065	(0.059, 0.070)
	Logistic Regression	0.564	(0.557, 0.571)	0.839	(0.832, 0.846)	0.033	(0.028, 0.037)	0.056	(0.051, 0.060)
	Linear Support Vector	0.555	(0.547, 0.563)	0.834	(0.826, 0.841)	0.033	(0.028, 0.037)	0.063	(0.057, 0.068)
	Multi-layer Perceptron	0.557	(0.548, 0.566)	0.829	(0.822, 0.837)	0.036	(0.031, 0.041)	0.063	(0.057, 0.068)
	Decision Tree	0.543	(0.532, 0.554)	0.824	(0.815, 0.834)	0.034	(0.030, 0.039)	0.038	(0.034, 0.042)
	Gradient Boosting	0.541	(0.531, 0.551)	0.802	(0.794, 0.809)	0.045	(0.040, 0.051)	0.068	(0.062, 0.075)
	k-nearest neighbors	0.496	(0.486, 0.506)	0.742	(0.735, 0.748)	0.020	(0.016, 0.025)	0.150	(0.145, 0.156)
	C-Support Vector	0.503	(0.496, 0.509)	0.728	(0.722, 0.734)	0.017	(0.013, 0.021)	0.154	(0.147, 0.160)
	Naive Bayes	0.411	(0.400, 0.422)	0.712	(0.703, 0.721)	0.061	(0.055, 0.067)	0.084	(0.078, 0.090)
	AdaBoost	0.466	(0.461, 0.471)	0.688	(0.677, 0.699)	0.062	(0.055, 0.070)	0.052	(0.047, 0.058)
	Dummy	0.414	(0.413, 0.415)	0.580	(0.579, 0.581)	0.000	(nan, nan)	0.370	(0.369, 0.371)
folA SNPs	Extra-trees	0.551	(0.544, 0.558)	0.810	(0.803, 0.817)	0.012	(0.010, 0.015)	0.060	(0.056, 0.064)
	Random Forest	0.544	(0.537, 0.551)	0.805	(0.798, 0.813)	0.019	(0.015, 0.022)	0.057	(0.053, 0.061)
	Decision Tree	0.546	(0.539, 0.553)	0.804	(0.796, 0.812)	0.012	(0.009, 0.014)	0.065	(0.060, 0.070)
	Linear Support Vector	0.541	(0.534, 0.547)	0.804	(0.795, 0.812)	0.016	(0.013, 0.019)	0.058	(0.054, 0.063)
	CatBoost	0.545	(0.538, 0.552)	0.802	(0.793, 0.810)	0.016	(0.013, 0.020)	0.057	(0.053, 0.062)
	Bagging	0.539	(0.533, 0.546)	0.799	(0.791, 0.807)	0.017	(0.014, 0.021)	0.060	(0.056, 0.064)
	XGBoost	0.542	(0.535, 0.549)	0.798	(0.790, 0.806)	0.019	(0.016, 0.023)	0.059	(0.054, 0.063)
	Gradient Boosting	0.534	(0.527, 0.541)	0.797	(0.789, 0.805)	0.016	(0.013, 0.019)	0.061	(0.056, 0.065)
	Multi-layer Perceptron	0.536	(0.530, 0.542)	0.795	(0.787, 0.802)	0.018	(0.014, 0.022)	0.060	(0.056, 0.065)
	C-Support Vector	0.539	(0.534, 0.545)	0.795	(0.789, 0.800)	0.011	(0.008, 0.013)	0.071	(0.067, 0.076)
	Logistic Regression	0.540	(0.535, 0.545)	0.791	(0.785, 0.798)	0.007	(0.005, 0.009)	0.078	(0.072, 0.083)
	LightGBM	0.537	(0.531, 0.542)	0.786	(0.780, 0.792)	0.009	(0.007, 0.011)	0.077	(0.072, 0.082)
	k-nearest neighbors	0.487	(0.475, 0.499)	0.770	(0.761, 0.779)	0.013	(0.010, 0.015)	0.082	(0.076, 0.087)
	Naive Bayes	0.503	(0.497, 0.509)	0.741	(0.734, 0.748)	0.008	(0.006, 0.009)	0.092	(0.086, 0.097)
	AdaBoost	0.449	(0.419, 0.478)	0.696	(0.660, 0.733)	0.009	(0.007, 0.011)	0.076	(0.071, 0.081)
	Dummy	0.414	(0.413, 0.415)	0.580	(0.579, 0.581)	0.000	(nan, nan)	0.370	(0.369, 0.371)
folA & sulA loci SNPs	Linear Support Vector	0.570	(0.560, 0.579)	0.863	(0.856, 0.869)	0.030	(0.027, 0.033)	0.043	(0.039, 0.047)
	Logistic Regression	0.571	(0.563, 0.579)	0.863	(0.857, 0.870)	0.027	(0.024, 0.030)	0.045	(0.040, 0.050)
	XGBoost	0.566	(0.557, 0.574)	0.861	(0.854, 0.868)	0.025	(0.022, 0.028)	0.045	(0.041, 0.050)
	LightGBM	0.569	(0.560, 0.577)	0.860	(0.852, 0.867)	0.028	(0.025, 0.031)	0.048	(0.044, 0.053)
	CatBoost	0.577	(0.569, 0.585)	0.859	(0.852, 0.865)	0.024	(0.021, 0.027)	0.048	(0.043, 0.053)
	Extra-trees	0.553	(0.544, 0.561)	0.857	(0.849, 0.865)	0.026	(0.023, 0.030)	0.047	(0.042, 0.052)
	Multi-layer Perceptron	0.564	(0.555, 0.573)	0.857	(0.849, 0.865)	0.029	(0.025, 0.032)	0.049	(0.043, 0.054)
	Random Forest	0.569	(0.561, 0.577)	0.857	(0.850, 0.864)	0.027	(0.023, 0.031)	0.047	(0.043, 0.052)
	Decision Tree	0.558	(0.549, 0.566)	0.856	(0.848, 0.864)	0.025	(0.021, 0.029)	0.044	(0.040, 0.049)
	Bagging	0.565	(0.557, 0.573)	0.853	(0.846, 0.860)	0.024	(0.020, 0.027)	0.049	(0.045, 0.054)
	Gradient Boosting	0.564	(0.557, 0.570)	0.836	(0.828, 0.843)	0.029	(0.025, 0.033)	0.054	(0.049, 0.059)
	C-Support Vector	0.542	(0.536, 0.547)	0.806	(0.799, 0.813)	0.030	(0.027, 0.032)	0.042	(0.038, 0.047)
	Naive Bayes	0.520	(0.514, 0.527)	0.792	(0.784, 0.799)	0.016	(0.013, 0.018)	0.086	(0.081, 0.092)
	k-nearest neighbors	0.494	(0.485, 0.504)	0.769	(0.762, 0.776)	0.015	(0.012, 0.017)	0.149	(0.141, 0.156)
	AdaBoost	0.474	(0.468, 0.479)	0.724	(0.715, 0.734)	0.049	(0.041, 0.058)	0.060	(0.053, 0.067)
	Dummy	0.414	(0.413, 0.415)	0.580	(0.579, 0.581)	0.000	(nan, nan)	0.370	(0.369, 0.371)

## Sheet: Table_S6B
Table S6. (B) Performance of regression models for TMP MIC prediction.
aAccuracy within ± 1 two-fold dilution factor, based on a 10-times-repeated stratified 5-fold cross-validation.
bMajor error rate, defined as susceptible genomes predicted to be resistant.
cVery major error rate, defined as resistant genomes predicted to be susceptible.
d95% confidence interval.
		Raw accuracy		1-tier accuracya		MERb		VMERc
Input	Model	Average	95% CId	Average	95% CId	Average	95% CId	Average	95% CId
all SNPs	Decision Tree	0.543	(0.533, 0.553)	0.833	(0.825, 0.841)	0.037	(0.033, 0.041)	0.040	(0.036, 0.044)
	Extra-trees	0.355	(0.343, 0.368)	0.778	(0.768, 0.787)	0.026	(0.022, 0.029)	0.028	(0.024, 0.032)
	Bagging	0.213	(0.203, 0.223)	0.776	(0.768, 0.784)	0.021	(0.018, 0.024)	0.022	(0.019, 0.025)
	Random Forest	0.064	(0.057, 0.070)	0.774	(0.766, 0.782)	0.016	(0.013, 0.018)	0.019	(0.016, 0.022)
	Gradient Boosting	0.000	(nan, nan)	0.770	(0.762, 0.777)	0.018	(0.015, 0.020)	0.020	(0.018, 0.023)
	CatBoost	0.000	(nan, nan)	0.762	(0.753, 0.770)	0.016	(0.013, 0.019)	0.021	(0.019, 0.024)
	LightGBM	0.000	(nan, nan)	0.762	(0.752, 0.772)	0.021	(0.018, 0.024)	0.019	(0.016, 0.022)
	XGBoost	0.000	(nan, nan)	0.758	(0.749, 0.767)	0.021	(0.018, 0.024)	0.022	(0.018, 0.025)
	Linear Support Vector	0.000	(nan, nan)	0.691	(0.680, 0.702)	0.028	(0.025, 0.032)	0.021	(0.019, 0.024)
	Ridge	0.000	(nan, nan)	0.691	(0.680, 0.701)	0.028	(0.025, 0.032)	0.021	(0.019, 0.024)
	Linear Regression	0.000	(nan, nan)	0.690	(0.679, 0.701)	0.028	(0.025, 0.032)	0.021	(0.019, 0.024)
	k-nearest neighbors	0.152	(0.143, 0.161)	0.655	(0.647, 0.663)	0.042	(0.037, 0.047)	0.069	(0.063, 0.075)
	AdaBoost	0.004	(0.002, 0.006)	0.630	(0.621, 0.640)	0.022	(0.018, 0.026)	0.019	(0.017, 0.021)
	Dummy	0.414	(0.413, 0.415)	0.580	(0.579, 0.581)	0.000	(nan, nan)	0.370	(0.369, 0.371)
	Epsilon-Support Vector	0.000	(nan, nan)	0.492	(0.484, 0.499)	0.027	(0.023, 0.031)	0.055	(0.050, 0.060)
	Multi-layer Perceptron	0.000	(nan, nan)	0.423	(0.352, 0.493)	0.021	(0.016, 0.025)	0.086	(0.051, 0.121)
	ElasticNet	0.000	(nan, nan)	0.168	(0.164, 0.172)	0.014	(0.012, 0.017)	0.008	(0.006, 0.010)
	Lasso	0.000	(nan, nan)	0.145	(0.140, 0.150)	0.009	(0.007, 0.011)	0.040	(0.036, 0.043)
folA SNPs	k-nearest neighbors	0.157	(0.130, 0.184)	0.673	(0.658, 0.688)	0.010	(0.008, 0.012)	0.064	(0.059, 0.069)
	Linear Support Vector	0.056	(0.037, 0.076)	0.635	(0.622, 0.647)	0.011	(0.008, 0.013)	0.064	(0.059, 0.069)
	Epsilon-Support Vector	0.000	(nan, nan)	0.622	(0.613, 0.632)	0.012	(0.010, 0.015)	0.053	(0.049, 0.057)
	Decision Tree	0.069	(0.062, 0.076)	0.620	(0.611, 0.628)	0.014	(0.011, 0.017)	0.056	(0.051, 0.061)
	Extra-trees	0.064	(0.057, 0.071)	0.617	(0.609, 0.624)	0.014	(0.011, 0.017)	0.055	(0.050, 0.060)
	Bagging	0.017	(0.013, 0.020)	0.600	(0.594, 0.607)	0.013	(0.010, 0.016)	0.052	(0.048, 0.057)
	Random Forest	0.002	(0.001, 0.003)	0.597	(0.589, 0.605)	0.012	(0.009, 0.015)	0.050	(0.046, 0.055)
	CatBoost	0.000	(nan, nan)	0.592	(0.585, 0.600)	0.014	(0.011, 0.017)	0.050	(0.046, 0.055)
	XGBoost	0.000	(nan, nan)	0.589	(0.581, 0.597)	0.013	(0.011, 0.016)	0.052	(0.047, 0.056)
	Dummy	0.414	(0.413, 0.415)	0.580	(0.579, 0.581)	0.000	(nan, nan)	0.370	(0.369, 0.371)
	Linear Regression	0.000	(-0.000, 0.001)	0.579	(0.570, 0.588)	0.015	(0.012, 0.019)	0.068	(0.062, 0.074)
	Gradient Boosting	0.000	(nan, nan)	0.573	(0.565, 0.581)	0.012	(0.009, 0.015)	0.052	(0.047, 0.057)
	Multi-layer Perceptron	0.000	(nan, nan)	0.573	(0.564, 0.582)	0.016	(0.013, 0.020)	0.051	(0.047, 0.056)
	Ridge	0.000	(nan, nan)	0.558	(0.549, 0.566)	0.010	(0.008, 0.012)	0.054	(0.050, 0.059)
	LightGBM	0.000	(nan, nan)	0.556	(0.549, 0.564)	0.010	(0.008, 0.012)	0.076	(0.071, 0.081)
	AdaBoost	0.002	(0.001, 0.003)	0.400	(0.358, 0.442)	0.038	(0.024, 0.052)	0.068	(0.063, 0.073)
	Lasso	0.000	(nan, nan)	0.140	(0.136, 0.145)	0.009	(0.007, 0.011)	0.077	(0.072, 0.082)
	ElasticNet	0.000	(nan, nan)	0.137	(0.133, 0.141)	0.010	(0.008, 0.012)	0.068	(0.063, 0.073)
folA & sulA loci SNPs	Decision Tree	0.244	(0.234, 0.254)	0.799	(0.790, 0.808)	0.026	(0.022, 0.029)	0.045	(0.040, 0.049)
	Extra-trees	0.204	(0.194, 0.215)	0.784	(0.776, 0.793)	0.023	(0.019, 0.026)	0.040	(0.036, 0.044)
	Bagging	0.062	(0.057, 0.068)	0.758	(0.748, 0.767)	0.021	(0.018, 0.024)	0.026	(0.023, 0.030)
	XGBoost	0.000	(nan, nan)	0.753	(0.745, 0.761)	0.018	(0.015, 0.021)	0.029	(0.026, 0.032)
	Random Forest	0.014	(0.010, 0.017)	0.751	(0.742, 0.760)	0.018	(0.015, 0.021)	0.023	(0.020, 0.026)
	CatBoost	0.000	(nan, nan)	0.741	(0.732, 0.749)	0.023	(0.020, 0.027)	0.023	(0.020, 0.025)
	LightGBM	0.000	(nan, nan)	0.726	(0.715, 0.736)	0.026	(0.023, 0.029)	0.024	(0.021, 0.026)
	Gradient Boosting	0.000	(nan, nan)	0.721	(0.713, 0.729)	0.024	(0.020, 0.027)	0.023	(0.021, 0.026)
	Multi-layer Perceptron	0.000	(nan, nan)	0.713	(0.704, 0.723)	0.026	(0.023, 0.029)	0.030	(0.026, 0.034)
	k-nearest neighbors	0.138	(0.127, 0.150)	0.708	(0.701, 0.715)	0.017	(0.014, 0.020)	0.085	(0.079, 0.091)
	Ridge	0.000	(nan, nan)	0.704	(0.696, 0.712)	0.023	(0.020, 0.027)	0.034	(0.030, 0.037)
	Linear Support Vector	0.006	(0.002, 0.010)	0.697	(0.687, 0.707)	0.024	(0.022, 0.027)	0.034	(0.030, 0.038)
	Epsilon-Support Vector	0.000	(nan, nan)	0.664	(0.656, 0.672)	0.042	(0.039, 0.045)	0.020	(0.017, 0.022)
	Dummy	0.414	(0.413, 0.415)	0.580	(0.579, 0.581)	0.000	(nan, nan)	0.370	(0.369, 0.371)
	Linear Regression	0.000	(nan, nan)	0.574	(0.565, 0.583)	0.061	(0.055, 0.067)	0.115	(0.108, 0.121)
	AdaBoost	0.002	(0.001, 0.003)	0.352	(0.314, 0.389)	0.035	(0.031, 0.039)	0.024	(0.020, 0.027)
	Lasso	0.000	(nan, nan)	0.140	(0.136, 0.145)	0.009	(0.007, 0.011)	0.077	(0.072, 0.082)
	ElasticNet	0.000	(nan, nan)	0.093	(0.088, 0.098)	0.044	(0.041, 0.047)	0.022	(0.019, 0.025)

## Sheet: Table_S6C
Table S6. (C) List of hyperparameter values tested.
Algorithm	Hyperparameter	Range of values
Logistic Regression	C	0.001, 0.003, 0.01, 0.03, 0.1, 0.3, 1, 3, 10, 30, 100, 300, 1000 (grid search) log-uniform distribution ranging from 0.001 to 1000 (randomized search)
	penalty	l1', 'l2', 'elasticnet', None
	solver	'lbfgs', 'liblinear', 'newton-cg', 'newton-cholesky', 'sag', 'saga'
Linear Support Vector classification	C	0.001, 0.003, 0.01, 0.03, 0.1, 0.3, 1, 3, 10, 30, 100, 300, 1000 (grid search) log-uniform distribution ranging from 0.001 to 1000 (randomized search)
	penalty	l1', 'l2'
	loss	'hinge', 'squared_hinge'
	multi_class	'ovr', 'crammer_singer'
