# Supplementary material for: Holistic understanding of trimethoprim resistance in Streptococcus pneumoniae using an integrative approach of genome-wide association study, resistance reconstruction, and machine learning
Source: mBio. 2024 Aug 9;15(9):e01360-24. doi: 10.1128/mbio.01360-24 (PMC11389379; doi:10.1128/mbio.01360-24)
Supplement: Table S7 — Primers. [file mbio.01360-24-s0008.xlsx]

## Sheet: Table_S7
Table S7. Primers used in this study.
Name	Sequence	Description
47-folA_CCRI1380_FW	TCAGTGAAAAGGATGGAAGC	Amplify the folA gene
47-folA_CCRI1380_RV	AAGCAAGCAGACCAAACACA
48-folA_locus_CCRI1380_FW1	TGGTTACATAAAAATAATGAATGAGG	Amplify the folA locus
48-folA_locus_CCRI1380_RV1	TAGCCTTTGGGGCCTTATCT
51_folA-loc-1380_seq_FW1	CTTGGACAAGCACCTGGTTT	Sequence the folA locus by Sanger sequencing
51_folA-loc-1380_seq_FW2	ACCATCCAATACCGCAAGAG
51_folA-loc-1380_seq_FW3	TAACATCGAACGTGCAGAGC
51_folA-loc-1380_seq_FW4	AGCAATCGAACGGAAGACAG
51_folA-loc-1380_seq_RV	CAATCACACCCTCTTCATCCTG
43-sulA_CCRI1380_FW	AAAGCCTTGAGGGAGTGACC	Amplify the sulA gene
43-sulA_CCRI1380_RV	TCCACTGATTGTTTTCAAATTCTT
44-sulB_CCRI1380_FW	AGTCACAGGATGGCAGTTGA	Amplify the sulB gene
44-sulB_CCRI1380_RV	TAGCGTTCTCTCCTACAGCCT
45-sulC_CCRI1380_FW	GTGAGGGCCTATCTGATGGA	Amplify the sulC gene
45-sulC_CCRI1380_RV	AGGCAAACATTTCCAAATCC
46-sulD_CCRI1380_FW	CCGTGACCAAGCTTATCGTT	Amplify the sulD gene
46-sulD_CCRI1380_RV	CGAGCTTAGCTGACTTCAACC
58_sulA-loc-R6_FW	GACCAAAGTCACCATGAGCA	Amplify the sulA locus
54_sulABCD-R6_RV	AGGCGCAATTTCCTGTAAGG
59_sulA-loc-R6_seq_FW1	AGTTGATGCTGGTAGAAGGC	Sequence the sulA locus by Sanger sequencing
59_sulA-loc-R6_seq_FW2	AACAGGAATGCCTGCTCAGG
59_sulA-loc-R6_seq_FW3	GATTGGAACGACAGTCGGTG
59_sulA-loc-R6_seq_FW4	GTCGGGTCAAATATACTTGG
59_sulA-loc-R6_seq_FW5	GAAGAGGAAATCCAGCGTGT
59_sulA-loc-R6_seq_FW6	TGGAACGAATGGTGGAACTG
59_sulA-loc-R6_seq_FW7	CGAGAGCTAGCAAGCAATGA
59_sulA-loc-R6_seq_FW8	GCCGATGCCTTGATGGACTA
era-F	GTAGTATGGCCCGTCGTGAT	RT-qPCR of the era gene
era-R	TAGCTTTTTATCGCGCCAGT
62_sulA_qpcr_FW	GGAATTATCAATGTAACCCCAG	RT-qPCR of the sulA gene
62_sulA_qpcr_RV	CAACACGCTGGATTTCCT
63_sulB_qpcr_FW	CTGTGATTGACCGCATTG	RT-qPCR of the sulB gene
63_sulB_qpcr_RV	CCATCCCAGCATTCTCTAT
64_sulC_qpcr_FW	CCCGTACGGTTGAAGTTTAT	RT-qPCR of the sulC gene
64_sulC_qpcr_RV	CATATGTTCCGCCTCAATGA
