# Supplementary material for: Holistic understanding of trimethoprim resistance in Streptococcus pneumoniae using an integrative approach of genome-wide association study, resistance reconstruction, and machine learning
Source: mBio. 2024 Aug 9;15(9):e01360-24. doi: 10.1128/mbio.01360-24 (PMC11389379; doi:10.1128/mbio.01360-24)
Supplement: Table S8 — SRA BioSample accession numbers. [file mbio.01360-24-s0009.xlsx]

## Sheet: Table_S8
Table S8. Sequence Read Archive (SRA) BioSample accession numbers for the samples sequenced in this study.
Accession	Sample Name	Organism
SAMN38729981	T1	Streptococcus pneumoniae
SAMN38729982	T2	Streptococcus pneumoniae
SAMN38729983	T3	Streptococcus pneumoniae
SAMN38729984	T4	Streptococcus pneumoniae
SAMN38729985	T5	Streptococcus pneumoniae
SAMN38729986	T6	Streptococcus pneumoniae
SAMN38729987	T7	Streptococcus pneumoniae
SAMN38729988	T8	Streptococcus pneumoniae
SAMN38729989	T9	Streptococcus pneumoniae
SAMN38729990	T10	Streptococcus pneumoniae
SAMN38729991	T11	Streptococcus pneumoniae
SAMN38729992	T12	Streptococcus pneumoniae
SAMN38729993	T13	Streptococcus pneumoniae
SAMN38729994	T14	Streptococcus pneumoniae
SAMN38729995	T15	Streptococcus pneumoniae
SAMN38729996	T16	Streptococcus pneumoniae
SAMN38729997	T17	Streptococcus pneumoniae
SAMN38729998	T18	Streptococcus pneumoniae
SAMN38729999	T16.1	Streptococcus pneumoniae
SAMN38730000	T16.2	Streptococcus pneumoniae
SAMN38730001	T16.3	Streptococcus pneumoniae
SAMN38730002	T16.4	Streptococcus pneumoniae
SAMN38730003	T18.1	Streptococcus pneumoniae
SAMN38730004	T18.2	Streptococcus pneumoniae
SAMN38730005	T16.2.1	Streptococcus pneumoniae
SAMN38730006	T16.2.2	Streptococcus pneumoniae
SAMN38730007	T16.3.1	Streptococcus pneumoniae
SAMN38730008	T16.3.2	Streptococcus pneumoniae
SAMN38730009	T16.4.1	Streptococcus pneumoniae
SAMN38730010	T16.4.2	Streptococcus pneumoniae
SAMN38730011	T18.2.1	Streptococcus pneumoniae
SAMN38730012	T18.2.2	Streptococcus pneumoniae
SAMN38730013	T19	Streptococcus pneumoniae
SAMN38730014	T20	Streptococcus pneumoniae
SAMN38730015	T21	Streptococcus pneumoniae
SAMN38730016	T22	Streptococcus pneumoniae
SAMN38730017	T23	Streptococcus pneumoniae
SAMN38730018	T24	Streptococcus pneumoniae
SAMN38730019	T25	Streptococcus pneumoniae
SAMN38730020	T26	Streptococcus pneumoniae
SAMN38730021	T20.1	Streptococcus pneumoniae
SAMN38730022	T20.2	Streptococcus pneumoniae
SAMN38730023	T22.1	Streptococcus pneumoniae
SAMN38730024	T22.2	Streptococcus pneumoniae
SAMN38730025	T25.1	Streptococcus pneumoniae
SAMN38730026	T25.2	Streptococcus pneumoniae
SAMN38730027	T26.1	Streptococcus pneumoniae
SAMN38730028	T26.2	Streptococcus pneumoniae
SAMN38730029	T20.1.1	Streptococcus pneumoniae
SAMN38730030	T22.1.1	Streptococcus pneumoniae
SAMN38730031	T22.1.2	Streptococcus pneumoniae
SAMN38730032	T22.1.3	Streptococcus pneumoniae
SAMN38730033	T22.2.1	Streptococcus pneumoniae
SAMN38730034	T25.1.1	Streptococcus pneumoniae
SAMN38730035	T25.1.2	Streptococcus pneumoniae
SAMN38730036	T25.1.3	Streptococcus pneumoniae
SAMN38730037	T25.2.1	Streptococcus pneumoniae
SAMN38730038	T26.1.1	Streptococcus pneumoniae
SAMN38730039	T26.1.2	Streptococcus pneumoniae
SAMN38730040	T26.2.1	Streptococcus pneumoniae
SAMN38730041	T27	Streptococcus pneumoniae
SAMN38730042	T28	Streptococcus pneumoniae
SAMN38730043	T29	Streptococcus pneumoniae
SAMN38730044	T30	Streptococcus pneumoniae
SAMN38730045	T31	Streptococcus pneumoniae
SAMN38730046	T32	Streptococcus pneumoniae
SAMN38730047	T33	Streptococcus pneumoniae
SAMN38730048	T27.1	Streptococcus pneumoniae
SAMN38730049	T28.1	Streptococcus pneumoniae
SAMN38730050	T28.2	Streptococcus pneumoniae
SAMN38730051	T28.3	Streptococcus pneumoniae
SAMN38730052	T29.1	Streptococcus pneumoniae
SAMN38730053	T30.1	Streptococcus pneumoniae
SAMN38730054	T31.1	Streptococcus pneumoniae
SAMN38730055	T31.2	Streptococcus pneumoniae
SAMN38730056	T31.3	Streptococcus pneumoniae
SAMN38730057	T32.1	Streptococcus pneumoniae
SAMN38730058	T32.2	Streptococcus pneumoniae
SAMN38730059	T33.1	Streptococcus pneumoniae
SAMN38730060	T33.2	Streptococcus pneumoniae
SAMN38730061	T33.3	Streptococcus pneumoniae
SAMN38730062	T28.3.1	Streptococcus pneumoniae
SAMN38730063	T28.3.2	Streptococcus pneumoniae
SAMN38730064	T28.3.3	Streptococcus pneumoniae
SAMN38730065	T29.1.1	Streptococcus pneumoniae
SAMN38730066	T29.1.2	Streptococcus pneumoniae
SAMN38730067	T31.1.1	Streptococcus pneumoniae
SAMN38730068	T31.1.2	Streptococcus pneumoniae
SAMN38730069	T31.1.3	Streptococcus pneumoniae
SAMN38730070	T31.2.1	Streptococcus pneumoniae
